# Supplementary material for: WDR76 Co-Localizes with Heterochromatin Related Proteins and Rapidly Responds to DNA Damage
Source: PLoS One. 2016 Jun 1;11(6):e0155492. doi: 10.1371/journal.pone.0155492 (PMC4889050; doi:10.1371/journal.pone.0155492)
Supplement: S1 Table — (XLSX) [file pone.0155492.s014.xlsx]

## Sheet: dNSAF-only
Supplemental Table 1. List of proteins detected in the histones and WDR76 purifications
			Column ends with:
			_P	Peptide Count
			_dS	Distributed Spectral Count
			_SC	Sequence Coverage (%)
			_dNSAF	Normalized Distributed Spectral Abundance Factor
dNSAF_Rank	TMHMM_Topology	SIGNALP_NN_YMAX_POS	SIGNALP_NN_DSCORE	SIGNALP_HMM_TYPE	SIGNALP_HMM_POS	NCBI_Gene	NCBI_Locus_Tag	NCBI_Chromosome	NCBI_EC_Number	Region_Sources	NCBI_Region_Names	NCBI_Region_Notes	NCBI_Site_Sources	NCBI_Site_Types	NCBI_Site_Notes	NCBI_Go_Components	NCBI_Go_Functions	NCBI_Go_Processes	Total Proteins In Group	Proteins In Group	Contrast_Rank	Locus	Description	H2a_Nuc_P1-Mp2Smn7y0as_dNSAF	H2a_Nuc_P2-Mp2Smn7y0as_dNSAF	H2a_Nuc_P3-Mp2Smn7y0as_dNSAF	H2b_Nuc_P1-Mp2Smn7y0as_dNSAF	H2b_Nuc_P2-Mp2Smn7y0as_dNSAF	H2b_Nuc_P3-Mp2Smn7y0as_dNSAF	H4_Nuc_P1-Mp2Smn7y0as_dNSAF	H4_Nuc_P2-Mp2Smn7y0as_dNSAF	H4_Nuc_P3-Mp2Smn7y0as_dNSAF	WDR76I1_NE_P1-Mp2Smn7y0as_dNSAF	WDR76I1_NE_P2-Mp2Smn7y0as_dNSAF	WDR76I1_NE_P3-Mp2Smn7y0as_dNSAF	Control_NE_P2-Mp2Smn7y0as_dNSAF	Control_NE_P3-Mp2Smn7y0as_dNSAF	Control_NE_P4-Mp2Smn7y0as_dNSAF	ALL-Mp1r2Smn7y2aso_dNSAF	Length	MW	pI	Duplicate
1	o	21	0.196	S	17	RPLP2		11		[1..>62]	[Ribosomal_P2]	[Ribosomal protein P2. This subfamily represents the eukaryotic large ribosomal protein P2. Eukaryotic P1 and P2 are functionally equivalent to the bacterial protein L7/L12, but are not homologous to L7/L12. P2 is located in the L12 stalk, with proteins...; cd05833]	[1][17][17][21][79][86][102][102][105]	[acetylation][phosphorylation][phosphorylation][acetylation][phosphorylation][phosphorylation][phosphorylation][phosphorylation][phosphorylation]	[N-acetylmethionine; propagated from UniProtKB/Swiss-Prot (P05387.1)][Phosphoserine; propagated from UniProtKB/Swiss-Prot (P05387.1)][][N6-acetyllysine; propagated from UniProtKB/Swiss-Prot (P05387.1)][Phosphoserine; propagated from UniProtKB/Swiss-Prot (P05387.1)][Phosphoserine; propagated from UniProtKB/Swiss-Prot (P05387.1)][Phosphoserine; propagated from UniProtKB/Swiss-Prot (P05387.1)][][]				1	gi|4506671|ref|NP_000995.1|	1	gi|4506671|ref|NP_000995.1|	60S acidic ribosomal protein P2 [Homo sapiens]	0.00027284	0.0003472	0.00073302	0.00117001	0.00066564	0.00010273	0.00064366	0.00040035	0.0008778	0.00169822	0.00065661	0.00033426	0.00091479	0	0.00091232	0.00211012	115	11665	4.5	NNNNNNNNNNNNNNNNNNNNNNNNNNNNNN
2	o	14	0.115	Q	40	KRT2		12		[1..177][177..490][178..487][178..213][214..232][233..324][325..348][349..487][488..639]	[Head][Filament][Rod][Coil 1A][Linker 1][Coil 1B][Linker 12][Coil 2][Tail]	[propagated from UniProtKB/Swiss-Prot (P35908.2)][Intermediate filament protein; pfam00038][propagated from UniProtKB/Swiss-Prot (P35908.2)][propagated from UniProtKB/Swiss-Prot (P35908.2)][propagated from UniProtKB/Swiss-Prot (P35908.2)][propagated from UniProtKB/Swiss-Prot (P35908.2)][propagated from UniProtKB/Swiss-Prot (P35908.2)][propagated from UniProtKB/Swiss-Prot (P35908.2)][propagated fr…	[62][429]	[phosphorylation][other]	[Phosphoserine; propagated from UniProtKB/Swiss-Prot (P35908.2)][Stutter; propagated from UniProtKB/Swiss-Prot (P35908.2)]				1	gi|47132620|ref|NP_000414.2|	2	gi|47132620|ref|NP_000414.2|	keratin, type II cytoskeletal 2 epidermal [Homo sapiens]	0.00125583	0.0004499	0.0013789	0.00510488	0.00071686	0.0004622	0.00083758	0.00129141	0.00014062	0.00555592	0.0194967	0.00210242	0.0290599	0.017974	0.00102618	0.00494862	639	65433	8	NNNNNNNNNNNNNNNNNNNNNNNNNNNNNN
5	o	33	0.023	Q	0	YWHAE		17		[4..233]	[14-3-3_epsilon]	[14-3-3 epsilon, an isoform of 14-3-3 protein; cd10020]	[1][order(6,10,13..14,16,26,59,62,66,81..82,84..85,88..89,92)][order(50,57,130..131,172,175..176,179,182..183,219..220,][50][57][69][118][123][130][210]	[acetylation][other][other][acetylation][other][acetylation][acetylation][acetylation][other][phosphorylation]	[N-acetylmethionine; propagated from UniProtKB/Swiss-Prot (P62258.1)][putative dimer interface [polypeptide binding]][peptide binding site [polypeptide binding]][N6-acetyllysine; propagated from UniProtKB/Swiss-Prot (P62258.1)][Interaction with phosphoserine on interacting protein; propagated from UniProtKB/Swiss-Prot (P62258.1)][N6-acetyllysine; propagated from UniProtKB/Swiss-Prot (P62258.1)][N…				1	gi|5803225|ref|NP_006752.1|	6	gi|5803225|ref|NP_006752.1|	14-3-3 protein epsilon [Homo sapiens]	0.00067674	0.00106383	0.00169442	0.00397367	0.00040025	0.00101262	0.0015804	0.00144439	0.00179941	0.00116722	0.00061417	0.00131903	0.00095594	0.00078929	0.00318865	0.00252664	255	29174	4.7	NNNNNNNNNNNNNNNNNNNNNNNNNNNNNN
6	o	20	0.128	Q	20	TUBA1B		12		[1..432][2..432]	[PLN00221][alpha_tubulin]	[tubulin alpha chain; Provisional][The tubulin superfamily includes five distinct families, the alpha-, beta-, gamma-, delta-, and epsilon-tubulins and a sixth family (zeta-tubulin) which is present only in kinetoplastid protozoa. The alpha- and beta-tubulins are the major components of...; cd02186]	[order(2,199,253..254,256..258,260..261,326,352)][order(10..12,15..16,69..71,74,99..101,140..146,171,][48][order(72..73,100..102,105,181,183,224)][232][339][394][451]	[other][other][phosphorylation][other][phosphorylation][methylation][methylation][other]	[beta/alpha domain interface [polypeptide binding]][nucleotide binding site [chemical binding]][Phosphoserine; propagated from UniProtKB/Swiss-Prot (P68363.1)][alpha/beta domain interface [polypeptide binding]][Phosphoserine; propagated from UniProtKB/Swiss-Prot (P68363.1)][Omega-N-methylarginine; propagated from UniProtKB/Swiss-Prot (P68363.1)][][Involved in polymerization; propagated from UniPr…				1	gi|57013276|ref|NP_006073.2|	7	gi|57013276|ref|NP_006073.2|	tubulin alpha-1B chain [Homo sapiens]	0.00195746	0.00250548	0.0033278	0.0063502	0.00039604	0.00377681	0.0035005	0.00336878	0.00426037	0.0024963	0.00545689	0.00738281	0.004581	0.00267763	0.00616474	0.0145784	451	50152	5.1	NNNNNNNNNNNNNNNNNNNNNNNNNNNNNN
7	o	20	0.128	Q	20	TUBA1A		12		[1..432][2..432]	[PTZ00335][alpha_tubulin]	[tubulin alpha chain; Provisional][The tubulin superfamily includes five distinct families, the alpha-, beta-, gamma-, delta-, and epsilon-tubulins and a sixth family (zeta-tubulin) which is present only in kinetoplastid protozoa. The alpha- and beta-tubulins are the major components of...; cd02186]	[order(2,199,253..254,256..258,260..261,326,352)][order(10..12,15..16,69..71,74,99..101,140..146,171,][order(72..73,100..102,105,181,183,224)][451]	[other][other][other][other]	[beta/alpha domain interface [polypeptide binding]][nucleotide binding site [chemical binding]][alpha/beta domain interface [polypeptide binding]][Involved in polymerization (By similarity); propagated from UniProtKB/Swiss-Prot (Q71U36.1)]				1	gi|393715091|ref|NP_001257328.1|	8	gi|393715091|ref|NP_001257328.1|	tubulin alpha-1A chain isoform 1 [Homo sapiens]	0	0.00226644	0	0	0.00039604	0	0	0	0	0.00428814	0	0.01508	0	0	5.816e-05	0.00226412	451	50136	5.1	NNNNNNNNNNNNNNNNNNNNNNNNNNNNNN
8	o	20	0.128	Q	20	TUBA1C		12		[1..432][2..432]	[PLN00221][alpha_tubulin]	[tubulin alpha chain; Provisional][The tubulin superfamily includes five distinct families, the alpha-, beta-, gamma-, delta-, and epsilon-tubulins and a sixth family (zeta-tubulin) which is present only in kinetoplastid protozoa. The alpha- and beta-tubulins are the major components of...; cd02186]	[order(2,199,253..254,256..258,260..261,326,352)][order(10..12,15..16,69..71,74,99..101,140..146,171,][48][order(72..73,100..102,105,181,183,224)][357][432][439][439][449][449]	[other][other][phosphorylation][other][phosphorylation][phosphorylation][phosphorylation][phosphorylation][other][phosphorylation]	[beta/alpha domain interface [polypeptide binding]][nucleotide binding site [chemical binding]][][alpha/beta domain interface [polypeptide binding]][][Phosphotyrosine; propagated from UniProtKB/Swiss-Prot (Q9BQE3.1)][Phosphoserine; propagated from UniProtKB/Swiss-Prot (Q9BQE3.1)][][Involved in polymerization; propagated from UniProtKB/Swiss-Prot (Q9BQE3.1)][]				1	gi|14389309|ref|NP_116093.1|	9	gi|14389309|ref|NP_116093.1|	tubulin alpha-1C chain [Homo sapiens]	0.00040975	0.00224986	0.00107792	0.00090579	0.00028414	0.00057407	0.00019834	0.00138428	0.00095806	0.00223956	0.00144504	0.00347636	0	0	5.842e-05	0.00217231	449	49895	5.1	NNNNNNNNNNNNNNNNNNNNNNNNNNNNNN
9	o	7	0.143	Q	0	PTGES3		12	5.3.99.3	[3..109]	[p23]	[p23 binds heat shock protein (Hsp)90 and participates in the folding of a number of Hsp90 clients, including the progesterone receptor. p23 also has a passive chaperoning activity and in addition may participate in prostaglandin synthesis; cd00237]	[order(8,53,87..90,99,103,106)][33][order(56,58,88,91..93)][113][113][113][118][118][124][148][148][151][151]	[other][acetylation][other][phosphorylation][phosphorylation][phosphorylation][phosphorylation][phosphorylation][phosphorylation][phosphorylation][phosphorylation][phosphorylation][phosphorylation]	[putative Hsp90 binding site [polypeptide binding]][N6-acetyllysine; propagated from UniProtKB/Swiss-Prot (Q15185.1)][putative dimer interface [polypeptide binding]][Phosphoserine; propagated from UniProtKB/Swiss-Prot (Q15185.1)][][][Phosphoserine; propagated from UniProtKB/Swiss-Prot (Q15185.1)][][][Phosphoserine; propagated from UniProtKB/Swiss-Prot (Q15185.1)][][Phosphoserine; propagated from …				1	gi|23308579|ref|NP_006592.3|	11	gi|23308579|ref|NP_006592.3|	prostaglandin E synthase 3 [Homo sapiens]	0.00333374	0.00134758	0.00143423	0.00388129	0.00318952	0.00273195	0.00374442	0.00446013	0.00566391	0.00046707	0.00139833	0.0014295	0.00588103	0.0100634	0.00180326	0.0243489	160	18697	4.5	NNNNNNNNNNNNNNNNNNNNNNNNNNNNNN
10	o	17	0.215	Q	17	HSPA1A		6		[1..611][6..381]	[PTZ00009][HSPA1-2_6-8-like_NBD]	[heat shock 70 kDa protein; Provisional][Nucleotide-binding domain of HSPA1-A, -B, -L, HSPA-2, -6, -7, -8, and similar proteins; cd10233]	[2][order(10,12..15,71,147,175,199..204,206,230..231,268,][order(23,25,27,32..34,36,50,54,57,133..134,258,262,269,][order(33,35,57,60..61,257..258,261..262,265..266,269,][108][order(152,192,213,215..217,219..220,325)][246][348][561][631][633][636]	[acetylation][other][other][other][acetylation][other][acetylation][acetylation][methylation][phosphorylation][phosphorylation][phosphorylation]	[N-acetylalanine; propagated from UniProtKB/Swiss-Prot (P08107.5)][nucleotide binding site [chemical binding]][NEF/HSP70 interaction site [polypeptide binding]][BAG/HSP70 interaction site [polypeptide binding]][N6-acetyllysine; propagated from UniProtKB/Swiss-Prot (P08107.5)][SBD interface [polypeptide binding]][N6-acetyllysine; propagated from UniProtKB/Swiss-Prot (P08107.5)][N6-acetyllysine; pr…				1	gi|194248072|ref|NP_005336.3|	12	gi|194248072|ref|NP_005336.3|	heat shock 70 kDa protein 1A/1B [Homo sapiens]	0.00558072	0.0138723	0.00818315	0.00810595	0.0171203	0.00436884	0.00469848	0.00583423	0.00487327	0.00943595	0.00960577	0.0177554	0.00418051	0.00935689	0.00630039	0.009685	641	70052	5.6	NNNNNNNNNNNNNNNNNNNNNNNNNNNNNN
11	o	38	0.031	Q	0	RUVBL1		3	3.6.4.12	[14..416][40..>123]	[TIP49][AAA]	[TIP49 C-terminus; pfam06068][The AAA+ (ATPases Associated with a wide variety of cellular Activities) superfamily represents an ancient group of ATPases belonging to the ASCE (for additional strand, catalytic E) division of the P-loop NTPase fold. The ASCE division also includes ABC; cd00009]	[70..77][71..78][453]	[other][other][acetylation]	[Walker A motif][ATP binding site [chemical binding]][N6-acetyllysine; propagated from UniProtKB/Swiss-Prot (Q9Y265.1)]				1	gi|4506753|ref|NP_003698.1|	13	gi|4506753|ref|NP_003698.1|	ruvB-like 1 [Homo sapiens]	0.00144496	0.00194388	0.00134197	0.00472111	0.00067148	0.00940445	0.00156239	0.00151447	0.00135843	0.00170438	0.00210976	0.00247839	0.00134577	0.00154482	0.00287601	0.0018087	456	50228	6.4	NNNNNNNNNNNNNNNNNNNNNNNNNNNNNN
12	o	3	0.066	Q	0	RUVBL2		19	3.6.4.12	[21..412][73..>123][<269..362]	[TIP49][AAA][AAA]	[TIP49 C-terminus; pfam06068][The AAA+ (ATPases Associated with a wide variety of cellular Activities) superfamily represents an ancient group of ATPases belonging to the ASCE (for additional strand, catalytic E) division of the P-loop NTPase fold. The ASCE division also includes ABC; cl17189][The AAA+ (ATPases Associated with a wide variety of cellular Activities) superfamily represents an ancie…	[2][220][295..300][353]	[acetylation][phosphorylation][other][other]	[N-acetylalanine; propagated from UniProtKB/Swiss-Prot (Q9Y230.3)][][Walker B motif][arginine finger]				1	gi|5730023|ref|NP_006657.1|	14	gi|5730023|ref|NP_006657.1|	ruvB-like 2 [Homo sapiens]	0.00142312	0.00150054	0.00118007	0.00366613	0.00330662	0.0122221	0.00160871	0.00119326	0.00136267	0.00158177	0.00285102	0.00156916	0.00083944	0.00184749	0.00294583	0.00198989	463	51157	5.6	NNNNNNNNNNNNNNNNNNNNNNNNNNNNNN
13	o	20	0.334	Q	28	HSPD1		2		[27..556][28..548]	[groEL][GroEL]	[chaperonin GroEL; Reviewed; PRK12849][GroEL_like type I chaperonin. Chaperonins are involved in productive folding of proteins. They share a common general morphology, a double toroid of 2 stacked rings, each composed of 7-9 subunits. The symmetry of type I is seven-fold and they are found...; cd03344]	[order(28,32,49,60..63,65,70..71,73,83,85,93,97,100,221,][order(55..57,111,115,174,423,440,479,518,520)][70][70][82][125][130][order(133,459,477,486,488..489,492)][133][order(165,210,217,400,434..435)][202][218][227][269][352][359][396][447][469]	[other][other][phosphorylation][phosphorylation][acetylation][acetylation][acetylation][other][modified][other][acetylation][acetylation][phosphorylation][acetylation][acetylation][acetylation][acetylation][modified][acetylation]	[ring oligomerisation interface [polypeptide binding]][ATP/Mg binding site [chemical binding]][Phosphoserine; propagated from UniProtKB/Swiss-Prot (P10809.2)][][N6-acetyllysine; propagated from UniProtKB/Swiss-Prot (P10809.2)][N6-acetyllysine; propagated from UniProtKB/Swiss-Prot (P10809.2)][N6-acetyllysine; propagated from UniProtKB/Swiss-Prot (P10809.2)][stacking interactions][N6-malonyllysine;…				1	gi|41399285|ref|NP_955472.1|	15	gi|41399285|ref|NP_955472.1|	60 kDa heat shock protein, mitochondrial [Homo sapiens]	0.00030117	0.00083619	0.00068654	0.00216756	0.00080155	0.00107211	0.00025433	0.00056244	0.00084082	0.0100162	0.00339699	0.0030759	0.00085679	0.00210752	0.00137326	0.0011582	573	61055	5.9	NNNNNNNNNNNNNNNNNNNNNNNNNNNNNN
14	o	35	0.047	Q	16	PPM1G		2	3.1.3.16	[25..>112][<317..505][<325..492]	[PP2Cc][PP2Cc][PP2C]	[Serine/threonine phosphatases, family 2C, catalytic domain; smart00332][Serine/threonine phosphatases, family 2C, catalytic domain; The protein architecture and deduced catalytic mechanism of PP2C phosphatases are similar to the PP1, PP2A, PP2B family of protein Ser/Thr phosphatases, with which PP2C shares no sequence...; cd00143][Protein phosphatase 2C; pfam00481]	[order(36,40..41,60..62)][183][183][383][527]	[active][phosphorylation][phosphorylation][acetylation][phosphorylation]	[][Phosphoserine; propagated from UniProtKB/Swiss-Prot (O15355.1)][][N6-acetyllysine; propagated from UniProtKB/Swiss-Prot (O15355.1)][Phosphoserine; propagated from UniProtKB/Swiss-Prot (O15355.1)]				1	gi|29826282|ref|NP_817092.1|	16	gi|29826282|ref|NP_817092.1|	protein phosphatase 1G [Homo sapiens]	0.0022699	0.00522139	0.00260177	0.00011374	9.347e-05	0.00114677	0.0002669	0.00042161	0.00042019	0.00019162	0.00061465	0.00032034	0.00161098	0.00129018	0.00081666	0.00573437	546	59272	4.4	NNNNNNNNNNNNNNNNNNNNNNNNNNNNNN
15	o	19	0.051	Q	19	TUBB2B		6		[1..430][2..426]	[PLN00220][beta_tubulin]	[tubulin beta chain; Provisional][The tubulin superfamily includes five distinct families, the alpha-, beta-, gamma-, delta-, and epsilon-tubulins and a sixth family (zeta-tubulin) which is present only in kinetoplastid protozoa. The alpha- and beta-tubulins are the major components of...; cd02187]	[order(2,131,245..247,251,256,258..260,322..324,327,][order(10..12,15..16,67..69,72,97..99,138..144,169,][order(22..23,215,224,227..228,231,234..235,270,272)][order(70..71,98..100,103,179,181,222)]	[other][other][other][other]	[beta/alpha domain interface [polypeptide binding]][nucleotide binding site [chemical binding]][Taxol binding site [chemical binding]][alpha/beta domain interface [polypeptide binding]]				1	gi|29788768|ref|NP_821080.1|	17	gi|29788768|ref|NP_821080.1|	tubulin beta-2B chain [Homo sapiens]	2.35e-05	0.00014356	0	6.978e-05	0	3.097e-05	0.0001031	8.622e-05	5.156e-05	0	0.00010055	0	0.00016855	0.00012249	5.894e-05	0.00012914	445	49953	4.9	NNNNNNNNNNNNNNNNNNNNNNNNNNNNNN
16	o	34	0.026	Q	0	EIF4A1		17	3.6.4.13	[20..406][32..60][34..235][182..185][246..358]	[PTZ00424][Q motif][DEADc][DEAD box][HELICc]	[helicase 45; Provisional][propagated from UniProtKB/Swiss-Prot (P60842.1)][DEAD-box helicases. A diverse family of proteins involved in ATP-dependent RNA unwinding, needed in a variety of cellular processes including splicing, ribosome biogenesis and RNA degradation. The name derives from the sequence of the Walker B motif; cd00268][propagated from UniProtKB/Swiss-Prot (P60842.1)][Helicase super…	[2][4][79..83][118][174][182..185][213..215][order(280..283,303..304,329..331)][order(337,358)]	[acetylation][phosphorylation][other][acetylation][acetylation][other][other][other][other]	[N-acetylserine; propagated from UniProtKB/Swiss-Prot (P60842.1)][Phosphoserine; propagated from UniProtKB/Swiss-Prot (P60842.1)][ATP binding site [chemical binding]][N6-acetyllysine; propagated from UniProtKB/Swiss-Prot (P60842.1)][N6-acetyllysine; propagated from UniProtKB/Swiss-Prot (P60842.1)][Mg++ binding site [ion binding]][motif III][nucleotide binding region [chemical binding]][ATP-bindin…				1	gi|4503529|ref|NP_001407.1|	18	gi|4503529|ref|NP_001407.1|	eukaryotic initiation factor 4A-I isoform 1 [Homo sapiens]	0.00054097	0.0007253	0.0010007	0.00091475	0.00037709	0.00100286	0.00017282	0.00098279	0.00053705	0.00048526	0.0007877	0.00102575	0.00271064	0.00066098	0.00082139	0.00136301	406	46154	5.5	NNNNNNNNNNNNNNNNNNNNNNNNNNNNNN
17						TPI1		12	5.3.1.1	[44..283][48..283]	[TIM][PRK14567]	[Triosephosphate isomerase (TIM) is a glycolytic enzyme that catalyzes the interconversion of dihydroxyacetone phosphate and D-glyceraldehyde-3-phosphate. The reaction is very efficient and requires neither cofactors nor metal ions. TIM, usually...; cd00311][triosephosphate isomerase; Provisional]	[order(49,51,133,203,209,249,268,270..271)][order(49,52,83..85,87,90,102,120,123..124,135..136)][order(51,133,203)][51][58][117][231][275]	[other][other][active][acetylation][phosphorylation][phosphorylation][acetylation][acetylation]	[substrate binding site [chemical binding]][dimer interface [polypeptide binding]][catalytic triad [active]][N6-acetyllysine; propagated from UniProtKB/Swiss-Prot (P60174.3)][Phosphoserine; propagated from UniProtKB/Swiss-Prot (P60174.3)][Phosphoserine; propagated from UniProtKB/Swiss-Prot (P60174.3)][N6-acetyllysine; propagated from UniProtKB/Swiss-Prot (P60174.3)][N6-acetyllysine; propagated fr…				2	gi|226529917|ref|NP_001152759.1|;gi|4507645|ref|NP_000356.1|	19	gi|226529917|ref|NP_001152759.1|	gi|226529917|ref|NP_001152759.1|:triosephosphate isomerase isoform 2 [Homo sapiens] ;gi|4507645|ref|NP_000356.1|:triosephosphate isomerase isoform 1 [Homo sapiens] ;	0.00016456	0.00083766	0.00026746	0.00195422	0.0005353	8.261e-05	0.00016985	0.00064392	0.0004412	0.00052259	0.00023468	0.00037634	0.00014305	8.797e-05	0.00247619	0.00117141	286	30791	5.9	NNNNNNNNNNNNNNNNNNNNNNNNNNNNNN
18	o	19	0.052	Q	19	TUBB		6		[1..427][2..426]	[PLN00220][beta_tubulin]	[tubulin beta chain; Provisional][The tubulin superfamily includes five distinct families, the alpha-, beta-, gamma-, delta-, and epsilon-tubulins and a sixth family (zeta-tubulin) which is present only in kinetoplastid protozoa. The alpha- and beta-tubulins are the major components of...; cd02187]	[order(2,131,245..247,251,256,258..260,322..324,327,][order(10..12,15..16,67..69,72,97..99,138..144,169,][order(22..23,215,224,227..228,231,234..235,270,272)][36][58][order(70..71,98..100,103,179,181,222)][275][318]	[other][other][other][phosphorylation][acetylation][other][phosphorylation][methylation]	[beta/alpha domain interface [polypeptide binding]][nucleotide binding site [chemical binding]][Taxol binding site [chemical binding]][][N6-acetyllysine, alternate; propagated from UniProtKB/Swiss-Prot (P07437.2)][alpha/beta domain interface [polypeptide binding]][][Omega-N-methylarginine; propagated from UniProtKB/Swiss-Prot (P07437.2)]				1	gi|29788785|ref|NP_821133.1|	20	gi|29788785|ref|NP_821133.1|	tubulin beta chain [Homo sapiens]	0.00692541	0.00746488	0.0085773	0.0113116	0.0009195	0.00599036	0.00404802	0.00701013	0.00903324	0.0153826	0.00633034	0.0255767	0.00691073	0.0033998	0.00785367	0.0185911	444	49671	4.9	NNNNNNNNNNNNNNNNNNNNNNNNNNNNNN
19	o	19	0.06	Q	19	TUBB4B		9		[1..427][2..426]	[PLN00220][beta_tubulin]	[tubulin beta chain; Provisional][The tubulin superfamily includes five distinct families, the alpha-, beta-, gamma-, delta-, and epsilon-tubulins and a sixth family (zeta-tubulin) which is present only in kinetoplastid protozoa. The alpha- and beta-tubulins are the major components of...; cd02187]	[order(2,131,245..247,251,256,258..260,322..324,327,][order(10..12,15..16,67..69,72,97..99,138..144,169,][order(22..23,215,224,227..228,231,234..235,270,272)][58][order(70..71,98..100,103,179,181,222)][172]	[other][other][other][acetylation][other][phosphorylation]	[beta/alpha domain interface [polypeptide binding]][nucleotide binding site [chemical binding]][Taxol binding site [chemical binding]][N6-acetyllysine; propagated from UniProtKB/Swiss-Prot (P68371.1)][alpha/beta domain interface [polypeptide binding]][]				1	gi|5174735|ref|NP_006079.1|	21	gi|5174735|ref|NP_006079.1|	tubulin beta-4B chain [Homo sapiens]	8.814e-05	0	0.00014146	0.00024809	3.823e-05	0.00026725	0.00010916	0.00055826	0.00040836	0.00081009	0.00052251	0.0002045	4.597e-05	3.769e-05	9.824e-05	0.00062809	445	49831	4.9	NNNNNNNNNNNNNNNNNNNNNNNNNNNNNN
20	o	3	0.038	Q	0	NPM1		5		[1..186][1..117][13..>116][152..157][191..197][243..294]	[Required for interaction with SENP3][Necessary for interaction with APEX1][Nucleoplasmin][Nuclear localization signal (Potential)][Nuclear localization signal (Potential)][Required for nucleolar localization]	[propagated from UniProtKB/Swiss-Prot (P06748.2)][propagated from UniProtKB/Swiss-Prot (P06748.2)][Nucleoplasmin; pfam03066][propagated from UniProtKB/Swiss-Prot (P06748.2)][propagated from UniProtKB/Swiss-Prot (P06748.2)][propagated from UniProtKB/Swiss-Prot (P06748.2)]	[1][4][4][10][10][32][55][67][70][70][70][75][80][95][95][125][125][125][137][139][150][154][175..176][199][199][212][219][219][227][229][230][234][234][237][237][242][243][250][254][254][254][257][260][267][273][279][292]	[acetylation][phosphorylation][phosphorylation][phosphorylation][phosphorylation][acetylation][other][phosphorylation][phosphorylation][phosphorylation][phosphorylation][phosphorylation][other][phosphorylation][phosphorylation][phosphorylation][phosphorylation][phosphorylation][phosphorylation][phosphorylation][acetylation][acetylation][other][phosphorylation][phosphorylation][acetylation][phosph…	[N-acetylmethionine; propagated from UniProtKB/Swiss-Prot (P06748.2)][Phosphoserine, by PLK1 and PLK2; propagated from UniProtKB/Swiss-Prot (P06748.2)][][Phosphoserine; propagated from UniProtKB/Swiss-Prot (P06748.2)][][N6-acetyllysine; propagated from UniProtKB/Swiss-Prot (P06748.2)][Interaction between pentamers (By similarity); propagated from UniProtKB/Swiss-Prot (P06748.2)][][Phosphoserine; …				2	gi|10835063|ref|NP_002511.1|;gi|40353734|ref|NP_954654.1|	22	gi|10835063|ref|NP_002511.1|	gi|10835063|ref|NP_002511.1|:nucleophosmin isoform 1 [Homo sapiens] ;gi|40353734|ref|NP_954654.1|:nucleophosmin isoform 2 [Homo sapiens] ;	0.0242259	0.0520697	0.0484673	0.0343596	0.011977	0.0325886	0.0389381	0.0574717	0.0371059	0.0215549	0.0284612	0.0247116	0.0417464	0.0466374	0.0314929	0.0259542	294	32575	4.8	NNNNNNNNNNNNNNNNNNNNNNNNNNNNNN
21	o	34	0.063	Q	19	PFN1		17		[3..140]	[PROF]	[Profilin binds actin monomers, membrane polyphosphoinositides such as PI(4,5)P2, and poly-L-proline. Profilin can inhibit actin polymerization into F-actin by binding to monomeric actin (G-actin) and terminal F-actin subunits, but - as a regulator of the...; cd00148]	[2][order(4,7,30,32,134,140)][32][order(60,74..75,77,89,94,120..122,126,130)][order(70,89)][85][105][108][129][129][129][138]	[acetylation][other][modified][other][other][phosphorylation][acetylation][acetylation][phosphorylation][phosphorylation][phosphorylation][phosphorylation]	[N-acetylalanine; propagated from UniProtKB/Swiss-Prot (P07737.2)][poly-proline binding site][proteolytic cleavage site][actin interaction site [polypeptide binding]][putative PIP2-interaction site][Phosphoserine; propagated from UniProtKB/Swiss-Prot (P07737.2)][N6-acetyllysine; propagated from UniProtKB/Swiss-Prot (P07737.2)][N6-acetyllysine; propagated from UniProtKB/Swiss-Prot (P07737.2)][Phos…				1	gi|4826898|ref|NP_005013.1|	23	gi|4826898|ref|NP_005013.1|	profilin-1 [Homo sapiens]	0.00022412	0.00051336	0.00062443	0.00207002	0.00072903	0.00042192	0.00034697	0.00082214	0.00090131	0.00117434	0.00111866	0.00086491	0.00073056	0.00269556	0.00374703	0.00189448	140	15054	8.3	NNNNNNNNNNNNNNNNNNNNNNNNNNNNNN
22	o	19	0.062	Q	19	TUBB4A		19		[1..427][2..426]	[PLN00220][beta_tubulin]	[tubulin beta chain; Provisional][The tubulin superfamily includes five distinct families, the alpha-, beta-, gamma-, delta-, and epsilon-tubulins and a sixth family (zeta-tubulin) which is present only in kinetoplastid protozoa. The alpha- and beta-tubulins are the major components of...; cd02187]	[order(2,131,245..247,251,256,258..260,322..324,327,][order(10..12,15..16,67..69,72,97..99,138..144,169,][order(22..23,215,224,227..228,231,234..235,270,272)][order(70..71,98..100,103,179,181,222)][290]	[other][other][other][other][phosphorylation]	[beta/alpha domain interface [polypeptide binding]][nucleotide binding site [chemical binding]][Taxol binding site [chemical binding]][alpha/beta domain interface [polypeptide binding]][]				1	gi|21361322|ref|NP_006078.2|	24	gi|21361322|ref|NP_006078.2|	tubulin beta-4A chain [Homo sapiens]	8.833e-05	0.00062869	0	0.00024865	3.831e-05	0	0.00010941	0	0	0	0	0.00116878	4.607e-05	3.778e-05	9.846e-05	0.00049409	444	49586	4.9	NNNNNNNNNNNNNNNNNNNNNNNNNNNNNN
23	o	42	0.047	Q	42	ENO1		1	4.2.1.11	[2..432][5..416][31..38][56..63][97..237][370..373][405..434]	[PLN00191][enolase][Epitope recognized by CAR and healthy patient antibodies][Epitope recognized by CAR antibodies][Required for repression of c-myc promoter activity][Substrate binding (By similarity)][Required for interaction with PLG (By similarity)]	[enolase][Enolase: Enolases are homodimeric enzymes that catalyse the reversible dehydration of 2-phospho-D-glycerate to phosphoenolpyruvate as part of the glycolytic and gluconeogenesis pathways. The reaction is facilitated by the presence of metal ions; cd03313][propagated from UniProtKB/Swiss-Prot (P06733.2)][propagated from UniProtKB/Swiss-Prot (P06733.2)][propagated from UniProtKB/Swiss-Prot…	[2][5][order(7,9..17,21,32,159..161,182..183,186..187,190..191,][order(40,245,293,318)][44][44][64][71][89][126][order(158,210,343,371..373,394)][193][199][228][233][233][254][256][263][263][272][281][285][287][287][287][420][420]	[acetylation][acetylation][other][metal-binding][phosphorylation][phosphorylation][acetylation][acetylation][acetylation][acetylation][other][acetylation][acetylation][acetylation][acetylation][modified][phosphorylation][acetylation][phosphorylation][phosphorylation][phosphorylation][acetylation][acetylation][phosphorylation][phosphorylation][phosphorylation][acetylation][modified]	[N-acetylserine; propagated from UniProtKB/Swiss-Prot (P06733.2)][N6-acetyllysine; propagated from UniProtKB/Swiss-Prot (P06733.2)][dimer interface [polypeptide binding]][metal binding site [ion binding]][Phosphotyrosine; propagated from UniProtKB/Swiss-Prot (P06733.2)][][N6-acetyllysine; propagated from UniProtKB/Swiss-Prot (P06733.2)][N6-acetyllysine; propagated from UniProtKB/Swiss-Prot (P0673…				1	gi|4503571|ref|NP_001419.1|	25	gi|4503571|ref|NP_001419.1|	alpha-enolase isoform 1 [Homo sapiens]	0.00028918	0.00121441	0.00138482	0.00457885	0.00058793	0.0005172	0.00055963	0.00148516	0.00124227	0.00268617	0.00056706	0.00145701	0.00094266	0.00139126	0.00404921	0.00394949	434	47169	7.4	NNNNNNNNNNNNNNNNNNNNNNNNNNNNNN
24	o	17	0.093	Q	34	KRT1		12		[2..179][180..492][180..489][180..215][216..234][235..326][327..350][351..489][405..>465][490..644]	[Head][Filament][Rod][Coil 1A][Linker 1][Coil 1B][Linker 12][Coil 2][DUF883][Tail]	[propagated from UniProtKB/Swiss-Prot (P04264.6)][Intermediate filament protein; pfam00038][propagated from UniProtKB/Swiss-Prot (P04264.6)][propagated from UniProtKB/Swiss-Prot (P04264.6)][propagated from UniProtKB/Swiss-Prot (P04264.6)][propagated from UniProtKB/Swiss-Prot (P04264.6)][propagated from UniProtKB/Swiss-Prot (P04264.6)][propagated from UniProtKB/Swiss-Prot (P04264.6)][Bacterial pro…	[21][21][66][82][276][344][433]	[phosphorylation][phosphorylation][phosphorylation][methylation][methylation][phosphorylation][other]	[Phosphoserine; propagated from UniProtKB/Swiss-Prot (P04264.6)][][Phosphoserine; propagated from UniProtKB/Swiss-Prot (P04264.6)][Omega-N-methylarginine; propagated from UniProtKB/Swiss-Prot (P04264.6)][N6,N6-dimethyllysine; propagated from UniProtKB/Swiss-Prot (P04264.6)][Phosphoserine; propagated from UniProtKB/Swiss-Prot (P04264.6)][Stutter; propagated from UniProtKB/Swiss-Prot (P04264.6)]				1	gi|119395750|ref|NP_006112.3|	26	gi|119395750|ref|NP_006112.3|	keratin, type II cytoskeletal 1 [Homo sapiens]	0.00384527	0.00081907	0.00153901	0.0072072	0.00451683	0.00080716	0.0038958	0.00278337	0.00057	0.00891005	0.0210482	0.0046915	0.0357949	0.0232541	0.00073312	0.00761077	644	66039	8.1	NNNNNNNNNNNNNNNNNNNNNNNNNNNNNN
25	o	21	0.076	Q	24	FLNA		X		[44..148][168..264][276..374][280..371][281..375][376..474][379..471][381..477][475..570][477..567][480..571][571..663][577..659][578..659][667..763][670..760][672..766][764..866][767..863][769..869][867..965][871..961][872..968][966..1061][968..1057][972..1064][1062..1154][1064..1151][1067..1156][1155..1249][1158..1244][1160..1252][1250..1349][1252..1337][1256..1337][1350..1442][1353..1439][1355…	[CH][CH][Filamin 1][Filamin][IG_FLMN][Filamin 2][Filamin][IG_FLMN][Filamin 3][Filamin][IG_FLMN][Filamin 4][IG_FLMN][Filamin][Filamin 5][Filamin][IG_FLMN][Filamin 6][Filamin][IG_FLMN][Filamin 7][Filamin][IG_FLMN][Filamin 8][Filamin][IG_FLMN][Filamin 9][Filamin][IG_FLMN][Filamin 10][Filamin][IG_FLMN][Filamin 11][Filamin][IG_FLMN][Filamin 12][Filamin][IG_FLMN][Filamin 13][Filamin][IG_FLMN][Interacti…	[Calponin homology domain; actin-binding domain which may be present as a single copy or in tandem repeats (which increases binding affinity). The CH domain is found in cytoskeletal and signal transduction proteins, including actin-binding proteins like...; cd00014][Calponin homology domain; actin-binding domain which may be present as a single copy or in tandem repeats (which increases binding a…	[2][11][order(44..45,47..49,52,55,111..112,115,118,120,135..136,][order(168,170..172,175,178,229..230,233,237,239,255..256,][373][508][700][781][837][1047][1081][1081][1084][1084][1084][1089][1089][1338][1436][1459][1459][1459][1525][1533][1533][1604][1630][1726][1753..1754][2024][2025][2045][2144][2144][2144][2150][2150][2155][2276][2276][2319][2319][2321][2328][2380][2406][2502][2515][2599][261…	[acetylation][phosphorylation][other][other][phosphorylation][acetylation][acetylation][acetylation][acetylation][phosphorylation][phosphorylation][phosphorylation][phosphorylation][phosphorylation][phosphorylation][phosphorylation][phosphorylation][phosphorylation][phosphorylation][phosphorylation][phosphorylation][phosphorylation][phosphorylation][phosphorylation][phosphorylation][phosphorylati…	[N-acetylserine; propagated from UniProtKB/Swiss-Prot (P21333.4)][Phosphoserine; propagated from UniProtKB/Swiss-Prot (P21333.4)][putative actin binding surface [polypeptide binding]][putative actin binding surface [polypeptide binding]][][N6-acetyllysine; propagated from UniProtKB/Swiss-Prot (P21333.4)][N6-acetyllysine; propagated from UniProtKB/Swiss-Prot (P21333.4)][N6-acetyllysine; propagated…				2	gi|116063573|ref|NP_001447.2|;gi|160420317|ref|NP_001104026.1|	27	gi|116063573|ref|NP_001447.2|	gi|116063573|ref|NP_001447.2|:filamin-A isoform 1 [Homo sapiens] ;gi|160420317|ref|NP_001104026.1|:filamin-A isoform 2 [Homo sapiens] ;	0.00137918	0.00119712	0.00179636	0.0008393	0.00044477	0.00153074	0.00144802	0.00144802	0.00140785	0.00118523	0.00131408	0.00088199	0.00143807	0.0020494	0.00384642	0.00085705	2639	280016	6	NNNNNNNNNNNNNNNNNNNNNNNNNNNNNN
26	o	22	0.086	Q	20	KRT9		17		[1..152][152..463][153..461][153..188][189..207][208..299][300..322][323..461][462..623]	[Head][Filament][Rod][Coil 1A][Linker 1][Coil 1B][Linker 12][Coil 2][Tail]	[propagated from UniProtKB/Swiss-Prot (P35527.3)][Intermediate filament protein; pfam00038][propagated from UniProtKB/Swiss-Prot (P35527.3)][propagated from UniProtKB/Swiss-Prot (P35527.3)][propagated from UniProtKB/Swiss-Prot (P35527.3)][propagated from UniProtKB/Swiss-Prot (P35527.3)][propagated from UniProtKB/Swiss-Prot (P35527.3)][propagated from UniProtKB/Swiss-Prot (P35527.3)][propagated fr…							1	gi|55956899|ref|NP_000217.2|	28	gi|55956899|ref|NP_000217.2|	keratin, type I cytoskeletal 9 [Homo sapiens]	0.0021908	0.00103826	0.00171893	0.0025618	0.00229358	0.00024652	0.00208923	0.00121936	0.00055239	0.00377161	0.0243601	0.00522616	0.03487	0.013609	0.00216886	0.00542981	623	62064	5.2	NNNNNNNNNNNNNNNNNNNNNNNNNNNNNN
27	o	17	0.11	Q	17	HSPA8		11		[1..612][6..381][186..377]	[PTZ00009][HSPA1-2_6-8-like_NBD][Interaction with BAG1]	[heat shock 70 kDa protein; Provisional][Nucleotide-binding domain of HSPA1-A, -B, -L, HSPA-2, -6, -7, -8, and similar proteins; cd10233][propagated from UniProtKB/Swiss-Prot (P11142.1)]	[2][order(10,12..15,71,147,175,199..204,206,230..231,268,][order(23,25,27,32..34,36,50,54,57,133..134,258,262,269,][order(33,35,57,60..61,257..258,261..262,265..266,269,][order(152,192,213,215..217,219..220,325)][153][153][246][319][362][477][561][589][597][601]	[acetylation][other][other][other][other][phosphorylation][phosphorylation][acetylation][acetylation][phosphorylation][phosphorylation][methylation][acetylation][acetylation][acetylation]	[N-acetylserine; propagated from UniProtKB/Swiss-Prot (P11142.1)][nucleotide binding site [chemical binding]][NEF/HSP70 interaction site [polypeptide binding]][BAG/HSP70 interaction site [polypeptide binding]][SBD interface [polypeptide binding]][Phosphoserine; propagated from UniProtKB/Swiss-Prot (P11142.1)][][N6-acetyllysine; propagated from UniProtKB/Swiss-Prot (P11142.1)][N6-acetyllysine; pro…				1	gi|5729877|ref|NP_006588.1|	29	gi|5729877|ref|NP_006588.1|	heat shock cognate 71 kDa protein isoform 1 [Homo sapiens]	0.00171673	0.00246116	0.00303213	0.00346318	0.00409696	0.00326505	0.00297515	0.00573659	0.00579136	0.00746134	0.0083891	0.00844012	0.00260288	0.0053123	0.00329128	0.00494192	646	70898	5.5	NNNNNNNNNNNNNNNNNNNNNNNNNNNNNN			H2a_Cyto_P1-Mp2Smn7y0as	H2a_Cyto_P2-Mp2Smn7y0as	H2a_Cyto_P3-Mp2Smn7y0as	H2b_Cyto_P1-Mp2Smn7y0as
28	o	37	0.036	Q	20	ACTG1		17		[3..375][8..181]	[Actin][NBD_sugar-kinase_HSP70_actin]	[Actin; pfam00022][Nucleotide-Binding Domain of the sugar kinase/HSP70/actin superfamily; cd00012]	[2][order(11..14,16,18,137,154..157)][73][84]	[acetylation][other][methylation][methylation]	[N-acetylglutamate, in Actin, cytoplasmic 2, N-terminally processed, partial; propagated from UniProtKB/Swiss-Prot (P63261.1)][nucleotide binding site [chemical binding]][Tele-methylhistidine; propagated from UniProtKB/Swiss-Prot (P63261.1)][N6-methyllysine; propagated from UniProtKB/Swiss-Prot (P63261.1)]				2	gi|316659409|ref|NP_001186883.1|;gi|4501885|ref|NP_001092.1|	32	gi|316659409|ref|NP_001186883.1|	gi|316659409|ref|NP_001186883.1|:actin, cytoplasmic 2 [Homo sapiens] ;gi|4501885|ref|NP_001092.1|:actin, cytoplasmic 1 [Homo sapiens] ;	0.00457934	0.0122912	0.0110392	0.00855786	0.00231346	0.0106229	0.00146808	0.00309813	0.00423684	0.0701652	0.00579915	0.0273072	0.0112286	0.00599971	0.00660046	0.00998174	375	41793	5.5	NNNNNNNNNNNNNNNNNNNNNNNNNNNNNN		Proteins	1265	1025	1368	940
29	o	19	0.036	Q	16	TUBB6		18		[1..432][2..426]	[PLN00220][beta_tubulin]	[tubulin beta chain; Provisional][The tubulin superfamily includes five distinct families, the alpha-, beta-, gamma-, delta-, and epsilon-tubulins and a sixth family (zeta-tubulin) which is present only in kinetoplastid protozoa. The alpha- and beta-tubulins are the major components of...; cd02187]	[order(2,131,245..247,251,256,258..260,322..324,327,][order(10..12,15..16,67..69,72,97..99,138..144,169,][order(22..23,215,224,227..228,231,234..235,270,272)][56][order(70..71,98..100,103,179,181,222)]	[other][other][other][phosphorylation][other]	[beta/alpha domain interface [polypeptide binding]][nucleotide binding site [chemical binding]][Taxol binding site [chemical binding]][][alpha/beta domain interface [polypeptide binding]]				1	gi|14210536|ref|NP_115914.1|	34	gi|14210536|ref|NP_115914.1|	tubulin beta-6 chain [Homo sapiens]	2.345e-05	3.581e-05	0	0.0001567	0	1.766e-05	4.841e-05	3.441e-05	0.00014202	0.00045742	0.00024987	0.00073811	7.644e-05	3.761e-05	0.00023851	0.00051187	446	49857	4.9	NNNNNNNNNNNNNNNNNNNNNNNNNNNNNN
30						KRT10		17		[1..145][145..454][146..456][146..181][182..202][203..294][295..317][318..456][457..584]	[Head][Filament][Rod][Coil 1A][Linker 1][Coil 1B][Linker 12][Coil 2][Tail]	[propagated from UniProtKB/Swiss-Prot (P13645.6)][Intermediate filament protein; pfam00038][propagated from UniProtKB/Swiss-Prot (P13645.6)][propagated from UniProtKB/Swiss-Prot (P13645.6)][propagated from UniProtKB/Swiss-Prot (P13645.6)][propagated from UniProtKB/Swiss-Prot (P13645.6)][propagated from UniProtKB/Swiss-Prot (P13645.6)][propagated from UniProtKB/Swiss-Prot (P13645.6)][propagated fr…	[16][42]	[phosphorylation][phosphorylation]	[Phosphoserine; propagated from UniProtKB/Swiss-Prot (P13645.6)][Phosphoserine; propagated from UniProtKB/Swiss-Prot (P13645.6)]				1	gi|195972866|ref|NP_000412.3|	35	gi|195972866|ref|NP_000412.3|	keratin, type I cytoskeletal 10 [Homo sapiens]	0.00421754	0.0044066	0.00435975	0.0243119	0.00200983	0.001942	0.00359373	0.00508429	0.00090355	0.0147715	0.0533909	0.00451338	0.0526846	0.0522103	0.00222252	0.0147053	584	58801	5.2	NNNNNNNNNNNNNNNNNNNNNNNNNNNNNN
31	o	16	0.085	Q	16	CLTC		17		[2..479][19..56][24..67][68..107][108..149][150..195][196..257][198..234][256..288][258..301][302..330][331..354][356..421][449..465][480..523][524..1675][524..634][541..674][639..1675][686..824][833..968][979..1118][1128..1265][1213..1522][1274..1416][1423..1565][1550..1675]	[Globular terminal domain][Clathrin_propel][WD40-like repeat 1][WD40-like repeat 2][WD40-like repeat 3][WD40-like repeat 4][WD40-like repeat 5][Clathrin_propel][Clathrin_propel][WD40-like repeat 6][WD40-like repeat 7][Clathrin-link][Clathrin_H_link][Binding site for the uncoating ATPase, involved in lattice disassembly (Potential)][Flexible linker][Heavy chain arm][Distal segment][CLH][Proximal s…	[propagated from UniProtKB/Swiss-Prot (Q00610.5)][Clathrin propeller repeat; pfam01394][propagated from UniProtKB/Swiss-Prot (Q00610.5)][propagated from UniProtKB/Swiss-Prot (Q00610.5)][propagated from UniProtKB/Swiss-Prot (Q00610.5)][propagated from UniProtKB/Swiss-Prot (Q00610.5)][propagated from UniProtKB/Swiss-Prot (Q00610.5)][Clathrin propeller repeat; pfam01394][Clathrin propeller repeat; p…	[2][394][394][634][634][856][899][1441][1477][1477][1494][1494][1501]	[acetylation][phosphorylation][phosphorylation][phosphorylation][phosphorylation][acetylation][phosphorylation][acetylation][phosphorylation][phosphorylation][phosphorylation][phosphorylation][acetylation]	[N-acetylalanine; propagated from UniProtKB/Swiss-Prot (Q00610.5)][Phosphothreonine; propagated from UniProtKB/Swiss-Prot (Q00610.5)][][Phosphotyrosine; propagated from UniProtKB/Swiss-Prot (Q00610.5)][][N6-acetyllysine; propagated from UniProtKB/Swiss-Prot (Q00610.5)][][N6-acetyllysine; propagated from UniProtKB/Swiss-Prot (Q00610.5)][Phosphotyrosine; propagated from UniProtKB/Swiss-Prot (Q00610…				1	gi|4758012|ref|NP_004850.1|	36	gi|4758012|ref|NP_004850.1|	clathrin heavy chain 1 [Homo sapiens]	0.00184512	0.0016162	0.00178754	0.00198969	0.00045701	0.00161515	0.00100536	0.00144305	0.00184224	0.00164184	0.00307215	0.00216872	0.00389575	0.0036048	0.00114312	0.00145462	1675	191613	5.7	NNNNNNNNNNNNNNNNNNNNNNNNNNNNNN
32	o	4	0.042	Q	0	EIF1AX		X		[33..109]	[S1_IF1A]	[S1_IF1A: Translation initiation factor IF1A, also referred to as eIF1A in eukaryotes and aIF1A in archaea, S1-like RNA-binding domain. S1-like RNA-binding domains are found in a wide variety of RNA-associated proteins. IF1A is essential for translation...; cd05793]	[order(41..42,46,60..63,66,71)]	[other]	[RNA binding site [nucleotide binding]]				1	gi|4503499|ref|NP_001403.1|	37	gi|4503499|ref|NP_001403.1|	eukaryotic translation initiation factor 1A, X-chromosomal [Homo sapiens]	0.00152524	0.00099821	0.00364248	0.00143752	0.00177195	0.00246122	0.00112445	0.00095917	0.00159322	0.00114172	0.00077685	0.00345696	0.0100858	0.00227126	0.00145718	0.00161567	144	16460	5.2	NNNNNNNNNNNNNNNNNNNNNNNNNNNNNN
33	o	22	0.17	Q	22	GAPDH		12	1.2.1.12	[2..148][4..335][4..152][151..153][157..314][211..212]	[Interaction with WARS][PTZ00023][Gp_dh_N][Glyceraldehyde 3-phosphate binding (By similarity)][Gp_dh_C][Glyceraldehyde 3-phosphate binding (By similarity)]	[propagated from UniProtKB/Swiss-Prot (P04406.3)][glyceraldehyde-3-phosphate dehydrogenase; Provisional][Glyceraldehyde 3-phosphate dehydrogenase, NAD binding domain; smart00846][propagated from UniProtKB/Swiss-Prot (P04406.3)][Glyceraldehyde 3-phosphate dehydrogenase, C-terminal domain; pfam02800][propagated from UniProtKB/Swiss-Prot (P04406.3)]	[2][5][9][42][42][61][64][66][70][75][83][83][122][148][149][151][152][155][179][184][194][194][194][211][215][215][219][225][227][227][229][237][254][260][263][312][316][334]	[other][methylation][amidation][phosphorylation][phosphorylation][acetylation][amidation][methylation][amidation][phosphorylation][phosphorylation][phosphorylation][phosphorylation][phosphorylation][amidation][phosphorylation][modified][amidation][other][phosphorylation][acetylation][methylation][modified][phosphorylation][methylation][modified][acetylation][amidation][acetylation][methylation][p…	[Not acetylated; propagated from UniProtKB/Swiss-Prot (P04406.3)][N6,N6-dimethyllysine; propagated from UniProtKB/Swiss-Prot (P04406.3)][Deamidated asparagine; propagated from UniProtKB/Swiss-Prot (P04406.3)][Phosphotyrosine; propagated from UniProtKB/Swiss-Prot (P04406.3)][][N6-acetyllysine; propagated from UniProtKB/Swiss-Prot (P04406.3)][Deamidated asparagine; propagated from UniProtKB/Swiss-P…				1	gi|7669492|ref|NP_002037.2|	38	gi|7669492|ref|NP_002037.2|	glyceraldehyde-3-phosphate dehydrogenase isoform 1 [Homo sapiens]	0.00098344	0.00286053	0.00218549	0.0090216	0.00045701	0.00193959	0.00256173	0.00247379	0.00393788	0.0020523	0.00173643	0.00244985	0.00573982	0.00495661	0.0183996	0.00240122	335	36053	8.5	NNNNNNNNNNNNNNNNNNNNNNNNNNNNNN
34	o	35	0.047	Q	0	HSP90AB1		6		[37..185][276..724][720..724]	[HATPase_c][HSP90][TPR repeat-binding]	[Histidine kinase-like ATPases; This family includes several ATP-binding proteins for example: histidine kinase, DNA gyrase B, topoisomerases, heat shock protein HSP90, phytochrome-like ATPases and DNA mismatch repair proteins; cd00075][Hsp90 protein; pfam00183][propagated from UniProtKB/Swiss-Prot (P08238.4)]	[order(42,46,49,86,88,90,92..93,130..133,167,173,178..179,][46][order(90,92,130,132)][226][226][255][255][255][261][261][275][284][297][297][307][354][399][399][402][435][452][481][484][484][484][532][568][624][718]	[other][other][other][phosphorylation][phosphorylation][phosphorylation][phosphorylation][phosphorylation][phosphorylation][phosphorylation][acetylation][acetylation][phosphorylation][phosphorylation][phosphorylation][acetylation][acetylation][modified][acetylation][acetylation][phosphorylation][acetylation][phosphorylation][phosphorylation][phosphorylation][phosphorylation][acetylation][acetylat…	[ATP binding site [chemical binding]][Mg2+ binding site [ion binding]][G-X-G motif][Phosphoserine; propagated from UniProtKB/Swiss-Prot (P08238.4)][][Phosphoserine; propagated from UniProtKB/Swiss-Prot (P08238.4)][][][Phosphoserine; propagated from UniProtKB/Swiss-Prot (P08238.4)][][N6-acetyllysine; propagated from UniProtKB/Swiss-Prot (P08238.4)][N6-acetyllysine; propagated from UniProtKB/Swiss-…				1	gi|20149594|ref|NP_031381.2|	39	gi|20149594|ref|NP_031381.2|	heat shock protein HSP 90-beta [Homo sapiens]	0.00032055	0.00076083	0.00033486	0.0009956	0.00052052	0.00061083	0.00021122	0.0007856	0.00070398	0.00090575	0.00035912	0.00056077	0.00124876	0.00060483	0.00170393	0.00455728	724	83264	5	NNNNNNNNNNNNNNNNNNNNNNNNNNNNNN
35	o	19	0.05	Q	19	TUBB2A		6		[1..430][2..426]	[PLN00220][beta_tubulin]	[tubulin beta chain; Provisional][The tubulin superfamily includes five distinct families, the alpha-, beta-, gamma-, delta-, and epsilon-tubulins and a sixth family (zeta-tubulin) which is present only in kinetoplastid protozoa. The alpha- and beta-tubulins are the major components of...; cd02187]	[order(2,131,245..247,251,256,258..260,322..324,327,][order(10..12,15..16,67..69,72,97..99,138..144,169,][order(22..23,215,224,227..228,231,234..235,270,272)][order(70..71,98..100,103,179,181,222)][275]	[other][other][other][other][phosphorylation]	[beta/alpha domain interface [polypeptide binding]][nucleotide binding site [chemical binding]][Taxol binding site [chemical binding]][alpha/beta domain interface [polypeptide binding]][]				1	gi|4507729|ref|NP_001060.1|	40	gi|4507729|ref|NP_001060.1|	tubulin beta-2A chain [Homo sapiens]	2.35e-05	0.00014356	0.00021437	6.978e-05	0	3.097e-05	0.0001031	8.622e-05	5.156e-05	0.00074306	0.00010055	0.00063906	0.00016855	0.00012249	5.894e-05	0.00023736	445	49907	4.9	NNNNNNNNNNNNNNNNNNNNNNNNNNNNNN
36	o	37	0.019	Q	0	YWHAQ		2		[1..229]	[14-3-3_theta]	[14-3-3 theta/tau (theta in mice, tau in human), an isoform of 14-3-3 protein; cd10023]	[1][3][order(8..9,13,15..16,18,21,58,61,65,78,82,89)][25][order(49,56,120,127..128,169,172..173,176,179..180,220,][49][56][68][115][127][230][232][232][232]	[acetylation][acetylation][other][modified][other][acetylation][other][acetylation][acetylation][other][phosphorylation][phosphorylation][phosphorylation][phosphorylation]	[N-acetylmethionine; propagated from UniProtKB/Swiss-Prot (P27348.1)][N6-acetyllysine; propagated from UniProtKB/Swiss-Prot (P27348.1)][dimer interface [polypeptide binding]][S-nitrosylation site][peptide binding site [polypeptide binding]][N6-acetyllysine; propagated from UniProtKB/Swiss-Prot (P27348.1)][Interaction with phosphoserine on interacting protein; propagated from UniProtKB/Swiss-Prot …				1	gi|5803227|ref|NP_006817.1|	41	gi|5803227|ref|NP_006817.1|	14-3-3 protein theta [Homo sapiens]	0.0001921	0.0010066	0.00027846	0.00043082	0.00041659	0.00015056	6.854e-05	0.00056376	0.00051503	0.00050024	9.132e-05	0.00054915	0	0.00010269	0.00010706	0.00069484	245	27764	4.8	NNNNNNNNNNNNNNNNNNNNNNNNNNNNNN
37	o	13	0.018	Q	0	NCL		2		[58..135][308..380][394..463][487..557][573..644]	[8 X 8 AA tandem repeats of X-T-P-X-K-K-X-X][RRM][RRM][RRM][RRM]	[propagated from UniProtKB/Swiss-Prot (P19338.3)][RRM (RNA recognition motif), also known as RBD (RNA binding domain) or RNP (ribonucleoprotein domain), is a highly abundant domain in eukaryotes found in proteins involved in post-transcriptional gene expression processes including mRNA and rRNA...; cd00590][RRM (RNA recognition motif), also known as RBD (RNA binding domain) or RNP (ribonucleoprot…	[9][15][28][28][34][34][41][41][42][42][67][67][67][69][69][76][76][84][92][99][102][106][113][116][121][121][124][145][145][153][153][184][206][214][301][304][305][order(310,349,351)][318][377][378..380][order(396,431,433)][398][403][461..463][order(489,525,527)][513][555..557][563][563][572][order(575,612,614)][577][580][619][619][642..644][646]	[acetylation][acetylation][phosphorylation][phosphorylation][phosphorylation][phosphorylation][phosphorylation][phosphorylation][phosphorylation][phosphorylation][phosphorylation][phosphorylation][phosphorylation][phosphorylation][phosphorylation][phosphorylation][phosphorylation][phosphorylation][phosphorylation][phosphorylation][acetylation][phosphorylation][phosphorylation][acetylation][phosph…	[N6-acetyllysine; propagated from UniProtKB/Swiss-Prot (P19338.3)][N6-acetyllysine; propagated from UniProtKB/Swiss-Prot (P19338.3)][Phosphoserine; propagated from UniProtKB/Swiss-Prot (P19338.3)][][Phosphoserine; propagated from UniProtKB/Swiss-Prot (P19338.3)][][Phosphoserine; propagated from UniProtKB/Swiss-Prot (P19338.3)][][Phosphoserine; propagated from UniProtKB/Swiss-Prot (P19338.3)][][Ph…				1	gi|55956788|ref|NP_005372.2|	42	gi|55956788|ref|NP_005372.2|	nucleolin [Homo sapiens]	0.00961177	0.00209202	0.00507896	0.0175515	0.0345007	0.00883543	0.0142536	0.00311257	0.00832067	0.00307343	0.0184658	0.00246343	0.0346019	0.0388363	0.0131516	0.0314733	710	76615	4.7	NNNNNNNNNNNNNNNNNNNNNNNNNNNNNN
38	o	19	0.033	Q	0	ACTN4		19		[52..154][164..268][177..192][293..403][296..517][413..518][414..640][528..639][532..754][649..752][736..911][769..836][777..835][841..907]	[CH][CH][Polyphosphoinositide (PIP2)-binding (Potential)][Spectrin 1][SPEC][Spectrin 2][SPEC][Spectrin 3][SPEC][Spectrin 4][Mediates interaction with MICALL2 (By similarity)][EFh][EF_hand_5][efhand_Ca_insen]	[Calponin homology domain; actin-binding domain which may be present as a single copy or in tandem repeats (which increases binding affinity). The CH domain is found in cytoskeletal and signal transduction proteins, including actin-binding proteins like...; cd00014][Calponin homology domain; actin-binding domain which may be present as a single copy or in tandem repeats (which increases binding a…	[order(52,54..56,59,62,116..117,120,123,125,140..141,][114][order(164..165,167..169,172,175,228..229,232,236,238,][265][404..409][519..524][592][625][order(640..644,653)][order(778,780,782,789,819,821,823,830)]	[other][acetylation][other][phosphorylation][other][other][acetylation][acetylation][other][other]	[putative actin binding surface [polypeptide binding]][N6-acetyllysine; propagated from UniProtKB/Swiss-Prot (O43707.2)][putative actin binding surface [polypeptide binding]][][linker region][linker region][N6-acetyllysine; propagated from UniProtKB/Swiss-Prot (O43707.2)][N6-acetyllysine; propagated from UniProtKB/Swiss-Prot (O43707.2)][linker region][Ca2+ binding site [ion binding]]				1	gi|12025678|ref|NP_004915.2|	43	gi|12025678|ref|NP_004915.2|	alpha-actinin-4 [Homo sapiens]	0.00036164	0.00060484	0.00075017	0.00045445	5.602e-05	0.00035734	3.555e-05	0.00051886	0.00053627	0.00352697	0.00110516	0.00072999	0.00172897	0.00121512	0.00129563	0.00073296	911	104854	5.4	NNNNNNNNNNNNNNNNNNNNNNNNNNNNNN
39	o	39	0.033	Q	22	ACTC1		15		[5..377][10..183]	[Actin][NBD_sugar-kinase_HSP70_actin]	[Actin; pfam00022][Nucleotide-Binding Domain of the sugar kinase/HSP70/actin superfamily; cd00012]	[order(13..16,18,20,139,156..159)][86]	[other][methylation]	[nucleotide binding site [chemical binding]][N6-methyllysine; propagated from UniProtKB/Swiss-Prot (P68032.1)]				1	gi|4885049|ref|NP_005150.1|	44	gi|4885049|ref|NP_005150.1|	actin, alpha cardiac muscle 1 proprotein [Homo sapiens]	0.00048015	0.00323532	0.00149735	0.00058581	0	0.00052373	0.00064425	0.00054921	0.00055424	0.0035357	0.00058159	0.00190724	0.00288412	0.00257401	0.00560479	0.0015013	377	42019	5.4	NNNNNNNNNNNNNNNNNNNNNNNNNNNNNN
40	o	31	0.03	Q	25	TNPO1		5		[33..101][127..242][188..239][229..277][411..509][411..465]	[IBN_N][ARM][HEAT_EZ][HEAT_EZ][ARM][HEAT_EZ]	[Importin-beta N-terminal domain; pfam03810][Armadillo/beta-catenin-like repeats. An approximately 40 amino acid long tandemly repeated sequence motif first identified in the Drosophila segment polarity gene armadillo; these repeats were also found in the mammalian armadillo homolog beta-catenin; cd00020][HEAT-like repeat; pfam13513][HEAT-like repeat; pfam13513][Armadillo/beta-catenin-like repeat…	[order(146,150,154,189,193,196,200,234,237,240..241)][order(415,419,423,453,457,460,464,499,502,505..506,509)]	[other][other]	[protein binding surface [polypeptide binding]][protein binding surface [polypeptide binding]]				1	gi|23510381|ref|NP_694858.1|	45	gi|23510381|ref|NP_694858.1|	transportin-1 isoform 2 [Homo sapiens]	0.00040216	0.00132265	0.00127403	0.00166134	0.00011468	0.00083392	0.0007432	0.00194397	0.00316042	0.00186295	0.00261755	0.00300814	0.0011492	0.00250063	0.00346059	0.00247407	890	101310	5	NNNNNNNNNNNNNNNNNNNNNNNNNNNNNN
41	o	21	0.042	Q	21	MCM2		3	3.6.4.12	[2..257][<79..>152][291..803][518..664][655..658]	[Interaction with KAT7 (By similarity)][MCM2_N][MCM][AAA][Arginine finger]	[propagated from UniProtKB/Swiss-Prot (P49736.4)][Mini-chromosome maintenance protein 2; pfam12619][minichromosome maintenance proteins; smart00350][The AAA+ (ATPases Associated with a wide variety of cellular Activities) superfamily represents an ancient group of ATPases belonging to the ASCE (for additional strand, catalytic E) division of the P-loop NTPase fold. The ASCE division also includes…	[2][13][13][25][26][26][26][27][27][27][35][39][39][40][40][41][41][41][53][53][59][59][106][108][108][137][139][139][139][216][381][523..530][order(524..531,587,631)][583..588][656]	[acetylation][phosphorylation][phosphorylation][phosphorylation][phosphorylation][phosphorylation][phosphorylation][phosphorylation][phosphorylation][phosphorylation][phosphorylation][phosphorylation][phosphorylation][phosphorylation][phosphorylation][phosphorylation][phosphorylation][phosphorylation][phosphorylation][phosphorylation][phosphorylation][phosphorylation][phosphorylation][phosphoryla…	[N-acetylalanine; propagated from UniProtKB/Swiss-Prot (P49736.4)][Phosphoserine; propagated from UniProtKB/Swiss-Prot (P49736.4)][][][Phosphoserine; propagated from UniProtKB/Swiss-Prot (P49736.4)][][][Phosphoserine; propagated from UniProtKB/Swiss-Prot (P49736.4)][][][][Phosphothreonine; propagated from UniProtKB/Swiss-Prot (P49736.4)][][Phosphoserine, by CDC7; propagated from UniProtKB/Swiss-P…				1	gi|33356547|ref|NP_004517.2|	46	gi|33356547|ref|NP_004517.2|	DNA replication licensing factor MCM2 [Homo sapiens]	0.00107596	0.00442568	0.0022	0.00061826	0.00056452	0.00078411	0.0190042	0.012223	0.0189072	0.00018187	7.425e-05	0.00031254	0.00022628	0.00025047	0.00017409	0.00286059	904	101896	5.5	NNNNNNNNNNNNNNNNNNNNNNNNNNNNNN
42	o	25	0.011	Q	0	SUPT5H		19		[97..172][175..316][176..270][178..265][276..313][313..420][420..470][471..521][597..639][702..751][754..817][772..885][844..950][916..>960][1028..1084]	[Spt5_N][nusG][Interaction with SUPT4H1][NGN_Euk][KOW_Spt5_1][Interaction with RNA polymerase II][KOW_Spt5_2][KOW_Spt5_3][KOW_Spt5_4][KOW_Spt5_5][9 X 7 AA approximate tandem repeats of G-S-[QR]-T-P-X-[YQ], motif CTR1][CTD][10 X 8 AA approximate tandem repeats of P-[TS]-P-S-P-[QA]-[SG]-Y, motif CTR2][DAZAP2][KOW_Spt5_6]	[Spt5 transcription elongation factor, acidic N-terminal; pfam11942][transcription antitermination protein NusG; Validated; PRK08559][propagated from UniProtKB/Swiss-Prot (O00267.1)][Eukaryotic N-Utilization Substance G (NusG) N-terminal (NGN) domain, including plant KTF1 (KOW domain-containing Transcription Factor 1); cd09888][KOW domain of Spt5, repeat 1; cd06081][propagated from UniProtKB/Swis…	[order(190,193..194,196..198,200,204,212..217,228,230,][666][681][696][698][775][784][1034]	[other][phosphorylation][methylation][methylation][methylation][phosphorylation][phosphorylation][phosphorylation]	[heterodimer interface [polypeptide binding]][Phosphoserine; propagated from UniProtKB/Swiss-Prot (O00267.1)][Asymmetric dimethylarginine, by PRMT1, alternate; Omega-N-methylarginine, by PRMT1, alternate; propagated from UniProtKB/Swiss-Prot (O00267.1)][Asymmetric dimethylarginine, by PRMT1, alternate; Omega-N-methylarginine, by PRMT1, alternate; propagated from UniProtKB/Swiss-Prot (O00267.1)][A…				1	gi|195546900|ref|NP_001124296.1|	47	gi|195546900|ref|NP_001124296.1|	transcription elongation factor SPT5 isoform a [Homo sapiens]	1.443e-05	0.00012122	4.524e-05	0.00010474	0.00014084	4.347e-05	8.938e-05	3.177e-05	0.00010025	1.375e-05	0.00010291	2.475e-05	0.00047987	0.00030088	9.652e-05	0.00025524	1087	121000	5.1	NNNNNNNNNNNNNNNNNNNNNNNNNNNNNN
43						SUPT5H		19		[<95..168][171..312][172..266][174..261][309..416][467..494][702..733][750..813][755..885][768..881][840..946][912..>956]	[Spt5_N][nusG][Interaction with SUPT4H1][NGN_Euk][Interaction with RNA polymerase II][KOW][KOW][9 X 7 AA approximate tandem repeats of G-S-[QR]-T-P-X-[YQ], motif CTR1][CTD][CTD][10 X 8 AA approximate tandem repeats of P-[TS]-P-S-P-[QA]-[SG]-Y, motif CTR2][DAZAP2]	[Spt5 transcription elongation factor, acidic N-terminal; pfam11942][transcription antitermination protein NusG; Validated; PRK08559][propagated from UniProtKB/Swiss-Prot (O00267.1)][Eukaryotic N-Utilization Substance G (NusG) N-terminal (NGN) domain, including plant KTF1 (KOW domain-containing Transcription Factor 1); cd09888][propagated from UniProtKB/Swiss-Prot (O00267.1)][KOW (Kyprides, Ouzou…	[order(186,189..190,192..194,196,200,208..213,224,226,][662][677][692][694][771][780][1030]	[other][phosphorylation][methylation][methylation][methylation][phosphorylation][phosphorylation][phosphorylation]	[heterodimer interface [polypeptide binding]][Phosphoserine; propagated from UniProtKB/Swiss-Prot (O00267.1)][Asymmetric dimethylarginine, by PRMT1, alternate; Omega-N-methylarginine, by PRMT1, alternate; propagated from UniProtKB/Swiss-Prot (O00267.1)][Asymmetric dimethylarginine, by PRMT1, alternate; Omega-N-methylarginine, by PRMT1, alternate; propagated from UniProtKB/Swiss-Prot (O00267.1)][A…				1	gi|195546902|ref|NP_001124297.1|	48	gi|195546902|ref|NP_001124297.1|	transcription elongation factor SPT5 isoform b [Homo sapiens]	1.449e-05	0.00012167	4.54e-05	0.00010513	0.00014136	4.363e-05	8.971e-05	3.188e-05	0.00010062	1.38e-05	0.00010329	2.485e-05	0.00048165	0.000302	9.688e-05	0.00031311	1083	120499	5.1	NNNNNNNNNNNNNNNNNNNNNNNNNNNNNN
44	o	35	0.013	Q	0	MCM7		7	3.6.4.12	[145..641][376..515][513..516][521..564][577..719]	[MCM][P-loop_NTPase][Arginine finger][Interaction with RAD17][Interaction with ATRIP]	[minichromosome maintenance proteins; smart00350][P-loop containing Nucleoside Triphosphate Hydrolases; cl09099][propagated from UniProtKB/Swiss-Prot (P33993.4)][propagated from UniProtKB/Swiss-Prot (P33993.4)][propagated from UniProtKB/Swiss-Prot (P33993.4)]	[2][121][365][500][549]	[acetylation][phosphorylation][phosphorylation][phosphorylation][phosphorylation]	[N-acetylalanine; propagated from UniProtKB/Swiss-Prot (P33993.4)][Phosphoserine; propagated from UniProtKB/Swiss-Prot (P33993.4)][Phosphoserine; propagated from UniProtKB/Swiss-Prot (P33993.4)][Phosphoserine; propagated from UniProtKB/Swiss-Prot (P33993.4)][]				1	gi|33469968|ref|NP_005907.3|	49	gi|33469968|ref|NP_005907.3|	DNA replication licensing factor MCM7 isoform 1 [Homo sapiens]	0.00098187	0.00176595	0.00112466	0.00069097	0.00021293	0.00046007	0.0121384	0.00611519	0.013306	0.00031181	0.00028005	0.00028068	5.69e-05	0.00017496	0.00010944	0.00178294	719	81308	6.5	NNNNNNNNNNNNNNNNNNNNNNNNNNNNNN
45	o	29	0.013	Q	0	SUPT6H		17		[2..916][2..485][317..1300][372..1353][<560..627][779..894][<1227..1282][1331..1415][1424..1515][1633..1726]	[Interaction with PAAF1][Interaction with IWS1 (By similarity)][Interaction with KDM6A (By similarity)][Tex][Tex_N][YqgFc][S1][SH2_Nterm_SPT6_like][SH2_Cterm_SPT6_like][Interaction with histone H2B and H3]	[propagated from UniProtKB/Swiss-Prot (Q7KZ85.2)][propagated from UniProtKB/Swiss-Prot (Q7KZ85.2)][propagated from UniProtKB/Swiss-Prot (Q7KZ85.2)][Transcriptional accessory protein [Transcription]; COG2183][Tex-like protein N-terminal domain; pfam09371][Likely ribonuclease with RNase H fold; smart00732][Ribosomal protein S1-like RNA-binding domain; smart00316][N-terminal Src homology 2 (SH2) dom…	[2][7][12][73][73][75][75][78][78][125][125][267][743][order(1340,1358,1380,1382)][order(1381,1415)][order(1440,1463,1484,1486)][order(1485,1511)][1523][1530][1532][1532][1535][1535][1539][1676][1697][1701][1703][1709][1718][1718]	[acetylation][phosphorylation][phosphorylation][phosphorylation][phosphorylation][phosphorylation][phosphorylation][phosphorylation][phosphorylation][phosphorylation][phosphorylation][phosphorylation][acetylation][other][other][other][other][phosphorylation][phosphorylation][phosphorylation][phosphorylation][phosphorylation][phosphorylation][phosphorylation][acetylation][phosphorylation][phosphor…	[N-acetylserine; propagated from UniProtKB/Swiss-Prot (Q7KZ85.2)][Phosphoserine; propagated from UniProtKB/Swiss-Prot (Q7KZ85.2)][Phosphoserine; propagated from UniProtKB/Swiss-Prot (Q7KZ85.2)][Phosphoserine; propagated from UniProtKB/Swiss-Prot (Q7KZ85.2)][][Phosphoserine; propagated from UniProtKB/Swiss-Prot (Q7KZ85.2)][][Phosphoserine; propagated from UniProtKB/Swiss-Prot (Q7KZ85.2)][][Phospho…				1	gi|27597090|ref|NP_003161.2|	50	gi|27597090|ref|NP_003161.2|	transcription elongation factor SPT6 [Homo sapiens]	0.00040902	0.00051356	0.00046217	0.00046773	0.00032523	0.00054073	0.00043154	0.0005735	0.00058486	0.00012989	0.0006222	0.00017149	0.00419544	0.00080169	0.00018236	0.000861	1726	199071	4.9	NNNNNNNNNNNNNNNNNNNNNNNNNNNNNN
46	o	16	0.099	Q	16	RPS27A		2		[1..76][1..72][109..147]	[Ubiquitin][UBQ][Ribosomal_S27]	[Ubiquitin; cd01803][Ubiquitin homologues; smart00213][Ribosomal protein S27a; pfam01599]	[order(6..10,40,42,44,47..49,68,70..76)][order(6,8..10,39,41..42,66,68,70..76)][order(6,8,44,46..49,68,70,72,76)][68][104][113]	[other][other][other][other][acetylation][acetylation]	[Ubq - E2 interaction site][Ubq - UCH interaction site][Ubq - CUE interaction site][Essential for function; propagated from UniProtKB/Swiss-Prot (P62979.2)][N6-acetyllysine; propagated from UniProtKB/Swiss-Prot (P62979.2)][N6-acetyllysine; propagated from UniProtKB/Swiss-Prot (P62979.2)]				1	gi|294459921|ref|NP_001170884.1|	51	gi|294459921|ref|NP_001170884.1|	ubiquitin-40S ribosomal protein S27a precursor [Homo sapiens]	0.00060339	0.00107499	0.00042029	0.00291926	0.00457982	0.00113595	0.00083036	0.00147564	0.00102947	0.00124551	0.00114735	0.00051747	0.00170465	0.00193527	0.00218577	0.00180085	156	17965	9.6	NNNNNNNNNNNNNNNNNNNNNNNNNNNNNN
47	o	24	0.057	Q	19	EEF1A1		6		[1..432][9..238][242..332][335..432]	[PTZ00141][EF1_alpha][EF1_alpha_II][EF1_alpha_III]	[elongation factor 1- alpha; Provisional][Elongation Factor 1-alpha (EF1-alpha) protein family; cd01883][EF1_alpha_II: this family represents the domain II of elongation factor 1-alpha (EF-1a) that is found in archaea and all eukaryotic lineages. EF-1A is very abundant in the cytosol, where it is involved in the GTP-dependent binding of aminoacyl-tRNAs to...; cd03693][Domain III of EF-1. Eukaryot…	[14..21][order(15,17,21..22,25,28..29,76..77,95..96,119..120,169,][order(17,19..22,153..154,156,194..196)][order(21,64,67..68,70,72,74..76,78,89,91,93..95,97,100)][55][66..76][72][86][91..94][93..111][153..156][165][194..196][234][300][301][374][411][432][432]	[other][other][other][other][methylation][other][other][phosphorylation][other][other][other][methylation][other][modified][phosphorylation][phosphorylation][phosphorylation][modified][phosphorylation][phosphorylation]	[G1 box][putative GEF interaction site [polypeptide binding]][GTP/Mg2+ binding site [chemical binding]][EF1Balpha binding site [polypeptide binding]][N6,N6-dimethyllysine, alternate; propagated from UniProtKB/Swiss-Prot (P68104.1)][Switch I region][G2 box][][G3 box][Switch II region][G4 box][N6,N6-dimethyllysine, alternate; propagated from UniProtKB/Swiss-Prot (P68104.1)][G5 box][S-nitrosylation …				1	gi|4503471|ref|NP_001393.1|	52	gi|4503471|ref|NP_001393.1|	elongation factor 1-alpha 1 [Homo sapiens]	0.0151783	0.00144795	0.0131539	0.0076575	0.00132551	0.00683752	0.00850218	0.00767892	0.00976085	0.0106323	0.0142375	0.0159997	0.0103036	0.0124703	0.025122	0.00605158	462	50141	9	NNNNNNNNNNNNNNNNNNNNNNNNNNNNNN
48	o	33	0.036	Q	0	ANP32E		1		[18..38][43..64][<53..>126][65..107][65..87][88..133][89..110]	[LRR 1][LRR 2][AMN1][LRR_4][LRR 3][LRR_4][LRR 4]	[propagated from UniProtKB/Swiss-Prot (Q9BTT0.1)][propagated from UniProtKB/Swiss-Prot (Q9BTT0.1)][Antagonist of mitotic exit network protein 1; cl15308][Leucine Rich repeats (2 copies); pfam12799][propagated from UniProtKB/Swiss-Prot (Q9BTT0.1)][Leucine Rich repeats (2 copies); pfam12799][propagated from UniProtKB/Swiss-Prot (Q9BTT0.1)]							1	gi|13569879|ref|NP_112182.1|	53	gi|13569879|ref|NP_112182.1|	acidic leucine-rich nuclear phosphoprotein 32 family member E isoform 1 [Homo sapiens]	0.00187321	0.012783	0.0117022	0.00162203	0.00076168	0.0371607	0.00151045	0.00085896	0.00051364	0.00055769	0.00075134	0.00030121	0.0103042	0.00628963	0.00205528	0.0196998	268	30692	3.8	NNNNNNNNNNNNNNNNNNNNNNNNNNNNNN
49	o	7	0.048	Q	17	HSP90AA1		14		[164..312][412..854]	[HATPase_c][HSP90]	[Histidine kinase-like ATPases; This family includes several ATP-binding proteins for example: histidine kinase, DNA gyrase B, topoisomerases, heat shock protein HSP90, phytochrome-like ATPases and DNA mismatch repair proteins; cd00075][Hsp90 protein; pfam00183]	[order(169,173,176,213,215,217,219..220,257..260,294,296,][173][order(217,219,257,259)]	[other][other][other]	[ATP binding site [chemical binding]][Mg2+ binding site [ion binding]][G-X-G motif]				2	gi|153792590|ref|NP_001017963.2|;gi|154146191|ref|NP_005339.3|	54	gi|153792590|ref|NP_001017963.2|	gi|153792590|ref|NP_001017963.2|:heat shock protein HSP 90-alpha isoform 1 [Homo sapiens] ;gi|154146191|ref|NP_005339.3|:heat shock protein HSP 90-alpha isoform 2 [Homo sapiens] ;	0.00033446	0.00037763	0.00070137	0.00097389	0.00051483	0.00099001	0.00056038	0.00130174	0.0018751	0.00127978	0.00030335	0.00072191	0.00191149	0.00084239	0.00110466	0.00619079	854	98161	5.2	NNNNNNNNNNNNNNNNNNNNNNNNNNNNNN
50						MCM3		6	3.6.4.12	[154..699][385..530]	[MCM][AAA]	[minichromosome maintenance proteins; smart00350][The AAA+ (ATPases Associated with a wide variety of cellular Activities) superfamily represents an ancient group of ATPases belonging to the ASCE (for additional strand, catalytic E) division of the P-loop NTPase fold. The ASCE division also includes ABC; cd00009]	[390..397][order(391..398,454,498)][450..455][523]	[other][other][other][other]	[Walker A motif][ATP binding site [chemical binding]][Walker B motif][arginine finger]				1	gi|394582093|ref|NP_002379.3|	55	gi|394582093|ref|NP_002379.3|	DNA replication licensing factor MCM3 isoform 1 [Homo sapiens]	0.00016553	0.00053363	0.00069177	0.00135898	0.00101706	0.00042934	0.00034168	0.00045878	0.00118343	0.00026283	0.00052458	0.00050473	0.0010072	0.00029494	0.00046124	0.00057141	853	95908	5.8	NNNNNNNNNNNNNNNNNNNNNNNNNNNNNN
51	o	3	0.026	Q	0	SET		9		[29..224][45..221]	[NAP][PTZ00007]	[Nucleosome assembly protein (NAP); pfam00956][(NAP-L) nucleosome assembly protein -L; Provisional; cl08298]							1	gi|170763498|ref|NP_003002.2|	56	gi|170763498|ref|NP_003002.2|	protein SET isoform 2 [Homo sapiens]	0.00056636	0.00121082	0.00055229	0.00366177	0.00902736	0.00255896	0.00105219	0.00157899	0.0026918	0.00161871	0.00129232	0.00369138	0.0166157	0.0102632	0.00312478	0.00986898	277	32103	4.2	NNNNNNNNNNNNNNNNNNNNNNNNNNNNNN
52	o	19	0.181	S	19	TRIM28		19		[65..376][148..184][207..245][246..376][247..376][252..378][366..370][476..513][481..494][627..671][696..802]	[RBCC domain][BBOX][BBOX][Leucine zipper alpha helical coiled-coil region][Interaction with MAGEC2][BBC][Involved in binding PPP1CA][HP1 box][PxVxL motif][PHD][Bromo_tif1_like]	[propagated from UniProtKB/Swiss-Prot (Q13263.5)][B-Box-type zinc finger; smart00336][B-Box-type zinc finger; zinc binding domain (CHC3H2); often present in combination with other motifs, like RING zinc finger, NHL motif, coiled-coil or RFP domain in functionally unrelated proteins, most likely mediating protein-protein interaction; cd00021][propagated from UniProtKB/Swiss-Prot (Q13263.5)][propag…	[2][4][14][17][19][19][49][50][50][order(209,212,232,237)][304][340][377][439][440][471][473][473][473][479][489][501][501][541][541][594][594][596][598][599][600][601][681][683][683][697][order(724,727,730,772,776,782)][752][757][770][774][823][824][824][828]	[acetylation][phosphorylation][phosphorylation][phosphorylation][phosphorylation][phosphorylation][phosphorylation][phosphorylation][phosphorylation][other][acetylation][acetylation][acetylation][phosphorylation][phosphorylation][phosphorylation][phosphorylation][phosphorylation][phosphorylation][phosphorylation][phosphorylation][phosphorylation][phosphorylation][phosphorylation][phosphorylation]…	[N-acetylalanine; propagated from UniProtKB/Swiss-Prot (Q13263.5)][][][][Phosphoserine; propagated from UniProtKB/Swiss-Prot (Q13263.5)][][][Phosphoserine; propagated from UniProtKB/Swiss-Prot (Q13263.5)][][Zn2+ binding site [ion binding]][N6-acetyllysine; propagated from UniProtKB/Swiss-Prot (Q13263.5)][N6-acetyllysine; propagated from UniProtKB/Swiss-Prot (Q13263.5)][N6-acetyllysine; propagated…				1	gi|5032179|ref|NP_005753.1|	57	gi|5032179|ref|NP_005753.1|	transcription intermediary factor 1-beta [Homo sapiens]	0.00030061	0.00149193	0.00104694	0.0018593	6.112e-05	0.00056593	0.00040723	0.00066165	0.00093418	0.00046539	0.00029474	0.0007573	0.00039197	0.00036156	0.00273287	0.00068682	835	88550	5.8	NNNNNNNNNNNNNNNNNNNNNNNNNNNNNN
53	o	24	0.135	Q	24	HNRNPF		10		[10..88][50..>208][81..86][93..188][179..184][255..290][<289..>375][289..364][355..360]	[RRM1_hnRNPH_hnRNPH2_hnRNPF][COG0724][Interaction with RNA][RRM_SF][Interaction with RNA][zf-RNPHF][COG0724][RRM3_hnRNPH_hnRNPH2_hnRNPF][Interaction with RNA]	[RNA recognition motif 1 in heterogeneous nuclear ribonucleoprotein hnRNP H , hnRNP H2, hnRNP F and similar proteins; cd12729][RNA-binding proteins (RRM domain) [General function prediction only]][propagated from UniProtKB/Swiss-Prot (P52597.3)][RNA recognition motif (RRM) superfamily; cl17169][propagated from UniProtKB/Swiss-Prot (P52597.3)][RNPHF zinc finger; pfam08080][RNA-binding proteins (RR…	[1][2][16][20][52][75][104][116][120][150][161][161][173][187][224][246][294][298][310][326][349]	[acetylation][acetylation][other][other][other][other][phosphorylation][other][other][other][phosphorylation][phosphorylation][other][phosphorylation][acetylation][phosphorylation][other][other][phosphorylation][other][other]	[N-acetylmethionine, in Heterogeneous nuclear ribonucleoprotein F, alternate; propagated from UniProtKB/Swiss-Prot (P52597.3)][N-acetylmethionine, in Heterogeneous nuclear ribonucleoprotein F, N-terminally processed; propagated from UniProtKB/Swiss-Prot (P52597.3)][Interaction with RNA; propagated from UniProtKB/Swiss-Prot (P52597.3)][Interaction with RNA; propagated from UniProtKB/Swiss-Prot (P5…				1	gi|148470406|ref|NP_001091676.1|	58	gi|148470406|ref|NP_001091676.1|	heterogeneous nuclear ribonucleoprotein F [Homo sapiens]	0.00045363	0.00069273	0.00100662	0.00119237	0	0.00116877	0	0.00037442	0.00163393	0.00120331	0.00197355	0.00173096	0.00109484	0.00057592	0.00117377	0.00107835	415	45672	5.6	NNNNNNNNNNNNNNNNNNNNNNNNNNNNNN
54	o	33	0.112	Q	33	MIF		22	5.3.3.12;5.3.2.1	[1..54][2..115]	[4Oxalocrotonate_Tautomerase][MIF]	[4-Oxalocrotonate Tautomerase: Catalyzes the isomerization of unsaturated ketones. The structure is a homohexamer that is arranged as a trimer of dimers. The hexamer contains six active sites, each formed by residues from three monomers, two from one...; cl00235][Macrophage migration inhibitory factor (MIF); pfam01187]	[37][78]	[phosphorylation][acetylation]	[][N6-acetyllysine; propagated from UniProtKB/Swiss-Prot (P14174.4)]				1	gi|4505185|ref|NP_002406.1|	59	gi|4505185|ref|NP_002406.1|	macrophage migration inhibitory factor [Homo sapiens]	0.00204628	0.00770789	0.00693656	0.0264603	0.011094	0.004931	0.00619523	0.0110096	0.00847872	0.00610841	0.00797656	0.0076045	0.00284602	0.00503171	0.0132286	0.012791	115	12476	7.9	NNNNNNNNNNNNNNNNNNNNNNNNNNNNNN
55	o	12	0.032	Q	0	EEF2		19		[1..858][20..233][394..487][574..746][742..821]	[PTZ00416][EF2][eEF2_snRNP_like_II][aeEF2_snRNP_like_IV][eEF2_snRNP_like_C]	[elongation factor 2; Provisional][Elongation Factor 2 (EF2) in archaea and eukarya; cd01885][EF2_snRNP_like_II: this subfamily represents domain II of elongation factor (EF) EF-2 found eukaryotes and archaea and, the C-terminal portion of the spliceosomal human 116kD U5 small nuclear ribonucleoprotein (snRNP) protein (U5-116 kD) and, its yeast...; cd03700][This family represents domain IV of arc…	[26..33][order(27,29,33..34,37,40..41,73..74,108..109,132..133,176,][order(29..34,158..159,161,216..218)][54..73][54][57][57][57][57][57][57][59][59][59][59][69][104..107][106..124][158..161][216..218][235][239][272][275][373][435][435][445][502][502][567][715][715]	[other][other][other][other][phosphorylation][modified][modified][phosphorylation][phosphorylation][phosphorylation][phosphorylation][modified][phosphorylation][phosphorylation][phosphorylation][other][other][other][other][other][acetylation][acetylation][acetylation][acetylation][phosphorylation][phosphorylation][phosphorylation][acetylation][phosphorylation][phosphorylation][modified][amidation…	[G1 box][putative GEF interaction site [polypeptide binding]][GTP/Mg2+ binding site [chemical binding]][Switch I region][Phosphothreonine; propagated from UniProtKB/Swiss-Prot (P13639.4)][dephosphorylation site][dephosphorylation site][Phosphothreonine; propagated from UniProtKB/Swiss-Prot (P13639.4)][][][][dephosphorylation site][Phosphothreonine; propagated from UniProtKB/Swiss-Prot (P13639.4)]…				1	gi|4503483|ref|NP_001952.1|	60	gi|4503483|ref|NP_001952.1|	elongation factor 2 [Homo sapiens]	0.00025598	0.00094934	0.00075142	0.0004584	0.0001487	0.00071599	0.00045292	0.00074015	0.00065512	0.00083615	0.00057367	0.00086244	0.00100133	0.00117289	0.00142603	0.00067613	858	95338	6.8	NNNNNNNNNNNNNNNNNNNNNNNNNNNNNN
56	o	32	0.068	Q	44	KRT6A		12		[2..162][162..475][163..472][163..198][199..217][218..309][310..333][334..472][473..564]	[Head][Filament][Rod][Coil 1A][Linker 1][Coil 1B][Linker 12][Coil 2][Tail]	[propagated from UniProtKB/Swiss-Prot (P02538.3)][Intermediate filament protein; pfam00038][propagated from UniProtKB/Swiss-Prot (P02538.3)][propagated from UniProtKB/Swiss-Prot (P02538.3)][propagated from UniProtKB/Swiss-Prot (P02538.3)][propagated from UniProtKB/Swiss-Prot (P02538.3)][propagated from UniProtKB/Swiss-Prot (P02538.3)][propagated from UniProtKB/Swiss-Prot (P02538.3)][propagated fr…	[2][414]	[acetylation][other]	[N-acetylalanine; propagated from UniProtKB/Swiss-Prot (P02538.3)][Stutter; propagated from UniProtKB/Swiss-Prot (P02538.3)]				1	gi|5031839|ref|NP_005545.1|	61	gi|5031839|ref|NP_005545.1|	keratin, type II cytoskeletal 6A [Homo sapiens]	3.477e-05	3.823e-05	0	3.67e-05	1.293e-05	1.047e-05	0	1.02e-05	0.00030237	2.429e-05	0.00052048	0	0.00249095	3.346e-05	0	0.00023128	564	60045	8	NNNNNNNNNNNNNNNNNNNNNNNNNNNNNN
57	o	5	0.089	Q	0	ANP32A		15		[18..38][43..64][65..87][<79..>126][88..133][89..110][150..174][165..249]	[LRR 1][LRR 2][LRR 3][AMN1][LRR_4][LRR 4][Necessary for tumor-suppressive function][Interaction with E4F1 (By similarity)]	[propagated from UniProtKB/Swiss-Prot (P39687.1)][propagated from UniProtKB/Swiss-Prot (P39687.1)][propagated from UniProtKB/Swiss-Prot (P39687.1)][Antagonist of mitotic exit network protein 1; cl15308][Leucine Rich repeats (2 copies); pfam12799][propagated from UniProtKB/Swiss-Prot (P39687.1)][propagated from UniProtKB/Swiss-Prot (P39687.1)][propagated from UniProtKB/Swiss-Prot (P39687.1)]	[15][17]	[phosphorylation][phosphorylation]	[Phosphothreonine; propagated from UniProtKB/Swiss-Prot (P39687.1)][Phosphoserine; propagated from UniProtKB/Swiss-Prot (P39687.1)]				1	gi|5453880|ref|NP_006296.1|	62	gi|5453880|ref|NP_006296.1|	acidic leucine-rich nuclear phosphoprotein 32 family member A [Homo sapiens]	0.00079937	0.00146943	0.00059977	0.00242554	0.00131753	0.00253041	0.00154768	0.00190338	0.00357612	0.0004802	0.00083862	0.00065977	0.0179785	0.0114816	0.00079254	0.0146088	249	28585	4.1	NNNNNNNNNNNNNNNNNNNNNNNNNNNNNN
58	o	32	0.067	Q	44	KRT6B		12		[2..162][162..475][163..472][163..198][199..217][218..309][310..333][334..472][473..564]	[Head][Filament][Rod][Coil 1A][Linker 1][Coil 1B][Linker 12][Coil 2][Tail]	[propagated from UniProtKB/Swiss-Prot (P04259.5)][Intermediate filament protein; pfam00038][propagated from UniProtKB/Swiss-Prot (P04259.5)][propagated from UniProtKB/Swiss-Prot (P04259.5)][propagated from UniProtKB/Swiss-Prot (P04259.5)][propagated from UniProtKB/Swiss-Prot (P04259.5)][propagated from UniProtKB/Swiss-Prot (P04259.5)][propagated from UniProtKB/Swiss-Prot (P04259.5)][propagated fr…	[2][414]	[acetylation][other]	[N-acetylalanine; propagated from UniProtKB/Swiss-Prot (P04259.5)][Stutter; propagated from UniProtKB/Swiss-Prot (P04259.5)]				2	Contaminant_KERATIN18;gi|119703753|ref|NP_005546.2|	65	gi|119703753|ref|NP_005546.2|	Contaminant_KERATIN18:no description;gi|119703753|ref|NP_005546.2|:keratin, type II cytoskeletal 6B [Homo sapiens] ;	3.477e-05	3.823e-05	0	3.67e-05	1.293e-05	1.047e-05	0	1.02e-05	0	2.429e-05	5.289e-05	0	0	3.346e-05	0	5.33e-06	564	60067	8	NNNNNNNNNNNNNNNNNNNNNNNNNNNNNN
59	o	41	0.019	Q	0	FLNB		3		[17..121][141..237][249..347][258..350][258..344][349..446][352..443][354..449][447..543][449..540][452..545][544..636][550..632][551..632][640..736][643..733][645..739][737..839][740..836][742..842][840..938][844..935][845..941][939..1034][941..1031][945..1037][1035..1127][1037..1124][1040..1130][1128..1511][1130..1217][1133..1225][1225..1319][1229..1325][1328..1412][1328..1412][1428..1514][1428…	[CH][CH][Filamin 1][IG_FLMN][Filamin][Filamin 2][Filamin][IG_FLMN][Filamin 3][Filamin][IG_FLMN][Filamin 4][IG_FLMN][Filamin][Filamin 5][Filamin][IG_FLMN][Filamin 6][Filamin][IG_FLMN][Filamin 7][Filamin][IG_FLMN][Filamin 8][Filamin][IG_FLMN][Filamin 9][Filamin][IG_FLMN][Interaction with FBLP1][Filamin][IG_FLMN][Filamin][IG_FLMN][Filamin][IG_FLMN][IG_FLMN][Filamin][Filamin 14][Filamin][IG_FLMN][Fil…	[Calponin homology domain; actin-binding domain which may be present as a single copy or in tandem repeats (which increases binding affinity). The CH domain is found in cytoskeletal and signal transduction proteins, including actin-binding proteins like...; cd00014][Calponin homology domain; actin-binding domain which may be present as a single copy or in tandem repeats (which increases binding a…	[order(17..18,20..22,25,28,84..85,88,91,93,108..109,][order(141,143..145,148,151,202..203,206,210,212,228..229,][519][658][681][730][886][932][983][1028][1316][1433][1505][1602][2083][2107][2369][2465][2478][2481][2502][2502][2576]	[other][other][phosphorylation][phosphorylation][acetylation][phosphorylation][phosphorylation][phosphorylation][phosphorylation][phosphorylation][phosphorylation][phosphorylation][phosphorylation][phosphorylation][phosphorylation][phosphorylation][phosphorylation][phosphorylation][phosphorylation][phosphorylation][phosphorylation][phosphorylation][acetylation]	[putative actin binding surface [polypeptide binding]][putative actin binding surface [polypeptide binding]][Phosphothreonine; propagated from UniProtKB/Swiss-Prot (O75369.2)][][N6-acetyllysine; propagated from UniProtKB/Swiss-Prot (O75369.2)][Phosphoserine; propagated from UniProtKB/Swiss-Prot (O75369.2)][Phosphoserine; propagated from UniProtKB/Swiss-Prot (O75369.2)][Phosphoserine; propagated f…				3	gi|105990514|ref|NP_001448.2|;gi|256222413|ref|NP_001157790.1|;gi|256222415|ref|NP_001157791.1|	66	gi|105990514|ref|NP_001448.2|	gi|105990514|ref|NP_001448.2|:filamin-B isoform 2 [Homo sapiens] ;gi|256222413|ref|NP_001157790.1|:filamin-B isoform 3 [Homo sapiens] ;gi|256222415|ref|NP_001157791.1|:filamin-B isoform 4 [Homo sapiens] ;	3.618e-05	0.00017613	0.00022332	1.989e-05	9.81e-06	0.00023637	3.734e-05	0.00010174	0.00022095	0.00069223	0.00030095	0.00018356	0.00019241	0.0003967	0.00024697	0.00016685	2602	278162	5.7	NNNNNNNNNNNNNNNNNNNNNNNNNNNNNN
60	o	31	0.058	Q	31	RPSA		3		[18..184][54..113][161..180][205..229][230..232][242..295]	[RPS2][Interaction with PPP1R16B][Laminin-binding][Laminin-binding][[DE]-W-[ST] 1][Laminin-binding]	[Ribosomal protein S2 (RPS2), involved in formation of the translation initiation complex, where it might contact the messenger RNA and several components of the ribosome. It has been shown that in Escherichia coli RPS2 is essential for the binding of...; cd01425][propagated from UniProtKB/Swiss-Prot (P08865.4)][propagated from UniProtKB/Swiss-Prot (P08865.4)][propagated from UniProtKB/Swiss-Prot…	[2][order(32..33,42,44..45,102,104..106,109..110,136,139)][43][52][115..116][133..134][order(138..139,141,155..158)][139][139][139][173..178][241]	[acetylation][other][phosphorylation][acetylation][cleavage][cleavage][other][phosphorylation][phosphorylation][phosphorylation][other][phosphorylation]	[N-acetylserine; propagated from UniProtKB/Swiss-Prot (P08865.4)][rRNA interaction site [nucleotide binding]][][N6-acetyllysine; propagated from UniProtKB/Swiss-Prot (P08865.4)][Cleavage, by ST3, site 1 (By similarity); propagated from UniProtKB/Swiss-Prot (P08865.4)][Cleavage, by ST3, site 2 (By similarity); propagated from UniProtKB/Swiss-Prot (P08865.4)][S8 interaction site][Phosphotyrosine; p…				1	gi|59859885|ref|NP_001012321.1|	67	gi|59859885|ref|NP_001012321.1|	40S ribosomal protein SA [Homo sapiens]	5.318e-05	0.00056847	0.00011113	0.00042102	0.00034598	0.00028033	0.00021955	0.0004682	0.00031108	0.00096263	0.0009101	0.00059289	0.00194156	0.00076755	0.00044456	0.00087936	295	32854	4.9	NNNNNNNNNNNNNNNNNNNNNNNNNNNNNN
61						FLNB		3		[17..121][141..237][249..347][258..350][258..344][349..446][352..443][354..449][447..543][449..540][452..545][544..636][550..632][551..632][640..736][643..733][645..739][737..839][740..836][742..842][840..938][844..935][845..941][939..1034][941..1031][945..1037][1035..1127][1037..1124][1040..1130][1130..1217][1133..1225][1225..1319][1229..1325][1328..1412][1328..1412][1428..1545][1428..1539][1543…	[CH][CH][Filamin 1][IG_FLMN][Filamin][Filamin 2][Filamin][IG_FLMN][Filamin 3][Filamin][IG_FLMN][Filamin 4][IG_FLMN][Filamin][Filamin 5][Filamin][IG_FLMN][Filamin 6][Filamin][IG_FLMN][Filamin 7][Filamin][IG_FLMN][Filamin 8][Filamin][IG_FLMN][Filamin 9][Filamin][IG_FLMN][Filamin][IG_FLMN][Filamin][IG_FLMN][Filamin][IG_FLMN][IG_FLMN][Filamin][Filamin 14][Filamin][IG_FLMN][Filamin 15][Filamin][IG_FLM…	[Calponin homology domain; actin-binding domain which may be present as a single copy or in tandem repeats (which increases binding affinity). The CH domain is found in cytoskeletal and signal transduction proteins, including actin-binding proteins like...; cd00014][Calponin homology domain; actin-binding domain which may be present as a single copy or in tandem repeats (which increases binding a…	[order(17..18,20..22,25,28,84..85,88,91,93,108..109,][order(141,143..145,148,151,202..203,206,210,212,228..229,][519][681][730][886][932][983][1028][1316][1433][1536][1633][2114][2138][2400][2496][2509][2512][2607]	[other][other][phosphorylation][acetylation][phosphorylation][phosphorylation][phosphorylation][phosphorylation][phosphorylation][phosphorylation][phosphorylation][phosphorylation][phosphorylation][phosphorylation][phosphorylation][phosphorylation][phosphorylation][phosphorylation][phosphorylation][acetylation]	[putative actin binding surface [polypeptide binding]][putative actin binding surface [polypeptide binding]][Phosphothreonine; propagated from UniProtKB/Swiss-Prot (O75369.2)][N6-acetyllysine; propagated from UniProtKB/Swiss-Prot (O75369.2)][Phosphoserine; propagated from UniProtKB/Swiss-Prot (O75369.2)][Phosphoserine; propagated from UniProtKB/Swiss-Prot (O75369.2)][Phosphoserine; propagated fro…				1	gi|256222411|ref|NP_001157789.1|	68	gi|256222411|ref|NP_001157789.1|	filamin-B isoform 1 [Homo sapiens]	3.575e-05	0	0	1.965e-05	9.69e-06	0	3.69e-05	0.00010054	0	9.773e-05	0.0002974	0.0001814	0	0	0.00024406	6.11e-06	2633	281633	5.7	NNNNNNNNNNNNNNNNNNNNNNNNNNNNNN
62	o	32	0.067	Q	44	KRT6C		12		[2..162][162..475][163..472][163..198][199..217][218..309][310..333][334..472][473..564]	[Head][Filament][Rod][Coil 1A][Linker 1][Coil 1B][Linker 12][Coil 2][Tail]	[propagated from UniProtKB/Swiss-Prot (P48668.3)][Intermediate filament protein; pfam00038][propagated from UniProtKB/Swiss-Prot (P48668.3)][propagated from UniProtKB/Swiss-Prot (P48668.3)][propagated from UniProtKB/Swiss-Prot (P48668.3)][propagated from UniProtKB/Swiss-Prot (P48668.3)][propagated from UniProtKB/Swiss-Prot (P48668.3)][propagated from UniProtKB/Swiss-Prot (P48668.3)][propagated fr…	[2][60][414]	[acetylation][phosphorylation][other]	[N-acetylalanine; propagated from UniProtKB/Swiss-Prot (P48668.3)][Phosphoserine; propagated from UniProtKB/Swiss-Prot (P48668.3)][Stutter; propagated from UniProtKB/Swiss-Prot (P48668.3)]				1	gi|155969697|ref|NP_775109.2|	70	gi|155969697|ref|NP_775109.2|	keratin, type II cytoskeletal 6C [Homo sapiens]	3.477e-05	3.823e-05	0	3.67e-05	1.293e-05	1.047e-05	0	1.02e-05	0	6.63e-06	1.322e-05	0	0	3.346e-05	0	1.72e-06	564	60025	8	NNNNNNNNNNNNNNNNNNNNNNNNNNNNNN
63	o	23	0.126	Q	31	KRT5		12		[1..167][167..480][168..477][168..203][204..222][223..315][316..338][339..477][478..590]	[Head][Filament][Rod][Coil 1A][Linker 1][Coil 1B][Linker 12][Coil 2][Tail]	[propagated from UniProtKB/Swiss-Prot (P13647.3)][Intermediate filament protein; pfam00038][propagated from UniProtKB/Swiss-Prot (P13647.3)][propagated from UniProtKB/Swiss-Prot (P13647.3)][propagated from UniProtKB/Swiss-Prot (P13647.3)][propagated from UniProtKB/Swiss-Prot (P13647.3)][propagated from UniProtKB/Swiss-Prot (P13647.3)][propagated from UniProtKB/Swiss-Prot (P13647.3)][propagated fr…	[60][66][419]	[phosphorylation][phosphorylation][other]	[][][Stutter; propagated from UniProtKB/Swiss-Prot (P13647.3)]				1	gi|119395754|ref|NP_000415.2|	71	gi|119395754|ref|NP_000415.2|	keratin, type II cytoskeletal 5 [Homo sapiens]	0.00018613	3.654e-05	0.00032721	0.0022662	0.00017299	8.009e-05	0.00038422	0.00047935	0.00016137	0.00059531	0.0040696	0.00046605	0.00148173	0.00552171	0	0.00117464	590	62378	7.8	NNNNNNNNNNNNNNNNNNNNNNNNNNNNNN
64	o	19	0.854	S	19	HSPA5		9		[28..392][30..635][651..654]	[HSPA5-like_NBD][HSP70][Prevents secretion from ER]	[Nucleotide-binding domain of human HSPA5 and similar proteins; cd10241][Hsp70 protein; pfam00012][propagated from UniProtKB/Swiss-Prot (P11021.2)]	[order(34,36..39,96,173,201,224..229,231,255..256,293,][order(57,74,78,81..82,159..160,283,286..287,290,294,308,][order(178..179,181..182,197..198,200,242..245)][518][585]	[other][other][other][phosphorylation][methylation]	[nucleotide binding site [chemical binding]][putative NEF/HSP70 interaction site [polypeptide binding]][SBD interface [polypeptide binding]][Phosphothreonine; propagated from UniProtKB/Swiss-Prot (P11021.2)][N6,N6,N6-trimethyllysine, by METTL21A, in vitro; propagated from UniProtKB/Swiss-Prot (P11021.2)]				1	gi|16507237|ref|NP_005338.1|	72	gi|16507237|ref|NP_005338.1|	78 kDa glucose-regulated protein precursor [Homo sapiens]	0.00021921	0.00073573	0.0005176	0.00102018	8.546e-05	0.00059611	0.00022448	0.00087895	0.00056932	0.00193698	0.00165099	0.00256529	0.00058802	0.00089233	0.00054712	0.00081707	654	72333	5.2	NNNNNNNNNNNNNNNNNNNNNNNNNNNNNN
66	o	19	0.046	Q	19	TUBB3		16		[1..426][2..426]	[PLN00220][beta_tubulin]	[tubulin beta chain; Provisional][The tubulin superfamily includes five distinct families, the alpha-, beta-, gamma-, delta-, and epsilon-tubulins and a sixth family (zeta-tubulin) which is present only in kinetoplastid protozoa. The alpha- and beta-tubulins are the major components of...; cd02187]	[order(2,131,245..247,251,256,258..260,322..324,327,][order(10..12,15..16,67..69,72,97..99,138..144,169,][order(22..23,215,224,227..228,231,234..235,270,272)][order(70..71,98..100,103,179,181,222)][172][437][444]	[other][other][other][other][phosphorylation][phosphorylation][phosphorylation]	[beta/alpha domain interface [polypeptide binding]][nucleotide binding site [chemical binding]][Taxol binding site [chemical binding]][alpha/beta domain interface [polypeptide binding]][Phosphoserine, by CDK1; propagated from UniProtKB/Swiss-Prot (Q13509.2)][][]				1	gi|50592996|ref|NP_006077.2|	74	gi|50592996|ref|NP_006077.2|	tubulin beta-3 chain isoform 1 [Homo sapiens]	2.324e-05	0	0	0.00015334	0	0	2.399e-05	0	0	0.00017069	0	0	4.546e-05	3.727e-05	9.715e-05	6.169e-05	450	50433	4.9	NNNNNNNNNNNNNNNNNNNNNNNNNNNNNN
67	o	22	0.901	S	22	HSP90B1		12		[74..746][98..219][800..803]	[PRK05218][HATPase_c][Prevents secretion from ER]	[heat shock protein 90; Provisional][Histidine kinase-like ATPases; This family includes several ATP-binding proteins for example: histidine kinase, DNA gyrase B, topoisomerases, heat shock protein HSP90, phytochrome-like ATPases and DNA mismatch repair proteins; cd00075][propagated from UniProtKB/Swiss-Prot (P14625.1)]	[order(103,107,110,147,149,151,153..154,196..199,211,213,][107][order(151,153,196,198)][306][677]	[other][other][other][phosphorylation][phosphorylation]	[ATP binding site [chemical binding]][Mg2+ binding site [ion binding]][G-X-G motif][Phosphoserine; propagated from UniProtKB/Swiss-Prot (P14625.1)][]				1	gi|4507677|ref|NP_003290.1|	75	gi|4507677|ref|NP_003290.1|	endoplasmin precursor [Homo sapiens]	9.768e-05	0.00019528	0.00021773	0.00038668	0.0001271	0.00020597	0.00014115	0.00040135	0.00051388	0.00070729	0.00018946	0.00043563	7.642e-05	0.00028198	0.00042463	0.00038722	803	92469	4.8	NNNNNNNNNNNNNNNNNNNNNNNNNNNNNN
68	o	24	0.057	Q	19	EEF1A2		20		[1..457][9..238][242..332][336..438]	[PTZ00141][EF1_alpha][EF1_alpha_II][EF1_alpha_III]	[elongation factor 1- alpha; Provisional][Elongation Factor 1-alpha (EF1-alpha) protein family; cd01883][EF1_alpha_II: this family represents the domain II of elongation factor 1-alpha (EF-1a) that is found in archaea and all eukaryotic lineages. EF-1A is very abundant in the cytosol, where it is involved in the GTP-dependent binding of aminoacyl-tRNAs to...; cd03693][Domain III of EF-1. Eukaryot…	[14..21][order(15,17,21..22,25,28..29,76..77,95..96,119..120,169,][order(17,19..22,153..154,156,194..196)][order(21,64,67..68,70,72,74..76,78,89,91,93..95,97,100)][29][66..76][72][91..94][93..111][141][153..156][179][194..196][439]	[other][other][other][other][phosphorylation][other][other][other][other][phosphorylation][other][acetylation][other][acetylation]	[G1 box][putative GEF interaction site [polypeptide binding]][GTP/Mg2+ binding site [chemical binding]][EF1Balpha binding site [polypeptide binding]][][Switch I region][G2 box][G3 box][Switch II region][][G4 box][N6-acetyllysine; propagated from UniProtKB/Swiss-Prot (Q05639.1)][G5 box][N6-acetyllysine; propagated from UniProtKB/Swiss-Prot (Q05639.1)]				1	gi|4503475|ref|NP_001949.1|	76	gi|4503475|ref|NP_001949.1|	elongation factor 1-alpha 2 [Homo sapiens]	0.00040714	0.00026269	0.00049257	4.898e-05	0	0.00055133	0.00036411	0.00088938	0.00081473	0.00017251	0	0.00022051	0.00023367	0	0.00076498	0.00019622	463	50470	9	NNNNNNNNNNNNNNNNNNNNNNNNNNNNNN
69	o	41	0.02	Q	0	HNRNPU		1		[347..463][499..643][714..739]	[SPRY][AAA_33][RNA-binding RGG-box]	[SPRY domain; pfam00622][AAA domain; pfam13671][propagated from UniProtKB/Swiss-Prot (Q00839.6)]	[2][3][4][4][50][59][59][66][100][265][271][271][352][473][516][524][551][565][635][733][739][739][814]	[acetylation][phosphorylation][phosphorylation][phosphorylation][methylation][phosphorylation][phosphorylation][phosphorylation][modified][acetylation][phosphorylation][phosphorylation][acetylation][phosphorylation][acetylation][acetylation][acetylation][acetylation][acetylation][methylation][methylation][methylation][acetylation]	[N-acetylserine, partial; propagated from UniProtKB/Swiss-Prot (Q00839.6)][][Phosphoserine; propagated from UniProtKB/Swiss-Prot (Q00839.6)][][][Phosphoserine; propagated from UniProtKB/Swiss-Prot (Q00839.6)][][Phosphoserine; propagated from UniProtKB/Swiss-Prot (Q00839.6)][proteolytic cleavage site][N6-acetyllysine; propagated from UniProtKB/Swiss-Prot (Q00839.6)][Phosphoserine; propagated from …				1	gi|74136883|ref|NP_114032.2|	77	gi|74136883|ref|NP_114032.2|	heterogeneous nuclear ribonucleoprotein U isoform a [Homo sapiens]	0.00087473	0.0009002	0.00064902	0.00150547	0.00117529	0.00100239	0.00192342	0.00106032	0.00225253	0.00057973	0.00219665	0.00210373	0.00302497	0.00304952	0.00193937	0.00118372	825	90585	6	NNNNNNNNNNNNNNNNNNNNNNNNNNNNNN
70						SYNCRIP		6		[161..239][241..325][337..408][460..488][518..549]	[RRM1_hnRNPQ][RRM2_hnRNPQ][RRM3_hnRNPQ][3 X 4 AA repeats of Y-Y-G-Y][Interaction with SMN]	[RNA recognition motif 1 in vertebrate heterogeneous nuclear ribonucleoprotein Q (hnRNP Q); cd12483][RNA recognition motif 2 in vertebrate heterogeneous nuclear ribonucleoprotein Q (hnRNP Q); cd12489][RNA recognition motif 3 in vertebrate heterogeneous nuclear ribonucleoprotein Q (hnRNP Q); cd12495][propagated from UniProtKB/Swiss-Prot (O60506.2)][propagated from UniProtKB/Swiss-Prot (O60506.2)]	[2][221][363][373][444][496][510][518][536][539]	[acetylation][acetylation][acetylation][phosphorylation][methylation][methylation][methylation][methylation][methylation][methylation]	[N-acetylalanine; propagated from UniProtKB/Swiss-Prot (O60506.2)][N6-acetyllysine; propagated from UniProtKB/Swiss-Prot (O60506.2)][N6-acetyllysine; propagated from UniProtKB/Swiss-Prot (O60506.2)][Phosphotyrosine; propagated from UniProtKB/Swiss-Prot (O60506.2)][Asymmetric dimethylarginine, by PRMT1, alternate; Omega-N-methylarginine, by PRMT1, alternate; propagated from UniProtKB/Swiss-Prot (O…				2	gi|228008293|ref|NP_001153148.1|;gi|228008400|ref|NP_001153149.1|	78	gi|228008293|ref|NP_001153148.1|	gi|228008293|ref|NP_001153148.1|:heterogeneous nuclear ribonucleoprotein Q isoform 5 [Homo sapiens] ;gi|228008400|ref|NP_001153149.1|:heterogeneous nuclear ribonucleoprotein Q isoform 6 [Homo sapiens] ;	0	0	0	0	0	0	0	0	0	0	0	0	1.823e-05	0.00071753	0.00021039	5.218e-05	561	62528	7.6	NNNNNNNNNNNNNNNNNNNNNNNNNNNNNN
72	o	33	0.042	Q	33	HNRNPA1		12		[4..94][12..92][95..185][105..181][218..240][320..357]	[Globular A domain][RRM1_hnRNPA1][Globular B domain][RRM2_hnRNPA1][RNA-binding RGG-box][M9 nuclear targeting domain]	[propagated from UniProtKB/Swiss-Prot (P09651.5)][RNA recognition motif 1 in heterogeneous nuclear ribonucleoprotein A1 (hnRNP A1) and similar proteins; cd12761][propagated from UniProtKB/Swiss-Prot (P09651.5)][RNA recognition motif 2 in heterogeneous nuclear ribonucleoprotein A1 (hnRNP A1) and similar proteins; cd12580][propagated from UniProtKB/Swiss-Prot (P09651.5)][]	[2][2][2][3][4][4][6][6][6][order(12,15,17,19..20,42,44,46,55..57,59,82,85,87..92)][192][194][194][199][206][206][218][225][225][347][347][350][362][363][364][365][368]	[acetylation][phosphorylation][phosphorylation][acetylation][phosphorylation][phosphorylation][phosphorylation][phosphorylation][phosphorylation][DNA binding][phosphorylation][methylation][methylation][phosphorylation][methylation][methylation][methylation][methylation][methylation][phosphorylation][phosphorylation][acetylation][phosphorylation][phosphorylation][phosphorylation][phosphorylation][…	[N-acetylserine; propagated from UniProtKB/Swiss-Prot (P09651.5)][Phosphoserine; propagated from UniProtKB/Swiss-Prot (P09651.5)][][N6-acetyllysine; propagated from UniProtKB/Swiss-Prot (P09651.5)][Phosphoserine; propagated from UniProtKB/Swiss-Prot (P09651.5)][][Phosphoserine; propagated from UniProtKB/Swiss-Prot (P09651.5)][][][DNA binding site [nucleotide binding]][Phosphoserine, by MKNK2; pro…				2	gi|14043070|ref|NP_112420.1|;gi|4504445|ref|NP_002127.1|	81	gi|14043070|ref|NP_112420.1|	gi|14043070|ref|NP_112420.1|:heterogeneous nuclear ribonucleoprotein A1 isoform b [Homo sapiens] ;gi|4504445|ref|NP_002127.1|:heterogeneous nuclear ribonucleoprotein A1 isoform a [Homo sapiens] ;	0.00366901	0.00695525	0.00613935	0.0112405	0.00219494	0.00304874	0.00313395	0.00259903	0.00511887	0.00233031	0.00715704	0.00457083	0.00472902	0.00486939	0.00761494	0.00348124	372	38747	9.1	NNNNNNNNNNNNNNNNNNNNNNNNNNNNNN
73	o	25	0.165	Q	25	HNRNPH1		5		[<9..>78][10..88][50..>172][93..188][234..433][255..290][289..364][<289..>345][354..392]	[COG0724][RRM1_hnRNPH_hnRNPH2_hnRNPF][COG0724][RRM_SF][2 X 16 AA Gly-rich approximate repeats][zf-RNPHF][RRM3_hnRNPH_hnRNPH2_hnRNPF][COG0724][2 X 19 AA perfect repeats]	[RNA-binding proteins (RRM domain) [General function prediction only]][RNA recognition motif 1 in heterogeneous nuclear ribonucleoprotein hnRNP H , hnRNP H2, hnRNP F and similar proteins; cd12729][RNA-binding proteins (RRM domain) [General function prediction only]][RNA recognition motif (RRM) superfamily; cl17169][propagated from UniProtKB/Swiss-Prot (P31943.4)][RNPHF zinc finger; pfam08080][RNA…	[1][2][23][63][233][246]	[acetylation][acetylation][phosphorylation][phosphorylation][methylation][phosphorylation]	[N-acetylmethionine, in Heterogeneous nuclear ribonucleoprotein H, alternate; propagated from UniProtKB/Swiss-Prot (P31943.4)][N-acetylmethionine, in Heterogeneous nuclear ribonucleoprotein H, N-terminally processed; propagated from UniProtKB/Swiss-Prot (P31943.4)][Phosphoserine; propagated from UniProtKB/Swiss-Prot (P31943.4)][Phosphoserine; propagated from UniProtKB/Swiss-Prot (P31943.4)][Dimet…				1	gi|381342476|ref|NP_001244222.1|	82	gi|381342476|ref|NP_001244222.1|	heterogeneous nuclear ribonucleoprotein H [Homo sapiens]	0.0003494	0.0002401	0.00016749	0.00178299	0.00045463	0.00028765	0.0014425	0.00018713	0.00043363	0.00039432	0.00101616	0.0002048	0.00041699	0.00093574	0.00095971	0.00033692	449	49229	6.3	NNNNNNNNNNNNNNNNNNNNNNNNNNNNNN
74	o	18	0.104	Q	30	ANP32B		9		[16..40][43..64][65..84][88..133][89..110]	[LRR 1][LRR 2][LRR 3][LRR_4][LRR 4]	[propagated from UniProtKB/Swiss-Prot (Q92688.1)][propagated from UniProtKB/Swiss-Prot (Q92688.1)][propagated from UniProtKB/Swiss-Prot (Q92688.1)][Leucine Rich repeats (2 copies); pfam12799][propagated from UniProtKB/Swiss-Prot (Q92688.1)]	[86][244][244]	[acetylation][phosphorylation][phosphorylation]	[N6-acetyllysine; propagated from UniProtKB/Swiss-Prot (Q92688.1)][Phosphothreonine; propagated from UniProtKB/Swiss-Prot (Q92688.1)][]				1	gi|5454088|ref|NP_006392.1|	83	gi|5454088|ref|NP_006392.1|	acidic leucine-rich nuclear phosphoprotein 32 family member B [Homo sapiens]	0.00101957	0.00054665	0.00118997	0.00270699	0.00052281	0.0017258	0.00394803	0.00269745	0.0013882	0.00083365	0.00166388	0.00089995	0.0125632	0.0086565	0.00746918	0.00419426	251	28788	4.1	NNNNNNNNNNNNNNNNNNNNNNNNNNNNNN
75	o	15	0.048	Q	0	TUBA8		22		[1..373][1..369]	[PTZ00335][alpha_tubulin]	[tubulin alpha chain; Provisional][The tubulin superfamily includes five distinct families, the alpha-, beta-, gamma-, delta-, and epsilon-tubulins and a sixth family (zeta-tubulin) which is present only in kinetoplastid protozoa. The alpha- and beta-tubulins are the major components of...; cd02186]	[order(3..5,8,33..35,74..80,105,107..108,116..117,140,144,][order(6..7,34..36,39,115,117,158)][order(133,187..188,190..192,194..195,260,286)]	[other][other][other]	[nucleotide binding site [chemical binding]][alpha/beta domain interface [polypeptide binding]][beta/alpha domain interface [polypeptide binding]]				1	gi|301171345|ref|NP_001180343.1|	84	gi|301171345|ref|NP_001180343.1|	tubulin alpha-8 chain isoform 2 [Homo sapiens]	0	0	0	0	6.662e-05	0	0	0	0	0	0	0	0	0	6.848e-05	0	383	42954	5.1	NNNNNNNNNNNNNNNNNNNNNNNNNNNNNN
76	o	4	0.22	Q	26	PABPC1		8		[11..614][12..91][97..172][166..289][190..269][293..370][543..614]	[PABP-1234][RRM1_I_PABPs][RRM2_I_PABPs][CSDE1-binding][RRM3_I_PABPs][RRM4_I_PABPs][PABP]	[polyadenylate binding protein, human types 1, 2, 3, 4 family; TIGR01628][RNA recognition motif 1 in type I polyadenylate-binding proteins; cd12378][RNA recognition motif 2 found in type I polyadenylate-binding proteins; cd12379][propagated from UniProtKB/Swiss-Prot (P11940.2)][RNA recognition motif 3 found in type I polyadenylate-binding proteins; cd12380][RNA recognition motif 4 in type I polya…	[1][order(12,14,24,41..42,44..46,49,52,54,56,58,83,85..89)][order(23..25,28,40,44,46..50,89,91)][54][order(100,102,104..105,127,138..140,142,144,169,172)][299][315][364][455][460][493][493][512]	[acetylation][other][other][phosphorylation][other][methylation][phosphorylation][phosphorylation][methylation][methylation][methylation][methylation][acetylation]	[N-acetylmethionine; propagated from UniProtKB/Swiss-Prot (P11940.2)][RNA binding site [nucleotide binding]][oligomer interface [polypeptide binding]][][RNA binding site [nucleotide binding]][N6-methyllysine; propagated from UniProtKB/Swiss-Prot (P11940.2)][Phosphoserine; propagated from UniProtKB/Swiss-Prot (P11940.2)][][][][Dimethylated arginine, alternate; Omega-N-methylarginine, alternate; pr…				1	gi|46367787|ref|NP_002559.2|	85	gi|46367787|ref|NP_002559.2|	polyadenylate-binding protein 1 [Homo sapiens]	0.00034534	0.00056502	0.00043677	0.0003092	0.0004012	0.00050772	0.00016124	0.00050673	0.00028858	0.00063137	0.00030253	0.00053776	0.00032163	0.00025053	0.00045365	0.00057804	636	70671	9.5	NNNNNNNNNNNNNNNNNNNNNNNNNNNNNN
77	o	25	0.057	Q	25	HNRNPD		4		[99..172][183..257]	[RRM1_hnRNPD_like][RRM2_hnRNPD]	[RNA recognition motif 1 in heterogeneous nuclear ribonucleoprotein hnRNP D0, hnRNP A/B, hnRNP DL and similar proteins; cd12575][RNA recognition motif 2 in heterogeneous nuclear ribonucleoprotein D0 (hnRNP D0) and similar proteins; cd12583]	[71][80][82][83][87][order(183,185,187..188,212..215,217..218,221..223,225,227,][190][296]	[phosphorylation][phosphorylation][phosphorylation][phosphorylation][phosphorylation][DNA binding][phosphorylation][methylation]	[][][][][][DNA binding site [nucleotide binding]][][]				2	gi|14110414|ref|NP_002129.2|;gi|14110420|ref|NP_112738.1|	86	gi|14110414|ref|NP_002129.2|	gi|14110414|ref|NP_002129.2|:heterogeneous nuclear ribonucleoprotein D0 isoform c [Homo sapiens] ;gi|14110420|ref|NP_112738.1|:heterogeneous nuclear ribonucleoprotein D0 isoform a [Homo sapiens] ;	0.00067504	0.00117436	0.00172601	0.0014206	0.00025016	0.00125474	0.00121705	0.00051406	0.00127458	0.00087918	0.00073115	0.00115782	0.00014484	0.00073996	0.00025715	0.00081216	306	32835	8.2	NNNNNNNNNNNNNNNNNNNNNNNNNNNNNN
78	o	40	0.071	Q	21	PABPC4		1		[11..639][12..91][97..172][190..269][293..370][568..639]	[PABP-1234][RRM1_I_PABPs][RRM2_I_PABPs][RRM3_I_PABPs][RRM4_I_PABPs][PABP]	[polyadenylate binding protein, human types 1, 2, 3, 4 family; TIGR01628][RNA recognition motif 1 in type I polyadenylate-binding proteins; cd12378][RNA recognition motif 2 found in type I polyadenylate-binding proteins; cd12379][RNA recognition motif 3 found in type I polyadenylate-binding proteins; cd12380][RNA recognition motif 4 in type I polyadenylate-binding proteins; cd12381][Poly-adenylat…	[order(12,14,24,41..42,44..46,49,52,54,56,58,83,85..89)][order(23..25,28,40,44,46..50,89,91)][order(100,102,104..105,127,138..140,142,144,169,172)]	[other][other][other]	[RNA binding site [nucleotide binding]][oligomer interface [polypeptide binding]][RNA binding site [nucleotide binding]]				3	gi|208431833|ref|NP_001129125.1|;gi|208431836|ref|NP_001129126.1|;gi|4504715|ref|NP_003810.1|	89	gi|208431833|ref|NP_001129125.1|	gi|208431833|ref|NP_001129125.1|:polyadenylate-binding protein 4 isoform 1 [Homo sapiens] ;gi|208431836|ref|NP_001129126.1|:polyadenylate-binding protein 4 isoform 3 [Homo sapiens] ;gi|4504715|ref|NP_003810.1|:polyadenylate-binding protein 4 isoform 2 [Homo sapiens] ;	0.00011885	0	0.00027449	0.00023523	0	0.00022673	6.542e-05	0	0.00013904	9.36e-05	4.746e-05	0.00031758	0	0.00010165	0	0.00032277	660	72391	9.3	NNNNNNNNNNNNNNNNNNNNNNNNNNNNNN
79	o	19	0.237	Q	19	HSPA1L		6		[4..641][8..383]	[PTZ00009][HSPA1-2_6-8-like_NBD]	[heat shock 70 kDa protein; Provisional][Nucleotide-binding domain of HSPA1-A, -B, -L, HSPA-2, -6, -7, -8, and similar proteins; cd10233]	[order(12,14..17,73,149,177,201..206,208,232..233,270,][order(25,27,29,34..36,38,52,56,59,135..136,260,264,271,][order(35,37,59,62..63,259..260,263..264,267..268,271,][order(154,194,215,217..219,221..222,327)]	[other][other][other][other]	[nucleotide binding site [chemical binding]][NEF/HSP70 interaction site [polypeptide binding]][BAG/HSP70 interaction site [polypeptide binding]][SBD interface [polypeptide binding]]				1	gi|124256496|ref|NP_005518.3|	90	gi|124256496|ref|NP_005518.3|	heat shock 70 kDa protein 1-like [Homo sapiens]	0	0	0	0	0	0	0	0	0	6.363e-05	0	0.0015772	0	0	0	7.288e-05	641	70375	6	NNNNNNNNNNNNNNNNNNNNNNNNNNNNNN
80	o	6	0.02	Q	0	NACA		12	5.3.99.3	[69..80][74..215][81..130]	[Required for DNA-binding (By similarity)][EGD2][NAC]	[propagated from UniProtKB/Swiss-Prot (Q13765.1)][Transcription factor homologous to NACalpha-BTF3 [Transcription]; COG1308][NAC domain; pfam01849]	[43][142][161][166][186][191][203]	[phosphorylation][acetylation][phosphorylation][phosphorylation][phosphorylation][phosphorylation][phosphorylation]	[Phosphoserine, by ILK1; propagated from UniProtKB/Swiss-Prot (Q13765.1)][N6-acetyllysine; propagated from UniProtKB/Swiss-Prot (Q13765.1)][Phosphothreonine; propagated from UniProtKB/Swiss-Prot (Q13765.1)][Phosphoserine; propagated from UniProtKB/Swiss-Prot (Q13765.1)][Phosphoserine; propagated from UniProtKB/Swiss-Prot (Q13765.1)][Phosphoserine; propagated from UniProtKB/Swiss-Prot (Q13765.1)][…				2	gi|163965364|ref|NP_001106673.1|;gi|333033787|ref|NP_001106674.2|	92	gi|163965364|ref|NP_001106673.1|	gi|163965364|ref|NP_001106673.1|:nascent polypeptide-associated complex subunit alpha isoform b [Homo sapiens] ;gi|333033787|ref|NP_001106674.2|:nascent polypeptide-associated complex subunit alpha isoform a [Homo sapiens] ;	0.00306467	0.00011143	0.00091486	0.00336981	0.00973173	0.00115391	0.00293717	0.00171312	0.00133386	0.00145985	0.00249748	0.00181474	0.00437658	0.00339348	0.00451387	0.00386317	215	23384	4.6	NNNNNNNNNNNNNNNNNNNNNNNNNNNNNN
81	o	18	0.152	Q	18	HSPA2		14		[2..615][7..383]	[PTZ00009][HSPA1-2_6-8-like_NBD]	[heat shock 70 kDa protein; Provisional][Nucleotide-binding domain of HSPA1-A, -B, -L, HSPA-2, -6, -7, -8, and similar proteins; cd10233]	[order(11,13..16,72,148,176,202..207,209,233..234,271,][order(24,26,28,33..35,37,51,55,58,134..135,261,265,272,][order(34,36,58,61..62,260..261,264..265,268..269,272,][order(153,195,216,218..220,222..223,328)][564]	[other][other][other][other][methylation]	[nucleotide binding site [chemical binding]][NEF/HSP70 interaction site [polypeptide binding]][BAG/HSP70 interaction site [polypeptide binding]][SBD interface [polypeptide binding]][N6,N6,N6-trimethyllysine, by METTL21A, in vitro; propagated from UniProtKB/Swiss-Prot (P54652.1)]				1	gi|13676857|ref|NP_068814.2|	93	gi|13676857|ref|NP_068814.2|	heat shock-related 70 kDa protein 2 [Homo sapiens]	0	5.786e-05	2.003e-05	0.00011936	0	2.076e-05	3.133e-05	0.00020137	0.00013221	7.776e-05	0	0.00013689	0	0	0	6.614e-05	639	70021	5.7	NNNNNNNNNNNNNNNNNNNNNNNNNNNNNN
82	o	38	0.029	Q	21	ACTBL2		5		[5..376][9..182]	[Actin][NBD_sugar-kinase_HSP70_actin]	[Actin; pfam00022][Nucleotide-Binding Domain of the sugar kinase/HSP70/actin superfamily; cd00012]	[order(12..15,17,19,138,155..158)]	[other]	[nucleotide binding site [chemical binding]]				1	gi|63055057|ref|NP_001017992.1|	96	gi|63055057|ref|NP_001017992.1|	beta-actin-like protein 2 [Homo sapiens]	0	0.00023526	0.00021813	7.152e-05	0	3.43e-05	0	0.0001553	0.00010008	0.00065217	0	0.00037345	0	0	7.491e-05	0.00010913	376	42003	5.6	NNNNNNNNNNNNNNNNNNNNNNNNNNNNNN
83	o	16	0.04	Q	0	C11orf58		11					[15][15][17][17][24][84][105][127][127][132][136][138][140][142][147][147][174][179]	[phosphorylation][phosphorylation][phosphorylation][phosphorylation][phosphorylation][phosphorylation][phosphorylation][phosphorylation][phosphorylation][phosphorylation][phosphorylation][phosphorylation][phosphorylation][phosphorylation][phosphorylation][phosphorylation][acetylation][acetylation]	[Phosphoserine; propagated from UniProtKB/Swiss-Prot (O00193.1)][][Phosphoserine; propagated from UniProtKB/Swiss-Prot (O00193.1)][][][][][Phosphoserine; propagated from UniProtKB/Swiss-Prot (O00193.1)][][][][][][][Phosphoserine; propagated from UniProtKB/Swiss-Prot (O00193.1)][][N6-acetyllysine; propagated from UniProtKB/Swiss-Prot (O00193.1)][N6-acetyllysine; propagated from UniProtKB/Swiss-Pro…				1	gi|7657234|ref|NP_055082.1|	97	gi|7657234|ref|NP_055082.1|	small acidic protein [Homo sapiens]	0.00060009	0.00039274	0.00017914	0.00418529	0.0047407	0.0004519	0.00185811	0.00088055	0.00062684	0	0.00085581	0.00022056	0.0128547	0.00096235	0.0034399	0.00807621	183	20333	4.7	NNNNNNNNNNNNNNNNNNNNNNNNNNNNNN
84	o	25	0.057	Q	25	HNRNPD		4		[80..153][164..238]	[RRM1_hnRNPD_like][RRM2_hnRNPD]	[RNA recognition motif 1 in heterogeneous nuclear ribonucleoprotein hnRNP D0, hnRNP A/B, hnRNP DL and similar proteins; cd12575][RNA recognition motif 2 in heterogeneous nuclear ribonucleoprotein D0 (hnRNP D0) and similar proteins; cd12583]	[order(164,166,168..169,193..196,198..199,202..204,206,208,][171][326]	[DNA binding][phosphorylation][methylation]	[DNA binding site [nucleotide binding]][][]				2	gi|14110417|ref|NP_112737.1|;gi|51477708|ref|NP_001003810.1|	98	gi|14110417|ref|NP_112737.1|	gi|14110417|ref|NP_112737.1|:heterogeneous nuclear ribonucleoprotein D0 isoform b [Homo sapiens] ;gi|51477708|ref|NP_001003810.1|:heterogeneous nuclear ribonucleoprotein D0 isoform d [Homo sapiens] ;	0.00061476	0	0	0	0.00022782	0	0	0.00046817	0.00116078	0.00080068	0.00066587	0.00210888	0.00013191	0.00067389	0.00023419	0.00012327	336	36272	8.1	NNNNNNNNNNNNNNNNNNNNNNNNNNNNNN
85	o	19	0.117	Q	19	HSPA6		1		[8..643][8..369]	[PTZ00009][HSPA1-2_6-8-like_NBD]	[heat shock 70 kDa protein; Provisional][Nucleotide-binding domain of HSPA1-A, -B, -L, HSPA-2, -6, -7, -8, and similar proteins; cd10233]	[order(12,14..17,73,149,177,201..206,208,232..233,270,][order(25,27,29,34..36,38,52,56,59,135..136,260,264,271,][order(35,37,59,62..63,259..260,263..264,267..268,271,][order(154,194,215,217..219,221..222,327)][563]	[other][other][other][other][methylation]	[nucleotide binding site [chemical binding]][NEF/HSP70 interaction site [polypeptide binding]][BAG/HSP70 interaction site [polypeptide binding]][SBD interface [polypeptide binding]][N6,N6,N6-trimethyllysine, by METTL21A, in vitro; propagated from UniProtKB/Swiss-Prot (P17066.2)]				1	gi|34419635|ref|NP_002146.2|	99	gi|34419635|ref|NP_002146.2|	heat shock 70 kDa protein 6 [Homo sapiens]	0.00010123	0.00051548	0.0001458	0	0	0.00015237	0	0	4.859e-05	9.327e-05	0.00014986	0.00017733	0	0	0.00029883	0.00012675	643	71028	6.1	NNNNNNNNNNNNNNNNNNNNNNNNNNNNNN
86	o	19	0.059	Q	19	TUBB8		10		[1..420][2..420]	[PLN00220][beta_tubulin]	[tubulin beta chain; Provisional][The tubulin superfamily includes five distinct families, the alpha-, beta-, gamma-, delta-, and epsilon-tubulins and a sixth family (zeta-tubulin) which is present only in kinetoplastid protozoa. The alpha- and beta-tubulins are the major components of...; cd02187]	[order(2,131,245..247,251,256,258..260,322..324,327,][order(10..12,15..16,67..69,72,97..99,138..144,169,][order(22..23,215,224,227..228,231,234..235,270,272)][order(70..71,98..100,103,179,181,222)]	[other][other][other][other]	[beta/alpha domain interface [polypeptide binding]][nucleotide binding site [chemical binding]][Taxol binding site [chemical binding]][alpha/beta domain interface [polypeptide binding]]				1	gi|42558279|ref|NP_817124.1|	100	gi|42558279|ref|NP_817124.1|	tubulin beta-8 chain isoform 1 [Homo sapiens]	1.178e-05	0	0	9.324e-05	3.831e-05	4.784e-05	8.509e-05	0	0	0	0	0	0	0	0	3.125e-05	444	49776	4.9	NNNNNNNNNNNNNNNNNNNNNNNNNNNNNN
87	o	29	0.075	Q	29	KRT75		12		[1..148][148..461][149..458][149..184][185..203][204..296][297..319][320..458][459..551]	[Head][Filament][Rod][Coil 1A][Linker 1][Coil 1B][Linker 12][Coil 2][Tail]	[propagated from UniProtKB/Swiss-Prot (O95678.2)][Intermediate filament protein; pfam00038][propagated from UniProtKB/Swiss-Prot (O95678.2)][propagated from UniProtKB/Swiss-Prot (O95678.2)][propagated from UniProtKB/Swiss-Prot (O95678.2)][propagated from UniProtKB/Swiss-Prot (O95678.2)][propagated from UniProtKB/Swiss-Prot (O95678.2)][propagated from UniProtKB/Swiss-Prot (O95678.2)][propagated fr…	[400]	[other]	[Stutter; propagated from UniProtKB/Swiss-Prot (O95678.2)]				1	gi|153791158|ref|NP_004684.2|	101	gi|153791158|ref|NP_004684.2|	keratin, type II cytoskeletal 75 [Homo sapiens]	0	2.174e-05	0	0	0	0	0	0	0	0	0	0	0	0	0	0	551	59560	7.7	NNNNNNNNNNNNNNNNNNNNNNNNNNNNNN
88	o	32	0.06	Q	0	POTEE		2		[143..193][167..292][172..201][177..269][205..234][233..357][238..267][243..335][271..300][304..333][702..1075][703..1075][708..881]	[Ank_4][ANK][ANK 1][Ank_2][ANK 2][ANK][ANK 3][Ank_2][ANK 4][ANK 5][Actin-like][Actin][NBD_sugar-kinase_HSP70_actin]	[Ankyrin repeats (many copies); pfam13637][ankyrin repeats; ankyrin repeats mediate protein-protein interactions in very diverse families of proteins. The number of ANK repeats in a protein can range from 2 to over 20 (ankyrins, for example). ANK repeats may occur in combinations with other...; cd00204][propagated from UniProtKB/Swiss-Prot (Q6S8J3.3)][Ankyrin repeats (3 copies); pfam12796][propag…	[order(711..714,716,718,837,854..857)]	[other]	[nucleotide binding site [chemical binding]]				1	gi|134133226|ref|NP_001077007.1|	102	gi|134133226|ref|NP_001077007.1|	POTE ankyrin domain family member E [Homo sapiens]	0	0	0	0	0	0	0	0	0	4.108e-05	0	0	0	0	0	1e-06	1075	121363	6.2	NNNNNNNNNNNNNNNNNNNNNNNNNNNNNN
89	o	27	0.016	Q	0	YWHAB		20		[4..232]	[14-3-3_beta_zeta]	[14-3-3 beta and zeta isoforms of 14-3-3 protein; cd10022]	[1][2][order(7,10..11,14..15,17..18,20,23,60,63,67,77,80..81,84,][order(43..44,47..48,51,119,122,129..130,167,171,174..175,][58][60][70][117][129][132][143][186]	[acetylation][acetylation][other][other][other][phosphorylation][acetylation][acetylation][other][phosphorylation][phosphorylation][phosphorylation]	[N-acetylmethionine, in 14-3-3 protein beta/alpha, alternate; propagated from UniProtKB/Swiss-Prot (P31946.3)][N-acetylthreonine, in 14-3-3 protein beta/alpha, N-terminally processed; propagated from UniProtKB/Swiss-Prot (P31946.3)][dimer interface [polypeptide binding]][peptide binding site [polypeptide binding]][Interaction with phosphoserine on interacting protein (By similarity); propagated f…				1	gi|21328448|ref|NP_647539.1|	104	gi|21328448|ref|NP_647539.1|	14-3-3 protein beta/alpha [Homo sapiens]	0.00025509	0.00050125	0.0005317	0.00137302	0.0004149	0.00044986	0	0.00028073	0.00123751	0.00035586	9.095e-05	0.00060161	0	0	0.00021325	0.00091695	246	28082	4.8	NNNNNNNNNNNNNNNNNNNNNNNNNNNXNN
90	o	28	0.042	Q	23	TNPO2		19		[36..99][121..159][125..240][167..205][186..237][208..246][227..275][249..287][292..330][389..427][408..462][430..468][<437..504][472..510][513..551][556..596][659..697][700..738]	[IBN_N][HEAT 1][ARM][HEAT 2][HEAT_EZ][HEAT 3][HEAT_EZ][HEAT 4][HEAT 5][HEAT 6][HEAT_EZ][HEAT 7][ARM][HEAT 8][HEAT 9][HEAT 10][HEAT 11][HEAT 12]	[Importin-beta N-terminal domain; pfam03810][propagated from UniProtKB/Swiss-Prot (O14787.3)][Armadillo/beta-catenin-like repeats. An approximately 40 amino acid long tandemly repeated sequence motif first identified in the Drosophila segment polarity gene armadillo; these repeats were also found in the mammalian armadillo homolog beta-catenin; cd00020][propagated from UniProtKB/Swiss-Prot (O1478…	[order(144,148,152,187,191,194,198,232,235,238..239)][order(450,454,457,461,496,499,502..503)][852]	[other][other][acetylation]	[protein binding surface [polypeptide binding]][protein binding surface [polypeptide binding]][N6-acetyllysine; propagated from UniProtKB/Swiss-Prot (O14787.3)]				1	gi|209969836|ref|NP_001129667.1|	105	gi|209969836|ref|NP_001129667.1|	transportin-2 isoform 2 [Homo sapiens]	9.171e-05	0.0005365	0.00053264	8.335e-05	0	0.00034864	3.925e-05	0.00077448	0.00112252	0.00055718	0.0003752	0.0006372	0	0.00010036	0.00046061	0.0006179	887	100408	5	NNNNNNNNNNNNNNNNNNNNNNNNNNXNNN
91	o	12	0.065	Q	20	PRDX1		1	1.11.1.15	[1..196][8..180]	[PTZ00253][PRX_Typ2cys]	[tryparedoxin peroxidase; Provisional][Peroxiredoxin (PRX) family, Typical 2-Cys PRX subfamily; PRXs are thiol-specific antioxidant (TSA) proteins, which confer a protective role in cells through its peroxidase activity by reducing hydrogen peroxide, peroxynitrite, and organic hydroperoxides; cd03015]	[2][7][order(8,50..51,54,117,127,140..142,144..146,150..151,158,][16][27][35][order(48,82..83,108,110,122)][order(49,52,128)][order(52,173)][90]	[acetylation][acetylation][other][acetylation][acetylation][acetylation][other][active][active][phosphorylation]	[N-acetylserine; propagated from UniProtKB/Swiss-Prot (Q06830.1)][N6-acetyllysine; propagated from UniProtKB/Swiss-Prot (Q06830.1)][dimer interface [polypeptide binding]][N6-acetyllysine; propagated from UniProtKB/Swiss-Prot (Q06830.1)][N6-acetyllysine; propagated from UniProtKB/Swiss-Prot (Q06830.1)][N6-acetyllysine; propagated from UniProtKB/Swiss-Prot (Q06830.1)][decamer (pentamer of dimers) i…				1	gi|320461711|ref|NP_001189360.1|	106	gi|320461711|ref|NP_001189360.1|	peroxiredoxin-1 [Homo sapiens]	0.00015767	0.0005618	0.00038438	0.0010171	0.00076933	0.00011873	0.00040684	0.00158737	0.00092231	0.00075106	0.00056214	0.00067609	0	0.00056891	0.0014235	0.00093276	199	22110	8.1	NNNNNNNNNNNNNNNNNNNNNNNNNNXNNN
92	o	17	0.23	Q	25	RPLP1		15		[6..113]	[Ribosomal_P1]	[Ribosomal protein P1. This subfamily represents the eukaryotic large ribosomal protein P1. Eukaryotic P1 and P2 are functionally equivalent to the bacterial protein L7/L12, but are not homologous to L7/L12. P1 is located in the L12 stalk, with proteins...; cd05831]	[2][101][101][104]	[acetylation][phosphorylation][phosphorylation][phosphorylation]	[N-acetylalanine; propagated from UniProtKB/Swiss-Prot (P05386.1)][Phosphoserine; propagated from UniProtKB/Swiss-Prot (P05386.1)][][]				1	gi|4506669|ref|NP_000994.1|	107	gi|4506669|ref|NP_000994.1|	60S acidic ribosomal protein P1 isoform 1 [Homo sapiens]	0.00041285	0.0007005	0.00012324	0.00118028	0.00067148	0	0.00048698	0.00040386	0.00022137	0.00195785	0.00110394	0.00084299	0.00069211	0.00132413	0.0011504	0.00102447	114	11514	4.3	NNNNNNNNNNNNNNNNNNNXNNNNNNNNNN
93	o	4	0.186	Q	16	CKB		14	2.7.3.2	[16..373]	[creatine_kinase_like]	[Phosphagen (guanidino) kinases such as creatine kinase and similar enzymes; cd00716]	[4][35][order(72,201,232,283,285)][order(128,130,132,191,228,236,292,294..296,320,322,][199][order(317..326,329..338)]	[phosphorylation][phosphorylation][other][other][phosphorylation][other]	[Phosphoserine; propagated from UniProtKB/Swiss-Prot (P12277.1)][Phosphothreonine; propagated from UniProtKB/Swiss-Prot (P12277.1)][creatine binding site [chemical binding]][ADP binding site [chemical binding]][Phosphoserine; propagated from UniProtKB/Swiss-Prot (P12277.1)][substrate specificity loop]				1	gi|21536286|ref|NP_001814.2|	108	gi|21536286|ref|NP_001814.2|	creatine kinase B-type [Homo sapiens]	8.235e-05	0.00088031	0.00065966	0.0010323	0	0.00034108	0.00025499	0.00066462	0.00105379	0.00184375	0.00041106	0.00105938	0.00069797	0.00033016	0.00234067	0.00256751	381	42644	5.6	NNNNNNNNNNNNNNNNNNXNNNNNNNNNNN
94	o	37	0.051	Q	35	TCP1		6		[9..535][11..531]	[TCP1_alpha][thermosome_arch]	[TCP-1 (CTT or eukaryotic type II) chaperonin family, alpha subunit. Chaperonins are involved in productive folding of proteins. They share a common general morphology, a double toroid of 2 stacked rings. In contrast to bacterial group I chaperonins; cd03335][thermosome, various subunits, archaeal; TIGR02339]	[1][order(9,13,41..44,46,64,66,70,74,77,382,526..532)][order(36..38,88,92,154,394,412,452,503,505)][181][182][199][400][order(432,450,459,461..462,465)][544][544][551]	[acetylation][other][other][phosphorylation][phosphorylation][acetylation][acetylation][other][phosphorylation][phosphorylation][phosphorylation]	[N-acetylmethionine; propagated from UniProtKB/Swiss-Prot (P17987.1)][ring oligomerisation interface [polypeptide binding]][ATP/Mg binding site [chemical binding]][Phosphotyrosine; propagated from UniProtKB/Swiss-Prot (P17987.1)][Phosphothreonine; propagated from UniProtKB/Swiss-Prot (P17987.1)][N6-acetyllysine; propagated from UniProtKB/Swiss-Prot (P17987.1)][N6-acetyllysine; propagated from Uni…				1	gi|57863257|ref|NP_110379.2|	109	gi|57863257|ref|NP_110379.2|	T-complex protein 1 subunit alpha isoform a [Homo sapiens]	0.00014108	0.0003447	0.00045203	0.00018615	0	0.00010624	2.912e-05	0.00028982	0.00035074	0.00094085	0.00120719	0.00087113	3.679e-05	9.05e-05	0.00089632	0.00054503	556	60344	6.1	NNNNNNNNNNNNNNNNNNXNNNNNNNNNNN
95	o	40	0.041	Q	27	IPO5		13		[371..489][381..484][937..997]	[ARM][HEAT_2][HEAT_EZ]	[Armadillo/beta-catenin-like repeats. An approximately 40 amino acid long tandemly repeated sequence motif first identified in the Drosophila segment polarity gene armadillo; these repeats were also found in the mammalian armadillo homolog beta-catenin; cd00020][HEAT repeats; pfam13646][HEAT-like repeat; pfam13513]	[order(394,398,402,432,436,439,443,479,482,485..486,489)][845]	[other][phosphorylation]	[protein binding surface [polypeptide binding]][]				1	gi|24797086|ref|NP_002262.3|	110	gi|24797086|ref|NP_002262.3|	importin-5 [Homo sapiens]	0.00025326	0.00085944	0.00082323	0.00051983	0	0.00033905	0.00516984	0.00448013	0.00471194	0.00024128	0.00032105	0.00032579	0.00016511	0.00036102	0.00037638	0.00545384	1115	125545	4.9	NNNNNNNNNNNNNNNNNNXNNNNNNNNNNN
96	o	3	0.13	Q	17	TAGLN2		1		[14..188][25..136][174..199][174..198]	[SCP1][CH][Calponin-like][Calponin]	[Calponin [Cytoskeleton]; COG5199][Calponin homology domain; actin-binding domain which may be present as a single copy or in tandem repeats (which increases binding affinity). The CH domain is found in cytoskeletal and signal transduction proteins, including actin-binding proteins like...; cd00014][propagated from UniProtKB/Swiss-Prot (P37802.3)][Calponin family repeat; pfam00402]	[2][17][20][order(25..26,28..30,33,36,97..98,101,104,106,123..124,][163]	[acetylation][acetylation][acetylation][other][phosphorylation]	[N-acetylalanine; propagated from UniProtKB/Swiss-Prot (P37802.3)][N6-acetyllysine; propagated from UniProtKB/Swiss-Prot (P37802.3)][N6-acetyllysine; propagated from UniProtKB/Swiss-Prot (P37802.3)][putative actin binding surface [polypeptide binding]][Phosphoserine; propagated from UniProtKB/Swiss-Prot (P37802.3)]				1	gi|4507357|ref|NP_003555.1|	111	gi|4507357|ref|NP_003555.1|	transgelin-2 [Homo sapiens]	0.00031534	0.00096309	0.00082368	0.00093619	0	0.00083113	0.0004882	0.00127246	0.00121053	0.00067595	0.00044971	0.0008113	0.00071955	0.00139067	0.00197708	0.00112528	199	22391	8.2	NNNNNNNNNNNNNNNNNNXNNNNNNNNNNN
97	o	13	0.116	Q	19	CCT8		21		[20..527][39..527]	[TCP1_theta][Cpn60_TCP1]	[TCP-1 (CTT or eukaryotic type II) chaperonin family, theta subunit. Chaperonins are involved in productive folding of proteins. They share a common general morphology, a double toroid of 2 stacked rings. In contrast to bacterial group I chaperonins; cd03341][TCP-1/cpn60 chaperonin family; pfam00118]	[2][order(20,24,52..55,57,75,77,81,85,88,382,520..526)][23][30][order(47..49,99,103,166,394,412,452,497,499)][318][400][order(432,450,459,461..462,465)][466][505][505]	[acetylation][other][phosphorylation][phosphorylation][other][acetylation][acetylation][other][acetylation][phosphorylation][phosphorylation]	[N-acetylalanine; propagated from UniProtKB/Swiss-Prot (P50990.4)][ring oligomerisation interface [polypeptide binding]][Phosphoserine; propagated from UniProtKB/Swiss-Prot (P50990.4)][Phosphotyrosine; propagated from UniProtKB/Swiss-Prot (P50990.4)][ATP/Mg binding site [chemical binding]][N6-acetyllysine; propagated from UniProtKB/Swiss-Prot (P50990.4)][N6-acetyllysine; propagated from UniProtKB…				1	gi|48762932|ref|NP_006576.2|	112	gi|48762932|ref|NP_006576.2|	T-complex protein 1 subunit theta [Homo sapiens]	0.00011451	0.00043717	0.00029911	0.00037774	0	0.00023714	2.955e-05	0.00063011	0.00016746	0.00043638	0.00122481	0.00061378	7.466e-05	0.00027546	0.00124445	0.00059119	548	59621	5.6	NNNNNNNNNNNNNNNNNNXNNNNNNNNNNN
98	o	15	0.083	Q	15	PPIA		7	5.2.1.8	[4..162]	[cyclophilin_ABH_like]	[cyclophilin_ABH_like: Cyclophilin A, B and H-like cyclophilin-type peptidylprolyl cis- trans isomerase (PPIase) domain. This family represents the archetypal cystolic cyclophilin similar to human cyclophilins A, B and H. PPIase is an enzyme which...; cd01926]	[1][2][28][44][order(54..55,60,111,113,121)][76][82][93][125][131]	[acetylation][acetylation][acetylation][acetylation][active][acetylation][acetylation][phosphorylation][acetylation][acetylation]	[N-acetylmethionine; propagated from UniProtKB/Swiss-Prot (P62937.2)][N-acetylvaline, partial, in Peptidyl-prolyl cis-trans isomerase A, N-terminally processed; propagated from UniProtKB/Swiss-Prot (P62937.2)][N6-acetyllysine, alternate; propagated from UniProtKB/Swiss-Prot (P62937.2)][N6-acetyllysine; propagated from UniProtKB/Swiss-Prot (P62937.2)][][N6-acetyllysine; propagated from UniProtKB/S…				1	gi|10863927|ref|NP_066953.1|	113	gi|10863927|ref|NP_066953.1|	peptidyl-prolyl cis-trans isomerase A [Homo sapiens]	0.00076064	0.00130674	0.00125831	0.00288549	0	0.00128878	0.00107947	0.00265079	0.00187711	0.00199281	0.00122036	0.00130464	0.00694256	0.00243962	0.00492792	0.00151579	165	18012	7.8	NNNNNNNNNNNNNNNNNNXNNNNNNNNNNN
99	o	30	0.066	Q	37	KRT16		17		[1..116][117..427][117..424][117..152][153..170][171..262][263..285][286..424][425..473]	[Head][Filament][Rod][Coil 1A][Linker 1][Coil 1B][Linker 12][Coil 2][Tail]	[propagated from UniProtKB/Swiss-Prot (P08779.4)][Intermediate filament protein; pfam00038][propagated from UniProtKB/Swiss-Prot (P08779.4)][propagated from UniProtKB/Swiss-Prot (P08779.4)][propagated from UniProtKB/Swiss-Prot (P08779.4)][propagated from UniProtKB/Swiss-Prot (P08779.4)][propagated from UniProtKB/Swiss-Prot (P08779.4)][propagated from UniProtKB/Swiss-Prot (P08779.4)][propagated fr…							1	gi|24430192|ref|NP_005548.2|	114	gi|24430192|ref|NP_005548.2|	keratin, type I cytoskeletal 16 [Homo sapiens]	0	0	0	0.00012265	0	0.00014986	0	0	0.00022635	0.00022373	0.00104776	0.00012754	0.00236507	6.334e-05	0	0.00028089	473	51268	5	NNNNNNNNNNNNNNNNNNXNNNNNNNNNNN
100	o	30	0.064	Q	37	KRT14		17		[1..114][114..425][115..422][115..150][151..168][169..260][261..283][284..422][423..472][425..472]	[Head][Filament][Rod][Coil 1A][Linker 1][Coil 1B][Linker 12][Coil 2][Tail][Interaction with Type I keratins and keratin filaments]	[propagated from UniProtKB/Swiss-Prot (P02533.4)][Intermediate filament protein; pfam00038][propagated from UniProtKB/Swiss-Prot (P02533.4)][propagated from UniProtKB/Swiss-Prot (P02533.4)][propagated from UniProtKB/Swiss-Prot (P02533.4)][propagated from UniProtKB/Swiss-Prot (P02533.4)][propagated from UniProtKB/Swiss-Prot (P02533.4)][propagated from UniProtKB/Swiss-Prot (P02533.4)][propagated fr…	[364]	[other]	[Stutter; propagated from UniProtKB/Swiss-Prot (P02533.4)]				1	gi|15431310|ref|NP_000517.2|	115	gi|15431310|ref|NP_000517.2|	keratin, type I cytoskeletal 14 [Homo sapiens]	0.00029914	2.538e-05	7.717e-05	0.00027208	0	0	0	0.00037467	0.00013772	0.00038779	0.00091875	0.00021677	0.00581233	0.00105866	0	0.00062318	472	51622	5.2	NNNNNNNNNNNNNNNNNNXNNNNNNNNNNN
101	o	46	0.048	Q	46	KPNB1		17		[2..871][21..101][124..163][168..207][213..250][317..357][329..342][334..419][365..477][404..441][602..641][687..726]	[KAP95][IBN_N][HEAT 1][HEAT 2][HEAT 3][HEAT 4][IAB-binding][Ran-GTP binding][ARM][HEAT 6][HEAT 7][HEAT 8]	[Karyopherin (importin) beta [Intracellular trafficking and secretion]; COG5215][Importin-beta N-terminal domain; pfam03810][propagated from UniProtKB/Swiss-Prot (Q14974.2)][propagated from UniProtKB/Swiss-Prot (Q14974.2)][propagated from UniProtKB/Swiss-Prot (Q14974.2)][propagated from UniProtKB/Swiss-Prot (Q14974.2)][propagated from UniProtKB/Swiss-Prot (Q14974.2)][propagated from UniProtKB/Swi…	[1][12][211][order(384,388,392,423,427,430,434,469,472,475..476)][835][867]	[acetylation][phosphorylation][acetylation][other][acetylation][acetylation]	[N-acetylmethionine; propagated from UniProtKB/Swiss-Prot (Q14974.2)][Phosphoserine; propagated from UniProtKB/Swiss-Prot (Q14974.2)][N6-acetyllysine, alternate; propagated from UniProtKB/Swiss-Prot (Q14974.2)][protein binding surface [polypeptide binding]][N6-acetyllysine; propagated from UniProtKB/Swiss-Prot (Q14974.2)][N6-acetyllysine; propagated from UniProtKB/Swiss-Prot (Q14974.2)]				1	gi|19923142|ref|NP_002256.2|	116	gi|19923142|ref|NP_002256.2|	importin subunit beta-1 [Homo sapiens]	0.00025072	0.00049227	0.00028691	0.00125241	0	0.00028321	0.00016636	0.00049929	0.0005238	0.00051185	0.00071513	0.00046076	0.00030357	0.00068927	0.00089826	0.00099463	876	97170	4.8	NNNNNNNNNNNNNNNNNNXNNNNNNNNNNN
102	o	8	0.023	Q	0	VCP		9	3.6.4.6	[25..764][26..106][131..191][228..370][480..647][<718..758][797..806]	[CDC48][CDC48_N][CDC48_2][AAA][AAA][Vps4_C][Interaction with UBXN6]	[AAA family ATPase, CDC48 subfamily; TIGR01243][Cell division protein 48 (CDC48), N-terminal domain; pfam02359][Cell division protein 48 (CDC48) domain 2; smart01072][The AAA+ (ATPases Associated with a wide variety of cellular Activities) superfamily represents an ancient group of ATPases belonging to the ASCE (for additional strand, catalytic E) division of the P-loop NTPase fold. The ASCE divi…	[2][3][37][245..252][order(246..253,304,348)][300..305][315][362][436][518..525][order(519..526,577,624)][573..578][638][770][775][784][787][796][805][805]	[acetylation][phosphorylation][phosphorylation][other][other][other][methylation][other][phosphorylation][other][other][other][other][phosphorylation][phosphorylation][phosphorylation][phosphorylation][modified][modified][phosphorylation]	[N-acetylalanine; propagated from UniProtKB/Swiss-Prot (P55072.4)][Phosphoserine; propagated from UniProtKB/Swiss-Prot (P55072.4)][Phosphoserine; propagated from UniProtKB/Swiss-Prot (P55072.4)][Walker A motif][ATP binding site [chemical binding]][Walker B motif][N6,N6,N6-trimethyllysine, by METTL21D; propagated from UniProtKB/Swiss-Prot (P55072.4)][arginine finger][Phosphothreonine; propagated f…				1	gi|6005942|ref|NP_009057.1|	117	gi|6005942|ref|NP_009057.1|	transitional endoplasmic reticulum ATPase [Homo sapiens]	0.00025303	0.00041613	0.00075923	0.00077048	0	0.00038109	0.00026116	0.00091395	0.00085394	0.0010199	0.00061068	0.00073447	0.00025379	0.00071792	0.00071593	0.00067329	806	89322	5.3	NNNNNNNNNNNNNNNNNNXNNNNNNNNNNN
103	o	21	0.26	Q	21	HSPA4		5		[2..384][3..607]	[HSPA4_NBD][HSP70]	[Nucleotide-binding domain of HSPA4; cd11737][Hsp70 protein; pfam00012]	[order(9..12,68,202,204..207,233,271,274..275,278,342..344,][order(18,21..24,29..33,54..55,57..58,138..139,184,265,275,][order(44..46,78,112,116,119..120,123,127,150..151,][76][89][336][336][430][538][546][552][679]	[other][other][other][phosphorylation][phosphorylation][phosphorylation][phosphorylation][acetylation][phosphorylation][phosphorylation][phosphorylation][acetylation]	[nucleotide binding site [chemical binding]][HSP70 interaction site [polypeptide binding]][SBD interface [polypeptide binding]][Phosphoserine; propagated from UniProtKB/Swiss-Prot (P34932.4)][Phosphotyrosine; propagated from UniProtKB/Swiss-Prot (P34932.4)][Phosphotyrosine; propagated from UniProtKB/Swiss-Prot (P34932.4)][][N6-acetyllysine; propagated from UniProtKB/Swiss-Prot (P34932.4)][Phospho…				1	gi|38327039|ref|NP_002145.3|	118	gi|38327039|ref|NP_002145.3|	heat shock 70 kDa protein 4 [Homo sapiens]	7.471e-05	0.00045632	0.00025274	0.00058219	0	7.911e-05	7.711e-05	0.00043723	0.00032116	0.00052116	0.00031962	0.00027584	7.306e-05	0.00023961	0.00036534	0.00045397	840	94331	5.2	NNNNNNNNNNNNNNNNNNXNNNNNNNNNNN
104	o	35	0.114	Q	35	CCAR2		8		[55..112][339..443]	[S1-like][DBC1]	[S1-like; pfam14444][DBC1; pfam14443]	[35][124][215][488][493][495][671][675][675][678][678][678][681][681][681]	[phosphorylation][phosphorylation][acetylation][phosphorylation][phosphorylation][phosphorylation][phosphorylation][phosphorylation][phosphorylation][phosphorylation][phosphorylation][phosphorylation][phosphorylation][phosphorylation][phosphorylation]	[Phosphothreonine; propagated from UniProtKB/Swiss-Prot (Q8N163.2)][Phosphoserine; propagated from UniProtKB/Swiss-Prot (Q8N163.2)][N6-acetyllysine; propagated from UniProtKB/Swiss-Prot (Q8N163.2)][][][][][Phosphoserine; propagated from UniProtKB/Swiss-Prot (Q8N163.2)][][Phosphoserine; propagated from UniProtKB/Swiss-Prot (Q8N163.2)][][][Phosphoserine; propagated from UniProtKB/Swiss-Prot (Q8N163…				1	gi|24432106|ref|NP_066997.3|	119	gi|24432106|ref|NP_066997.3|	DBIRD complex subunit KIAA1967 [Homo sapiens]	8.498e-05	5.191e-05	7.103e-05	8.971e-05	0	0.00015359	3.509e-05	7.482e-05	0.00014914	3.239e-05	2.424e-05	0.00010204	4.432e-05	2.726e-05	0.00014209	0.0002445	923	102902	5.2	NNNNNNNNNNNNNNNNNNXNNNNNNNNNNN
105	o	17	0.31	Q	17	SNRPD1		18		[2..93]	[Sm_D1]	[Sm protein D1; cd01724]	[order(2,4,35..37,61..63)][order(3,6..7,18..21,30..31,33..36,39,55,57..71,74,79,][order(15..21,23..35,37..41)][57..68][98][100][102][104][106][108][110][112][114]	[other][other][other][other][methylation][methylation][methylation][methylation][methylation][methylation][methylation][methylation][methylation]	[RNA binding site [nucleotide binding]][heptamer interface [polypeptide binding]][Sm1 motif][Sm2 motif][][][][][][][][][]				1	gi|5902102|ref|NP_008869.1|	120	gi|5902102|ref|NP_008869.1|	small nuclear ribonucleoprotein Sm D1 [Homo sapiens]	0.0127878	0.00885804	0.0112029	0.0156556	0	0.00466598	0.00993295	0.00386891	0.00231352	0.00200956	0.00958854	0.00599217	0.00962624	0.0268499	0.0284334	0.00578707	119	13282	11.6	NNNNNNNNNNNNNNNNNNXNNNNNNNNNNN
106	o	42	0.042	Q	19	TUBB1		20		[1..430][2..426]	[PLN00220][beta_tubulin]	[tubulin beta chain; Provisional][The tubulin superfamily includes five distinct families, the alpha-, beta-, gamma-, delta-, and epsilon-tubulins and a sixth family (zeta-tubulin) which is present only in kinetoplastid protozoa. The alpha- and beta-tubulins are the major components of...; cd02187]	[order(2,131,245..247,251,256,258..260,322..324,327,][order(10..12,15..16,67..69,72,97..99,138..144,169,][order(22..23,215,224,227..228,231,234..235,270,272)][order(70..71,98..100,103,179,181,222)]	[other][other][other][other]	[beta/alpha domain interface [polypeptide binding]][nucleotide binding site [chemical binding]][Taxol binding site [chemical binding]][alpha/beta domain interface [polypeptide binding]]				1	gi|13562114|ref|NP_110400.1|	121	gi|13562114|ref|NP_110400.1|	tubulin beta-1 chain [Homo sapiens]	0	0	0	0	0	0	0	0	0	0	0	0	0	0	0	1.44e-06	451	50327	5.2	NNNNNNNNNNNNNNNNNNXNNNNNNNNNNN
107	o	28	0.107	Q	23	PCBP1		2		[15..76][99..163][281..343]	[PCBP_like_KH][PCBP_like_KH][KH-I]	[K homology RNA-binding domain, PCBP_like. Members of this group possess KH domains in a tandem arrangement. Most members, similar to the poly(C) binding proteins (PCBPs) and Nova, containing three KH domains, with the first and second domains, which are...; cd02396][K homology RNA-binding domain, PCBP_like. Members of this group possess KH domains in a tandem arrangement. Most members, similar t…	[order(23,25..27,29..33,36..37,40..41,44..47)][30..33][order(107,109..111,113..117,120..121,124..125,128..131)][114..117][173][190][order(289,291..293,295..299,302..303,306..307,312..315)][296..299]	[other][other][other][other][phosphorylation][phosphorylation][other][other]	[nucleic acid binding region [nucleotide binding]][G-X-X-G motif][nucleic acid binding region [nucleotide binding]][G-X-X-G motif][Phosphoserine; propagated from UniProtKB/Swiss-Prot (Q15365.2)][Phosphoserine; propagated from UniProtKB/Swiss-Prot (Q15365.2)][nucleic acid binding region [nucleotide binding]][G-X-X-G motif]				1	gi|222352151|ref|NP_006187.2|	122	gi|222352151|ref|NP_006187.2|	poly(rC)-binding protein 1 [Homo sapiens]	0.00140038	0.00197398	0.00068785	0.00372804	0.00430047	0.00112829	0.0024561	0.00168124	0.00245988	0.00287619	0.00325844	0.00434457	0.0011492	0.0035335	0.00302078	0.0014643	356	37498	7.1	NNNNNNNNNNNNNXNNNNNNNNNNNNNNNN
108	o	36	0.031	Q	0	HNRNPA2B1		7		[9..15][23..99][112..191][308..347]	[Nuclear localization signal (Potential)][RRM1_hnRNPA_like][RRM2_hnRNPA2B1][Nuclear targeting sequence (By similarity)]	[propagated from UniProtKB/Swiss-Prot (P22626.2)][RNA recognition motif 1 in heterogeneous nuclear ribonucleoprotein A subfamily; cd12578][RNA recognition motif 2 in heterogeneous nuclear ribonucleoprotein A2/B1 (hnRNP A2/B1) and similar proteins; cd12581][propagated from UniProtKB/Swiss-Prot (P22626.2)]	[1][order(24,26..27,49,51,53,62..64,66,89,92,94..99)][85][104][149][168][173][203][212][213][225][231][236][259][324][331][341][341][344][344]	[acetylation][DNA binding][phosphorylation][methylation][phosphorylation][acetylation][acetylation][methylation][phosphorylation][methylation][phosphorylation][phosphorylation][phosphorylation][phosphorylation][phosphorylation][phosphorylation][phosphorylation][phosphorylation][phosphorylation][phosphorylation]	[N-acetylmethionine; propagated from UniProtKB/Swiss-Prot (P22626.2)][DNA binding site [nucleotide binding]][Phosphoserine; propagated from UniProtKB/Swiss-Prot (P22626.2)][N6,N6-dimethyllysine; propagated from UniProtKB/Swiss-Prot (P22626.2)][Phosphoserine; propagated from UniProtKB/Swiss-Prot (P22626.2)][N6-acetyllysine; propagated from UniProtKB/Swiss-Prot (P22626.2)][N6-acetyllysine; propagat…				1	gi|14043072|ref|NP_112533.1|	123	gi|14043072|ref|NP_112533.1|	heterogeneous nuclear ribonucleoproteins A2/B1 isoform B1 [Homo sapiens]	0.00102218	0.00468281	0.00284795	0.002287	0.00245764	0.00163988	0.00073392	0.00097819	0.00298966	0.00135489	0.00247183	0.00215795	0.00173845	0.00199558	0.00059443	0.00121848	353	37430	8.9	NNNNNNNNNNNNNXNNNNNNNNNNNNNNNN
109	o	3	0.059	Q	0	NUCKS1		1					[14][19][19][26][40][54][54][58][58][61][61][73][73][75][75][79][79][113][113][130][130][132][132][144][144][177][179][179][179][181][181][181][202][202][204][204][214][214][214][220][221][223][223][229][229][234][234][240][240]	[phosphorylation][phosphorylation][phosphorylation][phosphorylation][phosphorylation][phosphorylation][phosphorylation][phosphorylation][phosphorylation][phosphorylation][phosphorylation][phosphorylation][phosphorylation][phosphorylation][phosphorylation][phosphorylation][phosphorylation][phosphorylation][phosphorylation][phosphorylation][phosphorylation][phosphorylation][phosphorylation][phospho…	[][Phosphoserine; propagated from UniProtKB/Swiss-Prot (Q9H1E3.1)][][Phosphotyrosine; propagated from UniProtKB/Swiss-Prot (Q9H1E3.1)][][Phosphoserine; propagated from UniProtKB/Swiss-Prot (Q9H1E3.1)][][Phosphoserine; propagated from UniProtKB/Swiss-Prot (Q9H1E3.1)][][Phosphoserine; propagated from UniProtKB/Swiss-Prot (Q9H1E3.1)][][Phosphoserine; propagated from UniProtKB/Swiss-Prot (Q9H1E3.1)][…				1	gi|56118310|ref|NP_073568.2|	124	gi|56118310|ref|NP_073568.2|	nuclear ubiquitous casein and cyclin-dependent kinase substrate 1 [Homo sapiens]	0.00109753	0.00246471	0.00166385	0.00596303	0.0197409	0.00102095	0.00119941	0.00142099	0.00094413	0.00073808	0.00331456	0.0014949	0.00311466	0.00517665	0.00464139	0.00306617	243	27296	5.1	NNNNNNNNNNNNNXNNNNNNNNNNNNNNNN
110						HDAC2		6	3.5.1.98	[9..374][9..322][29..341]	[HDAC2][Histone deacetylase][AcuC]	[Histone deacetylase 2 (HDAC2); cd10011][propagated from UniProtKB/Swiss-Prot (Q92769.2)][Deacetylases, including yeast histone deacetylase and acetoin utilization protein [Chromatin structure and dynamics / Secondary metabolites biosynthesis, transport, and catabolism]; COG0123]	[order(141..142,150..151,177,179,265,272,302,304)][order(177,179,265)][394][422][424]	[active][other][phosphorylation][phosphorylation][phosphorylation]	[][Zn binding site [ion binding]][Phosphoserine; propagated from UniProtKB/Swiss-Prot (Q92769.2)][Phosphoserine; propagated from UniProtKB/Swiss-Prot (Q92769.2)][Phosphoserine; propagated from UniProtKB/Swiss-Prot (Q92769.2)]				1	gi|293336691|ref|NP_001518.3|	125	gi|293336691|ref|NP_001518.3|	histone deacetylase 2 [Homo sapiens]	0.00224353	0.00109735	0.00148766	0.00321411	0.0004183	0.00232738	0.00134091	0.00170606	0.00116414	0.00091882	0.00144418	0.00117278	0.00121807	0.00127358	0.00305445	0.00115364	488	55364	5.9	NNNNNNNNNNNNNXNNNNNNNNNNNNNNNN
111	o	40	0.014	Q	0	HNRNPK		9		[1..276][1..43][35..197][44..105][54..421][59..407][146..210][209..337][236..273][245..329]	[Necessary for interaction with DDX1][ROKNT][Interaction with ASFV p30][PCBP_like_KH][2 X 22 AA approximate repeats][5 X 4 AA repeats of G-X-G-G][PCBP_like_KH][Interaction with ZIK1 (By similarity)][RNA-binding RGG-box][2 X 6 AA approximate repeats]	[propagated from UniProtKB/Swiss-Prot (P61978.1)][ROKNT (NUC014) domain; pfam08067][propagated from UniProtKB/Swiss-Prot (P61978.1)][K homology RNA-binding domain, PCBP_like. Members of this group possess KH domains in a tandem arrangement. Most members, similar to the poly(C) binding proteins (PCBPs) and Nova, containing three KH domains, with the first and second domains, which are...; cd02396]…	[1][3][36][order(52,54..56,58..62,65..66,69..70,73..76)][59..62][72][116][116][120][127][135][order(154,156..158,160..164,167..168,171..172,175..178)][161..164][214][214][216][216][216][225][230][234][236][268][284][284][284][284][296][299][302][353][379][380][380]	[acetylation][phosphorylation][phosphorylation][other][other][phosphorylation][phosphorylation][phosphorylation][phosphorylation][phosphorylation][phosphorylation][other][other][phosphorylation][phosphorylation][phosphorylation][phosphorylation][phosphorylation][phosphorylation][phosphorylation][phosphorylation][phosphorylation][methylation][phosphorylation][phosphorylation][phosphorylation][phos…	[N-acetylmethionine; propagated from UniProtKB/Swiss-Prot (P61978.1)][][][nucleic acid binding region [nucleotide binding]][G-X-X-G motif][][Phosphoserine; propagated from UniProtKB/Swiss-Prot (P61978.1)][][][][][nucleic acid binding region [nucleotide binding]][G-X-X-G motif][Phosphoserine; propagated from UniProtKB/Swiss-Prot (P61978.1)][][Phosphoserine; propagated from UniProtKB/Swiss-Prot (P6…				2	gi|14165435|ref|NP_112552.1|;gi|14165439|ref|NP_002131.2|	126	gi|14165435|ref|NP_112552.1|	gi|14165435|ref|NP_112552.1|:heterogeneous nuclear ribonucleoprotein K isoform b [Homo sapiens] ;gi|14165439|ref|NP_002131.2|:heterogeneous nuclear ribonucleoprotein K isoform a [Homo sapiens] ;	0.00081321	0.00139706	0.00106206	0.00362142	0.00099199	0.00137786	0.00230816	0.00099439	0.001437	0.00174317	0.00198122	0.00223751	0.00242995	0.00402102	0.00521185	0.00122232	463	50976	5.5	NNNNNNNNNNNNNXNNNNNNNNNNNNNNNN
112	o	19	0.209	Q	19	PCNA		20		[1..259][4..256][7..100]	[pcna][PCNA][Interaction with NUDT15]	[proliferating cell nuclear antigen (pcna); TIGR00590][Proliferating Cell Nuclear Antigen (PCNA) domain found in eukaryotes and archaea. These polymerase processivity factors play a role in DNA replication and repair. PCNA encircles duplex DNA in its central cavity, providing a DNA-bound platform for the...; cd00577][propagated from UniProtKB/Swiss-Prot (P12004.1)]	[order(13..14,20,77,80,146,149,210,217)][14][order(27,29,40,67,69,119..122,252..255)][order(40,47,250)][order(77,80..82,111..117,143,146..147,149..150,173,][77][80][164][order(208,252..254)][211][248][250]	[other][acetylation][other][other][other][acetylation][acetylation][modified][other][phosphorylation][acetylation][phosphorylation]	[putative DNA binding site [nucleotide binding]][N6-acetyllysine; propagated from UniProtKB/Swiss-Prot (P12004.1)][PCNA/WAF1-CIP1 protein binding site [polypeptide binding]][PCNA/FEN-1 protein interaction site [polypeptide binding]][trimer interface [polypeptide binding]][N6-acetyllysine; propagated from UniProtKB/Swiss-Prot (P12004.1)][N6-acetyllysine; propagated from UniProtKB/Swiss-Prot (P1200…				1	gi|33239451|ref|NP_872590.1|	128	gi|33239451|ref|NP_872590.1|	proliferating cell nuclear antigen [Homo sapiens]	0.00036065	0.00091789	0.00079549	0.0021414	0.00039105	0.00022632	0.00037223	0.0005292	0.00092297	0.00108803	0.00077149	0.00051548	0.00015675	9.639e-05	0.00090446	0.00085797	261	28769	4.7	NNNNNNNNNNNNNXNNNNNNNNNNNNNNNN
113	o	20	0.425	Q	28	ECI1		16	5.3.3.8	[47..243][50..296][106..110]	[crotonase-like][ECH][Substrate binding]	[Crotonase/Enoyl-Coenzyme A (CoA) hydratase superfamily. This superfamily contains a diverse set of enzymes including enoyl-CoA hydratase, napthoate synthase, methylmalonyl-CoA decarboxylase, 3-hydoxybutyryl-CoA dehydratase, and dienoyl-CoA isomerase; cd06558][Enoyl-CoA hydratase/isomerase family; pfam00378][propagated from UniProtKB/Swiss-Prot (P42126.1)]	[order(67,69,102,106..110,149,151..153,177..178,181)][89][order(108,153)][order(133,141,162..165,179..182,188,190..192,194..195,][178]	[other][acetylation][other][other][other]	[substrate binding site [chemical binding]][N6-acetyllysine; propagated from UniProtKB/Swiss-Prot (P42126.1)][oxyanion hole (OAH) forming residues][trimer interface [polypeptide binding]][Important for catalytic activity; propagated from UniProtKB/Swiss-Prot (P42126.1)]				1	gi|62530384|ref|NP_001910.2|	129	gi|62530384|ref|NP_001910.2|	enoyl-CoA delta isomerase 1, mitochondrial isoform 1 precursor [Homo sapiens]	0.00025974	0.00079328	0.00133879	0.00137088	0.0035486	0.00082149	0.00016085	0.00083848	0.00060775	0.00247452	0.00155576	0.0015147	0.0002032	0.00233258	0.00191074	0.00082238	302	32816	8.6	NNNNNNNNNNNNNXNNNNNNNNNNNNNNNN
114	o	25	0.131	Q	23	SRP14		15		[4..94]	[SRP14]	[Signal recognition particle 14kD protein; pfam02290]							1	gi|149999611|ref|NP_003125.3|	130	gi|149999611|ref|NP_003125.3|	signal recognition particle 14 kDa protein [Homo sapiens]	0.00034606	0.00035231	0.00104454	0.00121766	0.00187619	0.00147673	0.00023812	0.00033853	0.00042174	0.00120888	0.0018096	0.00049464	0.00105287	0.0016649	0.00192862	0.00151397	136	14570	10	NNNNNNNNNNNNNXNNNNNNNNNNNNNNNN
115	o	17	0.128	Q	17	SNRPF		12		[6..74]	[Sm_F]	[Sm protein F; cd01722]	[2][order(6..7,11,22..25,29,37,39..42,59..74)][order(19..25,27..39,41..45)][order(22,24..25,28,38..41,65..68)][61..72]	[acetylation][other][other][other][other]	[N-acetylserine; propagated from UniProtKB/Swiss-Prot (P62306.1)][heptamer interface [polypeptide binding]][Sm1 motif][RNA binding site [nucleotide binding]][Sm2 motif]				1	gi|4507131|ref|NP_003086.1|	131	gi|4507131|ref|NP_003086.1|	small nuclear ribonucleoprotein F [Homo sapiens]	0.00072968	0.00111428	0.00165182	0.0019256	0.00474719	0.00123633	0.0018828	0.00267675	0.00173402	0.00086896	0.00104062	0.00078222	0.00047572	0.00146271	0.00152496	0.00096715	86	9725	4.7	NNNNNNNNNNNNNXNNNNNNNNNNNNNNNN
116	o	20	0.828	S	20	PDIA6		2	5.3.4.1	[26..128][162..266][275..404][437..440]	[PDI_a_P5][PDI_a_P5][P5_C][Prevents secretion from ER (Potential)]	[PDIa family, P5 subfamily; composed of eukaryotic proteins similar to human P5, a PDI-related protein with a domain structure of aa'b (where a and a' are redox active TRX domains and b is a redox inactive TRX-like domain). Like PDI, P5 is located in the...; cd03001][PDIa family, P5 subfamily; composed of eukaryotic proteins similar to human P5, a PDI-related protein with a domain structure of aa…	[order(55,58,118)][56][57][118][order(190,193,256)][191][192][256][428][428]	[active][other][other][other][active][other][other][other][phosphorylation][phosphorylation]	[catalytic residues [active]][Contributes to redox potential value (By similarity); propagated from UniProtKB/Swiss-Prot (Q15084.1)][Contributes to redox potential value (By similarity); propagated from UniProtKB/Swiss-Prot (Q15084.1)][Lowers pKa of C-terminal Cys of first active site (By similarity); propagated from UniProtKB/Swiss-Prot (Q15084.1)][catalytic residues [active]][Contributes to red…				1	gi|5031973|ref|NP_005733.1|	132	gi|5031973|ref|NP_005733.1|	protein disulfide-isomerase A6 precursor [Homo sapiens]	0.00010696	0.00027224	0.00017385	0.00079978	0.00023196	0.00013425	7.36e-05	0.0005755	0.00033892	0.00030572	0.00030509	0.00036693	0.00023245	0.00057178	0.00041728	0.00028157	440	48121	5.1	NNNNNNNNNNNNNXNNNNNNNNNNNNNNNN
117	o	6	0.184	Q	23	RAN		12		[1..216][11..176]	[PTZ00132][Ran]	[GTP-binding nuclear protein Ran; Provisional][Ras-related nuclear proteins (Ran)/TC4 family of small GTPases; cd00877]	[2][17..24][order(18,39,41,43..44,69..70,75,79,94..96,128,130)][order(19,67,71..73,76,94..100,102..103,106..107,110,134,][order(20,22..25,122,125,151..152)][order(29,32..34,51..52,55..56,114,139..140,143,158,][order(31..35,40..48)][order(37,64,74..77,79,81..82,93,110..111,123,125..126,128,][42][order(47,64,74,77..78,81..82,110,134,140..141,153..156,][60][65..68][67..85][71][99][122..125][147][147…	[acetylation][other][other][other][other][other][other][other][other][other][acetylation][other][other][acetylation][acetylation][other][phosphorylation][phosphorylation][other][phosphorylation][acetylation]	[N-acetylalanine; propagated from UniProtKB/Swiss-Prot (P62826.3)][G1 box][GAP interaction site [polypeptide binding]][GEF interaction site [polypeptide binding]][GTP/Mg2+ binding site [chemical binding]][Co-activator interaction site][Switch I region][Exportin interaction site in Cse1p/Kap60p/RanGTP complex [polypeptide binding]][G2 box][Importin (transport factor) interaction site [polypeptide …				1	gi|5453555|ref|NP_006316.1|	133	gi|5453555|ref|NP_006316.1|	GTP-binding nuclear protein Ran [Homo sapiens]	0.00043578	0.00033274	0.00065767	0.00067084	0.00070878	0.00043755	0.00074963	0.00031972	0.00021243	0.00013839	0.00041432	0.00074745	9.47e-05	0.00034942	0.00121432	0.00040392	216	24423	7.5	NNNNNNNNNNNNNXNNNNNNNNNNNNNNNN
118	o	34	0.026	Q	0	SNRNP200		2	3.6.4.13	[452..1241][497..655][615..618][684..870][982..1286][1320..1508][1345..1494][1454..1457][1558..1705][1809..2125][1812..2124]	[COG1204][DEXDc][DEIH box][HELICc][Sec63][DEXDc][DEXDc][DEVH box][HELICc][SEC63][Sec63]	[Superfamily II helicase [General function prediction only]][DEAD-like helicases superfamily. A diverse family of proteins involved in ATP-dependent RNA or DNA unwinding. This domain contains the ATP-binding region; cd00046][propagated from UniProtKB/Swiss-Prot (O75643.2)][Helicase superfamily c-terminal domain; associated with DEXDc-, DEAD-, and DEAH-box proteins, yeast initiation factor 4A, Ski…	[26][225][225][225][506..510][615..618][order(726..729,786..787,812..814)][756][order(820,851,855,858)][971][1056][1353..1357][1454..1457][order(1593..1596,1621..1622,1647..1649)][order(1655,1686,1690,1693)][2131][2133][2135]	[phosphorylation][phosphorylation][phosphorylation][phosphorylation][other][other][other][phosphorylation][other][acetylation][phosphorylation][other][other][other][other][phosphorylation][phosphorylation][phosphorylation]	[Phosphoserine; propagated from UniProtKB/Swiss-Prot (O75643.2)][Phosphoserine; propagated from UniProtKB/Swiss-Prot (O75643.2)][][][ATP binding site [chemical binding]][putative Mg++ binding site [ion binding]][nucleotide binding region [chemical binding]][][ATP-binding site [chemical binding]][N6-acetyllysine, alternate; propagated from UniProtKB/Swiss-Prot (O75643.2)][][ATP binding site [chemi…				1	gi|40217847|ref|NP_054733.2|	134	gi|40217847|ref|NP_054733.2|	U5 small nuclear ribonucleoprotein 200 kDa helicase [Homo sapiens]	0.00115311	0.00081875	0.00106921	0.00070745	0.0002867	0.00100661	0.00065951	0.00059274	0.0009076	0.00048281	0.00105791	0.00084403	0.00249951	0.0015783	0.0006631	0.00079131	2136	244505	6.1	NNNNNNNNNNNNXNNNNNNNNNNNNNNNNN
119	o	44	0.02	Q	0	CBX3		7		[36..78][123..175]	[CHROMO][ChSh]	[Chromatin organization modifier (chromo) domain is a conserved region of around 50 amino acids found in a variety of chromosomal proteins, which appear to play a role in the functional organization of the eukaryotic nucleus. Experimental evidence...; cd00024][Chromo Shadow Domain, found in association with N-terminal chromo (CHRromatin Organization MOdifier) domain; Chromo domains mediate the in…	[10][44][order(49,51,54,58,62,66..67)][50][93][93][95][95][97][97][99][99][102][order(129,136,157,165,168,172)][order(165,168)][173][176][176]	[acetylation][acetylation][other][acetylation][phosphorylation][phosphorylation][phosphorylation][phosphorylation][phosphorylation][phosphorylation][phosphorylation][phosphorylation][phosphorylation][other][other][phosphorylation][phosphorylation][phosphorylation]	[N6-acetyllysine; propagated from UniProtKB/Swiss-Prot (Q13185.4)][N6-acetyllysine; propagated from UniProtKB/Swiss-Prot (Q13185.4)][histone binding site][N6-acetyllysine; propagated from UniProtKB/Swiss-Prot (Q13185.4)][Phosphoserine; propagated from UniProtKB/Swiss-Prot (Q13185.4)][][Phosphoserine; propagated from UniProtKB/Swiss-Prot (Q13185.4)][][Phosphoserine; propagated from UniProtKB/Swiss…				1	gi|20544151|ref|NP_057671.2|	135	gi|20544151|ref|NP_057671.2|	chromobox protein homolog 3 [Homo sapiens]	0.00154967	0.00052365	0.00251818	0.00282336	0.00055773	0.00098238	0.00351734	0.00282481	0.00362319	0.00335265	0.0203777	0.00359558	0.00501488	0.00027607	0.00128996	0.0024854	183	20811	5.3	NNNNNNNNNNNNXNNNNNNNNNNNNNNNNN
120	o	41	0.033	Q	0	SYNCRIP		6		[161..239][241..325][337..408][400..561][448..559][460..488][518..549][564..578]	[RRM1_hnRNPQ][RRM2_hnRNPQ][RRM3_hnRNPQ][Interaction with APOBEC1][8 X 3 AA repeats of R-G-G][3 X 4 AA repeats of Y-Y-G-Y][Interaction with SMN][Bipartite nuclear localization signal (Potential)]	[RNA recognition motif 1 in vertebrate heterogeneous nuclear ribonucleoprotein Q (hnRNP Q); cd12483][RNA recognition motif 2 in vertebrate heterogeneous nuclear ribonucleoprotein Q (hnRNP Q); cd12489][RNA recognition motif 3 in vertebrate heterogeneous nuclear ribonucleoprotein Q (hnRNP Q); cd12495][propagated from UniProtKB/Swiss-Prot (O60506.2)][propagated from UniProtKB/Swiss-Prot (O60506.2)][…	[2][221][363][373][444][496][510][518][536][539][587]	[acetylation][acetylation][acetylation][phosphorylation][methylation][methylation][methylation][methylation][methylation][methylation][phosphorylation]	[N-acetylalanine; propagated from UniProtKB/Swiss-Prot (O60506.2)][N6-acetyllysine; propagated from UniProtKB/Swiss-Prot (O60506.2)][N6-acetyllysine; propagated from UniProtKB/Swiss-Prot (O60506.2)][Phosphotyrosine; propagated from UniProtKB/Swiss-Prot (O60506.2)][Asymmetric dimethylarginine, by PRMT1, alternate; Omega-N-methylarginine, by PRMT1, alternate; propagated from UniProtKB/Swiss-Prot (O…				1	gi|228008291|ref|NP_006363.4|	136	gi|228008291|ref|NP_006363.4|	heterogeneous nuclear ribonucleoprotein Q isoform 1 [Homo sapiens]	0.00055819	0.00082778	0.00062793	0.00134964	0.00011468	0.00045176	0.0006281	0.00065455	0.00056117	0.00074088	0.00102288	0.00068622	1.642e-05	0.00064613	0.00018946	0.00053247	623	69603	8.6	NNNNNNNNNNNNXNNNNNNNNNNNNNNNNN
121	o	32	0.074	Q	0	EIF5B		2		[627..1202][632..845][856..965][964..1067]	[PRK04004][IF2_eIF5B][aeIF5B_II][IF-2]	[translation initiation factor IF-2; Validated][Initiation Factor 2 (IF2)/ eukaryotic Initiation Factor 5B (eIF5B) family; cd01887][aeIF5B_II: This family represents the domain II of archeal and eukaryotic aeIF5B. aeIF5B is a homologue of prokaryotic Initiation Factor 2 (IF2). Disruption of the eIF5B gene (FUN12) in yeast causes a severe slow-growth phenotype, associated with a...; cd03703][Trans…	[107][107][113][113][113][134][134][135][135][137][137][164][164][164][171][171][182][182][183][183][186][186][190][190][190][214][214][301][498][547][560][588][589][591][591][595][638..645][order(639,641,645..646,649,652..653,669..670,706..707,][order(640..646,707,756..757,759..760,824..826)][663..669][665][702..705][704..722][756..759][824..826][1168]	[phosphorylation][phosphorylation][phosphorylation][phosphorylation][phosphorylation][phosphorylation][phosphorylation][phosphorylation][phosphorylation][phosphorylation][phosphorylation][phosphorylation][phosphorylation][phosphorylation][phosphorylation][phosphorylation][phosphorylation][phosphorylation][phosphorylation][phosphorylation][phosphorylation][phosphorylation][phosphorylation][phospho…	[Phosphoserine; propagated from UniProtKB/Swiss-Prot (O60841.4)][][Phosphoserine; propagated from UniProtKB/Swiss-Prot (O60841.4)][][][Phosphotyrosine; propagated from UniProtKB/Swiss-Prot (O60841.4)][][Phosphoserine; propagated from UniProtKB/Swiss-Prot (O60841.4)][][Phosphoserine; propagated from UniProtKB/Swiss-Prot (O60841.4)][][Phosphoserine; propagated from UniProtKB/Swiss-Prot (O60841.4)][…				1	gi|84043963|ref|NP_056988.3|	137	gi|84043963|ref|NP_056988.3|	eukaryotic translation initiation factor 5B [Homo sapiens]	0.00011573	0.00031419	0.00028662	0.00011877	8.366e-05	0.0002905	0.0003318	0.00041512	0.00054535	0.00036753	0.00069687	0.00040803	0.00149226	0.00070114	0.00042999	0.00041954	1220	138827	5.5	NNNNNNNNNNNNXNNNNNNNNNNNNNNNNN
122	o	40	0.022	Q	0	DCTPP1		16	3.6.1.12	[29..75][35..125][47..51]	[EAR][NTP-PPase_RS21-C6_like][Substrate binding (By similarity)]	[propagated from UniProtKB/Swiss-Prot (Q9H773.1)][Nucleoside Triphosphate Pyrophosphohydrolase (EC 3.6.1.8) MazG-like domain found in mouse RS21-C6 protein and its homologs; cd11537][propagated from UniProtKB/Swiss-Prot (Q9H773.1)]	[2][2][12][order(37..38,41,44..45,47,53..54,57..58,60..61,64,67..68,][order(38,63,66,95,98,102)][order(50,54..55,57..59,61..62,65..66,68,71..72,102)][order(63,66,95,98)][85]	[acetylation][phosphorylation][phosphorylation][other][other][other][metal-binding][phosphorylation]	[N-acetylserine; propagated from UniProtKB/Swiss-Prot (Q9H773.1)][Phosphoserine; propagated from UniProtKB/Swiss-Prot (Q9H773.1)][Phosphothreonine; propagated from UniProtKB/Swiss-Prot (Q9H773.1)][homodimer interface [polypeptide binding]][chemical substrate binding site [chemical binding]][oligomer interface [polypeptide binding]][metal binding site [ion binding]][Phosphoserine; propagated from …				1	gi|13129100|ref|NP_077001.1|	138	gi|13129100|ref|NP_077001.1|	dCTP pyrophosphatase 1 [Homo sapiens]	0.00064598	0.00126831	0.00199265	0.00304415	0.00090057	0.00132037	0.00123822	0.00121871	0.00222676	0.00123086	0.00065804	0.00197855	0.00156426	0.0034038	0.00833164	0.00175518	170	18681	5	NNNNNNNNNNXNNNNNNNNNNNNNNNNNNN
123	o	34	0.141	Q	34	EEF1G		11		[4..82][5..203][91..213][277..381]	[GST_N_EF1Bgamma][Gst][GST_C_EF1Bgamma_like][EF1G]	[GST_N family, Gamma subunit of Elongation Factor 1B (EFB1gamma) subfamily; EF1Bgamma is part of the eukaryotic translation elongation factor-1 (EF1) complex which plays a central role in the elongation cycle during protein biosynthesis. EF1 consists of...; cd03044][Glutathione S-transferase [Posttranslational modification, protein turnover, chaperones]; COG0625][Glutathione S-transferase C-termi…	[2][order(13,16,19..20,23,73)][order(14,57..59,71..72)][43][order(57,70..71,73..74,77)][order(96..97,100..101,104,141)][order(103,166,170,199,202..204)][147][434][434]	[acetylation][other][other][phosphorylation][other][other][other][acetylation][acetylation][modified]	[N-acetylalanine; propagated from UniProtKB/Swiss-Prot (P26641.3)][C-terminal domain interface [polypeptide binding]][putative GSH binding site (G-site) [chemical binding]][][putative dimer interface [polypeptide binding]][putative dimer interface [polypeptide binding]][N-terminal domain interface [polypeptide binding]][N6-acetyllysine; propagated from UniProtKB/Swiss-Prot (P26641.3)][N6-acetylly…				1	gi|4503481|ref|NP_001395.1|	139	gi|4503481|ref|NP_001395.1|	elongation factor 1-gamma [Homo sapiens]	0.00247708	0.00476946	0.00720162	0.0122686	0.00093423	0.0040551	0.00244548	0.00553113	0.00448873	0.00184689	0.00281586	0.00723505	0.000983	0.00276341	0.0136848	0.00266729	437	50119	6.7	NNNNNNNNNNXNNNNNNNNNNNNNNNNNNN
124	o	42	0.043	Q	62	HIST2H2AA4		1		[23..120]	[H2A]	[Histone 2A; H2A is a subunit of the nucleosome. The nucleosome is an octamer containing two H2A, H2B, H3, and H4 subunits. The H2A subunit performs essential roles in maintaining structural integrity of the nucleosome, chromatin condensation, and binding...; cd00074]	[2][2][4][6][order(30,33,36..37,43,75,78)][37][39..42][order(52,55..56,59..60,63..64)][119][120][120][126]	[acetylation][phosphorylation][modified][acetylation][DNA binding][modified][other][other][modified][modified][other][modified]	[N-acetylserine; propagated from UniProtKB/Swiss-Prot (Q6FI13.3)][Phosphoserine, by RPS6KA5; propagated from UniProtKB/Swiss-Prot (Q6FI13.3)][Citrulline; propagated from UniProtKB/Swiss-Prot (Q6FI13.3)][N6-acetyllysine; propagated from UniProtKB/Swiss-Prot (Q6FI13.3)][DNA binding site [nucleotide binding]][N6-crotonyl-L-lysine; propagated from UniProtKB/Swiss-Prot (Q6FI13.3)][homodimerization int…				1	gi|106775678|ref|NP_001035807.1|	142	gi|106775678|ref|NP_001035807.1|	histone H2A type 2-A [Homo sapiens]	0.0416307	0.0100381	0.0108854	0.00079616	0.00023553	0.0276597	0.00264055	0.00053123	0.00079416	0.00051737	0.00094656	0.00815208	0.00070808	0.00042576	0.00084741	0.0100078	130	14095	10.9	NNNNNNNNNNXNNNNNNNNNNNNNNNNNNN
125	o	42	0.036	A	62	HIST3H2A		1		[23..120]	[H2A]	[Histone 2A; H2A is a subunit of the nucleosome. The nucleosome is an octamer containing two H2A, H2B, H3, and H4 subunits. The H2A subunit performs essential roles in maintaining structural integrity of the nucleosome, chromatin condensation, and binding...; cd00074]	[2][2][2][4][order(30,33,36..37,43,75,78)][37][39..42][order(52,55..56,59..60,63..64)][119][120][120][121][126]	[acetylation][phosphorylation][phosphorylation][modified][DNA binding][modified][other][other][modified][modified][other][phosphorylation][modified]	[N-acetylserine; propagated from UniProtKB/Swiss-Prot (Q7L7L0.3)][Phosphoserine, by RPS6KA5; propagated from UniProtKB/Swiss-Prot (Q7L7L0.3)][][Citrulline; propagated from UniProtKB/Swiss-Prot (Q7L7L0.3)][DNA binding site [nucleotide binding]][N6-crotonyl-L-lysine; propagated from UniProtKB/Swiss-Prot (Q7L7L0.3)][homodimerization interface [polypeptide binding]][H2A-H2B dimerization interface [po…				1	gi|15617199|ref|NP_254280.1|	143	gi|15617199|ref|NP_254280.1|	histone H2A type 3 [Homo sapiens]	0.0001609	0.00233427	0.0108854	0.00079616	0.00023553	0	0.00264055	0.00053123	8.824e-05	0.00051737	0.00094656	0	0.00070808	0.00042576	0.00084741	0	130	14121	11.1	NNNNNNNNNNXNNNNNNNNNNNNNNNNNNN
126	o	35	0.056	Q	27	DDB1		11		[2..768][75..546][391..709][771..1140][789..1099]	[Interaction with CDT1][MMS1_N][Interaction with CUL4A][Interaction with CDT1 and CUL4A][CPSF_A]	[propagated from UniProtKB/Swiss-Prot (Q16531.1)][Mono-functional DNA-alkylating methyl methanesulfonate N-term; pfam10433][propagated from UniProtKB/Swiss-Prot (Q16531.1)][propagated from UniProtKB/Swiss-Prot (Q16531.1)][CPSF A subunit region; pfam03178]	[2][1067]	[acetylation][acetylation]	[N-acetylserine; propagated from UniProtKB/Swiss-Prot (Q16531.1)][N6-acetyllysine; propagated from UniProtKB/Swiss-Prot (Q16531.1)]				1	gi|148529014|ref|NP_001914.3|	144	gi|148529014|ref|NP_001914.3|	DNA damage-binding protein 1 [Homo sapiens]	0.00031652	0.0005674	0.00038342	0.0002179	4.477e-05	0.0004767	0.00026987	0.00044425	0.00054337	0.00022288	0.00031401	0.00055469	0.00017944	0.00011034	6.902e-05	0.00059184	1140	126968	5.3	NNNNNNNNNNXNNNNNNNNNNNNNNNNNNN
127						EEF1D		8		[525..552][559..647]	[EF-1_beta_acid][EF1B]	[Eukaryotic elongation factor 1 beta central acidic region; pfam10587][Elongation factor 1 beta (EF1B) guanine nucleotide exchange domain. EF1B catalyzes the exchange of GDP bound to the G-protein, EF1A, for GTP, an important step in the elongation cycle of the protein biosynthesis. EF1A binds to and delivers the aminoacyl...; cd00292]	[order(561,565,569..571,595..596,601,604,612,614,617,620,]	[other]	[EF1A interaction surface [polypeptide binding]]				1	gi|304555583|ref|NP_001123525.2|	145	gi|304555583|ref|NP_001123525.2|	elongation factor 1-delta isoform 1 [Homo sapiens]	0.00048495	0.00074617	0.0011441	0.00275981	0.00153807	0.00069653	0.00049618	0.00063599	0.00128882	0.00066439	0.00070164	0.0009872	0.00034778	0.00053098	0.00303752	0.00062794	647	71422	6.4	NNNNNNNNNNXNNNNNNNNNNNNNNNNNNN
128	o	37	0.029	Q	29	RPL22		1		[21..119]	[Ribosomal_L22e]	[Ribosomal L22e protein family; pfam01776]							1	gi|4506613|ref|NP_000974.1|	146	gi|4506613|ref|NP_000974.1|	60S ribosomal protein L22 proprotein [Homo sapiens]	0.00159333	0.00187164	0.00298798	0.00064688	0.00119607	0.00295346	0.00265651	0.00125891	0.00107543	0.0010509	0.00262187	0.00042044	0.0014383	0.00511033	0.00061475	0.00132687	128	14787	9.2	NNNNNNNNNXNNNNNNNNNNNNNNNNNNNN
129	o	14	0.084	Q	14	EIF4A3		17	3.6.4.13	[35..411][38..66][40..240][187..190][251..380]	[PTZ00424][Q motif][DEADc][DEAD box][HELICc]	[helicase 45; Provisional][propagated from UniProtKB/Swiss-Prot (P38919.4)][DEAD-box helicases. A diverse family of proteins involved in ATP-dependent RNA unwinding, needed in a variety of cellular processes including splicing, ribosome biogenesis and RNA degradation. The name derives from the sequence of the Walker B motif; cd00268][propagated from UniProtKB/Swiss-Prot (P38919.4)][Helicase super…	[1][2][10][12][12][85..89][163][187..190][218..220][order(285..288,308..309,334..336)][296][321][order(342,363,367,370)]	[acetylation][acetylation][phosphorylation][phosphorylation][phosphorylation][other][phosphorylation][other][other][other][acetylation][acetylation][other]	[N-acetylmethionine; propagated from UniProtKB/Swiss-Prot (P38919.4)][N-acetylalanine, in Eukaryotic initiation factor 4A-III, N-terminally processed; propagated from UniProtKB/Swiss-Prot (P38919.4)][][Phosphoserine; propagated from UniProtKB/Swiss-Prot (P38919.4)][][ATP binding site [chemical binding]][Phosphothreonine; propagated from UniProtKB/Swiss-Prot (P38919.4)][Mg++ binding site [ion bind…				1	gi|7661920|ref|NP_055555.1|	147	gi|7661920|ref|NP_055555.1|	eukaryotic initiation factor 4A-III [Homo sapiens]	0	0.00025259	9.97e-05	0.00080881	0.00049666	0.00031529	0.00032831	0.00026138	0.00032895	0.00024794	0.00129046	0.00059717	0.00015927	0.00020404	8.205e-05	0.00024012	411	46871	6.7	NNNNNNNNNXNNNNNNNNNNNNNNNNNNNN
130	o	28	0.05	Q	21	EEF1B2		2		[<3..62][137..225]	[GST_C_eEF1b_like][EF1B]	[Glutathione S-transferase C-terminal-like, alpha helical domain of eukaryotic translation Elongation Factor 1 beta; cd10308][Elongation factor 1 beta (EF1B) guanine nucleotide exchange domain. EF1B catalyzes the exchange of GDP bound to the G-protein, EF1A, for GTP, an important step in the elongation cycle of the protein biosynthesis. EF1A binds to and delivers the aminoacyl...; cd00292]	[7][8][order(19..23,50..51,53..54,58,61..62)][79][93][93][95][106][106][112][order(139,143,147..149,173..174,179,182,190,192,195,198,]	[acetylation][phosphorylation][other][phosphorylation][phosphorylation][phosphorylation][phosphorylation][phosphorylation][phosphorylation][phosphorylation][other]	[N6-acetyllysine; propagated from UniProtKB/Swiss-Prot (P24534.3)][Phosphoserine; propagated from UniProtKB/Swiss-Prot (P24534.3)][putative protein interface 2 [polypeptide binding]][][Phosphothreonine; propagated from UniProtKB/Swiss-Prot (P24534.3)][][Phosphoserine; propagated from UniProtKB/Swiss-Prot (P24534.3)][Phosphoserine; propagated from UniProtKB/Swiss-Prot (P24534.3)][][][EF1A interact…				1	gi|83376130|ref|NP_001032752.1|	148	gi|83376130|ref|NP_001032752.1|	elongation factor 1-beta [Homo sapiens]	0.00041835	0.001581	0.00122675	0.00696818	0.00147426	0.00041236	0.00030037	0.00154746	0.0024119	0.00134443	0.00166156	0.00242331	0.0006364	0.00216306	0.00618697	0.00119816	225	24764	4.7	NNNNNNNXNNNNNNNNNNNNNNNNNNNNNN
131	o	42	0.027	Q	33	ALDOA		16	4.1.2.13	[13..343]	[FBP_aldolase_I_a]	[Fructose-1,6-bisphosphate aldolase; cd00948]	[order(34..36,39,108,147,149,188,230,271..273,301,303..304)][36][39][42][46][108][order(111,162,165..166,169,173,176,204,208,211,218..219,][111][230][312][330][364]	[active][phosphorylation][phosphorylation][acetylation][phosphorylation][acetylation][other][modified][active][modified][acetylation][other]	[][Phosphoserine; propagated from UniProtKB/Swiss-Prot (P04075.2)][Phosphoserine; propagated from UniProtKB/Swiss-Prot (P04075.2)][N6-acetyllysine; propagated from UniProtKB/Swiss-Prot (P04075.2)][Phosphoserine; propagated from UniProtKB/Swiss-Prot (P04075.2)][N6-acetyllysine; propagated from UniProtKB/Swiss-Prot (P04075.2)][intersubunit interface [polypeptide binding]][N6-malonyllysine; propagat…				2	gi|193794814|ref|NP_001121089.1|;gi|342187211|ref|NP_001230106.1|	149	gi|193794814|ref|NP_001121089.1|	gi|193794814|ref|NP_001121089.1|:fructose-bisphosphate aldolase A isoform 1 [Homo sapiens] ;gi|342187211|ref|NP_001230106.1|:fructose-bisphosphate aldolase A isoform 2 [Homo sapiens] ;	0.0001293	0	0.00031221	0.00088983	0.00070099	0.00028915	8.897e-05	0.00082214	0.00037332	0.00134441	0.00066382	0.0003614	0.00039338	0.00097916	0.00278557	0.00039939	364	39420	8.1	NNNNXNNNNNNNNNNNNNNNNNNNNNNNNN
132	o	25	0.306	S	25	HSPA9		5		[52..656][52..415]	[dnaK][HSPA9-like_NBD]	[molecular chaperone DnaK; Provisional; PRK00290][Nucleotide-binding domain of human HSPA9, Escherichia coli DnaK, and similar proteins; cd11733]	[order(61..64,121,222,246..247,249,275,313,316,320,][order(79,82,100,104,107..108,110..111,180..183,303,][135][138][143][order(199..200,202..203,218..219,221,262..265)][200][206][234][288][300][487][567][568][646]	[other][other][acetylation][acetylation][acetylation][other][phosphorylation][modified][acetylation][acetylation][acetylation][modified][acetylation][phosphorylation][acetylation]	[nucleotide binding site [chemical binding]][NEF interaction site [polypeptide binding]][N6-acetyllysine; propagated from UniProtKB/Swiss-Prot (P38646.2)][N6-acetyllysine; propagated from UniProtKB/Swiss-Prot (P38646.2)][N6-acetyllysine; propagated from UniProtKB/Swiss-Prot (P38646.2)][SBD interface [polypeptide binding]][][N6-malonyllysine; propagated from UniProtKB/Swiss-Prot (P38646.2)][N6-ace…				1	gi|24234688|ref|NP_004125.3|	151	gi|24234688|ref|NP_004125.3|	stress-70 protein, mitochondrial precursor [Homo sapiens]	0.00041589	0.00063509	0.00051499	0.00076216	0.00037579	0.00055676	0.00023847	0.00047464	0.00042236	0.00253137	0.00280078	0.00235794	0.00039164	0.00137094	0.0009271	0.00057479	679	73681	6.2	NNXNNNNNNNNNNNNNNNNNNNNNNNNNNN
133	o	46	0.018	Q	46	HNRNPAB		5		[1..71][71..140][155..>202]	[CBFNT][RRM][RRM]	[CBFNT (NUC161) domain; pfam08143][RRM (RNA recognition motif), also known as RBD (RNA binding domain) or RNP (ribonucleoprotein domain), is a highly abundant domain in eukaryotes found in proteins involved in post-transcriptional gene expression processes including mRNA and rRNA...; cd00590][RRM (RNA recognition motif), also known as RBD (RNA binding domain) or RNP (ribonucleoprotein domain), is…	[order(73,113,115)][order(157,197,199)][322]	[other][other][methylation]	[RNA/DNA binding site [nucleotide binding]][RNA/DNA binding site [nucleotide binding]][]				2	gi|55956919|ref|NP_112556.2|;gi|55956921|ref|NP_004490.2|	153	gi|55956919|ref|NP_112556.2|	gi|55956919|ref|NP_112556.2|:heterogeneous nuclear ribonucleoprotein A/B isoform a [Homo sapiens] ;gi|55956921|ref|NP_004490.2|:heterogeneous nuclear ribonucleoprotein A/B isoform b [Homo sapiens] ;	0.00042528	0.0003608	0.00075702	0.00143405	0.00061485	0.00035584	0.00043894	0	0.00051828	0.00153063	0.00053911	0.0018236	0	0.00060623	0.00023701	0.00048003	332	35968	6.9	NNNNNNNNNNNNNNNNNNNNNXNNNNXNNN
134	o	34	0.011	Q	0	NAP1L1		12		[50..343][75..343][273..279]	[PTZ00007][NAP][Nuclear localization signal (Potential)]	[(NAP-L) nucleosome assembly protein -L; Provisional; cl08298][Nucleosome assembly protein (NAP); pfam00956][propagated from UniProtKB/Swiss-Prot (P55209.1)]	[2][10][62][62][69][116][143][388]	[acetylation][phosphorylation][phosphorylation][phosphorylation][phosphorylation][acetylation][phosphorylation][modified]	[N-acetylalanine; propagated from UniProtKB/Swiss-Prot (P55209.1)][Phosphoserine; propagated from UniProtKB/Swiss-Prot (P55209.1)][Phosphothreonine; propagated from UniProtKB/Swiss-Prot (P55209.1)][][Phosphoserine; propagated from UniProtKB/Swiss-Prot (P55209.1)][N6-acetyllysine; propagated from UniProtKB/Swiss-Prot (P55209.1)][Phosphoserine; propagated from UniProtKB/Swiss-Prot (P55209.1)][farne…				1	gi|21327708|ref|NP_631946.1|	154	gi|21327708|ref|NP_631946.1|	nucleosome assembly protein 1-like 1 [Homo sapiens]	0.00916989	0.0240602	0.0203474	5.294e-05	0	0.0475518	0.00153224	0.00162747	0.00178229	0.00034403	0.00022888	0.00055055	0.00010463	6.434e-05	0	0.0248864	391	45374	4.5	NNNNNNNNNNNNNNNNNNXNNNNNNNNNXN
135	o	21	0.037	Q	22	RANGAP1		22		[21..358][48..71][111..134][207..230][235..258][292..319][320..343][418..586][523..526]	[LRR_RI][LRR 1][LRR 2][LRR 3][LRR 4][LRR 5][LRR 6][RanGAP1_C][SUMO conjugation]	[Leucine-rich repeats (LRRs), ribonuclease inhibitor (RI)-like subfamily. LRRs are 20-29 residue sequence motifs present in many proteins that participate in protein-protein interactions and have different functions and cellular locations. LRRs correspond...; cd00116][propagated from UniProtKB/Swiss-Prot (P46060.1)][propagated from UniProtKB/Swiss-Prot (P46060.1)][propagated from UniProtKB/Swiss-…	[2][order(23,25,28,30,51,54,56,59,61,79,82,84,87,89,114,117,][order(57..58,121,189,217,273,299,301,327,355)][306][358][358][409][428][428][435][436][436][442][442][481][524][524][562][565]	[acetylation][other][other][modified][phosphorylation][phosphorylation][phosphorylation][phosphorylation][phosphorylation][phosphorylation][phosphorylation][phosphorylation][phosphorylation][phosphorylation][modified][acetylation][modified][other][other]	[N-acetylalanine; propagated from UniProtKB/Swiss-Prot (P46060.1)][Leucine-rich repeats][Substrate binding site [chemical binding]][sumoylation site][Phosphoserine; propagated from UniProtKB/Swiss-Prot (P46060.1)][][Phosphothreonine, by CDK2; propagated from UniProtKB/Swiss-Prot (P46060.1)][Phosphoserine; propagated from UniProtKB/Swiss-Prot (P46060.1)][][Phosphoserine; propagated from UniProtKB/…				1	gi|4506411|ref|NP_002874.1|	155	gi|4506411|ref|NP_002874.1|	ran GTPase-activating protein 1 [Homo sapiens]	0.0001069	0.0003265	0.00022339	0.00028212	0	0.00010063	5.517e-05	0.0002353	0.00046901	0.00030554	7.623e-05	0.00018336	0.00013939	4.286e-05	0	0.00039437	587	63542	4.7	NNNNNNNNNNNNNNNNNNXNNNNNNNNNXN
136	o	22	0.022	Q	0	CSE1L		20		[29..102][156..526][527..962]	[IBN_N][Cse1][CAS_CSE1]	[Importin-beta N-terminal domain; smart00913][Cse1; pfam08506][CAS/CSE protein, C-terminus; pfam03378]	[1][574][824]	[acetylation][acetylation][acetylation]	[N-acetylmethionine; propagated from UniProtKB/Swiss-Prot (P55060.3)][N6-acetyllysine; propagated from UniProtKB/Swiss-Prot (P55060.3)][N6-acetyllysine; propagated from UniProtKB/Swiss-Prot (P55060.3)]				1	gi|29029559|ref|NP_001307.2|	156	gi|29029559|ref|NP_001307.2|	exportin-2 isoform 1 [Homo sapiens]	0.00017772	0.00061681	0.00045015	0.00040505	0	0.00026767	6.67e-05	0.0009483	0.0011105	0.00069266	0.00020737	0.00070665	0	5.182e-05	0.00048623	0.00119443	971	110417	5.8	NNNNNNNNNNNNNNNNNNXNNNNNNNXNNN
137	o	27	0.028	Q	0	SSB		2		[10..91][112..183][231..307]	[LARP_3][RRM1_La][RRM2_La]	[La RNA-binding domain of La-related protein 3; cd08028][RNA recognition motif 1 in La autoantigen (La or LARP3) and similar proteins; cd12291][RNA recognition motif 2 in La autoantigen (La or LARP3) and similar proteins; cd12541]	[order(20,23..24,29,32..33,35,55..57)][116][order(124,139..141,155,157)][128][302][325][328][360][362][366][366]	[other][acetylation][other][acetylation][phosphorylation][phosphorylation][acetylation][acetylation][phosphorylation][phosphorylation][phosphorylation]	[RNA binding site [nucleotide binding]][N6-acetyllysine; propagated from UniProtKB/Swiss-Prot (P05455.2)][RNA binding site [nucleotide binding]][N6-acetyllysine; propagated from UniProtKB/Swiss-Prot (P05455.2)][][][N6-acetyllysine; propagated from UniProtKB/Swiss-Prot (P05455.2)][N6-acetyllysine; propagated from UniProtKB/Swiss-Prot (P05455.2)][][Phosphoserine, by CK2; propagated from UniProtKB/S…				1	gi|10835067|ref|NP_003133.1|	157	gi|10835067|ref|NP_003133.1|	lupus La protein [Homo sapiens]	3.845e-05	0.00017615	0.00010713	0.00076104	0	0.00020269	0.00011906	0.00045137	0.00025304	7.327e-05	0	0.00016488	0.00015041	6.166e-05	6.429e-05	0.00047472	408	46837	7.1	NNNNNNNNNNNNNNNNNNXNNNNNXNNNNN
138	o	17	0.111	Q	17	CCT2		12		[10..528][11..527]	[chap_CCT_beta][TCP1_beta]	[T-complex protein 1, beta subunit; TIGR02341][TCP-1 (CTT or eukaryotic type II) chaperonin family, beta subunit. Chaperonins are involved in productive folding of proteins. They share a common general morphology, a double toroid of 2 stacked rings. In contrast to bacterial group I chaperonins (GroEL)...; cd03336]	[2][3][13][order(16,20,48..51,53,73,75,79,83,86,380,516..522)][order(43..45,97,101,165,392,410,450,493,495)][154][181][260][261][order(430,448,457,459..460,463)]	[acetylation][phosphorylation][acetylation][other][other][acetylation][acetylation][phosphorylation][phosphorylation][other]	[N-acetylalanine; propagated from UniProtKB/Swiss-Prot (P78371.4)][Phosphoserine; propagated from UniProtKB/Swiss-Prot (P78371.4)][N6-acetyllysine; propagated from UniProtKB/Swiss-Prot (P78371.4)][ring oligomerisation interface [polypeptide binding]][ATP/Mg binding site [chemical binding]][N6-acetyllysine; propagated from UniProtKB/Swiss-Prot (P78371.4)][N6-acetyllysine; propagated from UniProtKB…				1	gi|5453603|ref|NP_006422.1|	158	gi|5453603|ref|NP_006422.1|	T-complex protein 1 subunit beta isoform 1 [Homo sapiens]	0.00020527	0.00058213	0.00046978	0.00011608	0	0.00017666	0	0.00017211	0.00015009	0.00131302	0.00104548	0.00082988	3.824e-05	9.405e-05	0.00029416	0.00049249	535	57488	6.4	NNNNNNNNNNNNNNNNNNXNXNNNNNNNNN
139	o	40	0.015	Q	0	PSMC2		7		[33..430][178..345]	[RPT1][AAA]	[ATP-dependent 26S proteasome regulatory subunit [Posttranslational modification, protein turnover, chaperones]; COG1222][The AAA+ (ATPases Associated with a wide variety of cellular Activities) superfamily represents an ancient group of ATPases belonging to the ASCE (for additional strand, catalytic E) division of the P-loop NTPase fold. The ASCE division also includes ABC; cd00009]	[116][216..223][order(217..224,275,322)][271..276][336][422]	[acetylation][other][other][other][other][acetylation]	[N6-acetyllysine; propagated from UniProtKB/Swiss-Prot (P35998.3)][Walker A motif][ATP binding site [chemical binding]][Walker B motif][arginine finger][N6-acetyllysine; propagated from UniProtKB/Swiss-Prot (P35998.3)]				1	gi|4506209|ref|NP_002794.1|	159	gi|4506209|ref|NP_002794.1|	26S protease regulatory subunit 7 isoform 1 [Homo sapiens]	3.623e-05	0	5.047e-05	0.00028684	0.00011786	0.0001637	3.74e-05	5.316e-05	5.298e-05	0.00010355	0.00010334	3.107e-05	0	0.00011621	0.00012115	0.00036403	433	48634	5.9	NNNNNNNNNNNNNNNXNNNNNNNNNNXNNN
140	o	2	0.076	Q	17	FASN		17	2.3.1.85;2.3.1.38;2.3.1.39;2.3.1.41;3.1.2.14;4.2.1.59;1.1.1.100;1.3.1.39	[1..1022][1..414][2..403][429..817][493..810][874..1008][1359..>1522][1564..1854][1566..1854][1635..1863][1864..2118][<1876..2112][2111..>2179][2207..2511][2242..2483]	[COG3321][Beta-ketoacyl synthase (By similarity)][PKS][Acyl and malonyl transferases (By similarity)][Acyl_transf_1][PKS_DH][NADB_Rossmann][PKS_ER][enoyl_red][Enoyl reductase (By similarity)][Beta-ketoacyl reductase (By similarity)][KR_1_FAS_SDR_x][PKS_PP][Thioesterase (By similarity)][Thioesterase]	[Polyketide synthase modules and related proteins [Secondary metabolites biosynthesis, transport, and catabolism]][propagated from UniProtKB/Swiss-Prot (P49327.3)][polyketide synthases (PKSs) polymerize simple fatty acids into a large variety of different products, called polyketides, by successive decarboxylating Claisen condensations. PKSs can be divided into 2 groups, modular type I PKSs consi…	[1][70][order(161,293,331)][207][207][298][436][528][673][974][order(1573,1654,1675,1677..1680,1699..1700,1704,][1704][1771][1847][order(1893..1894,1896,1916..1919,1944..1947,1971..1973,][order(1995,2021,2034,2038)][1995][2123][2198][2204][2204][2204][2236]	[acetylation][acetylation][active][phosphorylation][phosphorylation][acetylation][acetylation][acetylation][acetylation][phosphorylation][other][acetylation][acetylation][acetylation][other][active][acetylation][phosphorylation][phosphorylation][phosphorylation][phosphorylation][phosphorylation][phosphorylation]	[N-acetylmethionine; propagated from UniProtKB/Swiss-Prot (P49327.3)][N6-acetyllysine; propagated from UniProtKB/Swiss-Prot (P49327.3)][][Phosphoserine; propagated from UniProtKB/Swiss-Prot (P49327.3)][][N6-acetyllysine; propagated from UniProtKB/Swiss-Prot (P49327.3)][N6-acetyllysine; propagated from UniProtKB/Swiss-Prot (P49327.3)][N6-acetyllysine; propagated from UniProtKB/Swiss-Prot (P49327.3…				1	gi|41872631|ref|NP_004095.4|	160	gi|41872631|ref|NP_004095.4|	fatty acid synthase [Homo sapiens]	0	8.587e-05	6.963e-05	9.068e-05	0	8.939e-05	6.45e-06	9.168e-05	9.594e-05	0.00010714	1.782e-05	0.00013395	2.444e-05	8.015e-05	0.00027159	0.00032221	2511	273424	6.4	NNNNNNNNNNNNNNXNNNXNNNNNNNNNNN
141	o	19	0.075	Q	26	CLTA		9		[28..217]	[Clathrin_lg_ch]	[Clathrin light chain; pfam01086]							1	gi|4502899|ref|NP_001824.1|	161	gi|4502899|ref|NP_001824.1|	clathrin light chain A isoform a [Homo sapiens]	0.00014393	0.00021979	0.00010025	0.00066469	0.00046819	0.00010838	0.0002971	0.00042239	0.00010524	0.00020568	0.00020526	0.00024686	0	0.00069244	0.00024064	0.00023212	218	23662	4.5	NNNNNNNNNNNNNXNNNNNNNNNNNNXNNN
142	o	17	0.081	Q	34	GNB2L1		5		[<2..310][7..311][13..44][61..91][103..133][146..178][190..220][231..260][281..311]	[COG2319][WD40][WD 1][WD 2][WD 3][WD 4][WD 5][WD 6][WD 7]	[FOG: WD40 repeat [General function prediction only]][WD40 domain, found in a number of eukaryotic proteins that cover a wide variety of functions including adaptor/regulatory modules in signal transduction, pre-mRNA processing and cytoskeleton assembly; typically contains a GH dipeptide 11-24 residues from...; cd00200][propagated from UniProtKB/Swiss-Prot (P63244.3)][propagated from UniProtKB/Sw…	[2][order(14,33,37,43..44,61..62,80,84,90..91,103..104,121,][130][228][228]	[acetylation][other][acetylation][phosphorylation][phosphorylation]	[N-acetylthreonine; propagated from UniProtKB/Swiss-Prot (P63244.3)][structural tetrad][N6-acetyllysine; propagated from UniProtKB/Swiss-Prot (P63244.3)][Phosphotyrosine; propagated from UniProtKB/Swiss-Prot (P63244.3)][]				1	gi|5174447|ref|NP_006089.1|	162	gi|5174447|ref|NP_006089.1|	guanine nucleotide-binding protein subunit beta-2-like 1 [Homo sapiens]	0.00014847	0.0003023	0.0002413	0.00078361	0	0.00022361	0.0002554	0.00029047	0.00032568	0.00094297	0.00035289	0.00055175	0.00116153	0.00087301	0.00024823	0.00087521	317	35077	7.7	NNNNNNNNNNNNNXNNNNXNNNNNNNNNNN
143	o	20	0.129	Q	20	TUBAL3		10		[1..445][2..442]	[PTZ00335][alpha_tubulin]	[tubulin alpha chain; Provisional][The tubulin superfamily includes five distinct families, the alpha-, beta-, gamma-, delta-, and epsilon-tubulins and a sixth family (zeta-tubulin) which is present only in kinetoplastid protozoa. The alpha- and beta-tubulins are the major components of...; cd02186]	[order(2,206,260..261,263..265,267..268,333,359)][order(10..12,15..16,76..78,81,106..108,147..153,178,][order(79..80,107..109,112,188,190,231)]	[other][other][other]	[beta/alpha domain interface [polypeptide binding]][nucleotide binding site [chemical binding]][alpha/beta domain interface [polypeptide binding]]				2	gi|13376181|ref|NP_079079.1|;gi|285395246|ref|NP_001165335.1|	164	gi|13376181|ref|NP_079079.1|	gi|13376181|ref|NP_079079.1|:tubulin alpha chain-like 3 isoform 1 [Homo sapiens] ;gi|285395246|ref|NP_001165335.1|:tubulin alpha chain-like 3 isoform 2 [Homo sapiens] ;	0	0	3.341e-05	0	0	0	0	0	0	0	0	0	0	0	0	1.106e-05	446	49909	6	NNNNNNNNNNNNNXNNNNXNNNNNNNNNNN
144	o	26	0.739	S	26	RCN2		15		[65..122][191..256][237..290][239..290][314..317]	[EFh][EFh][EFh][EF_hand_5][Prevents secretion from ER (Potential)]	[EF-hand, calcium binding motif; A diverse superfamily of calcium sensors and calcium signal modulators; most examples in this alignment model have 2 active canonical EF hands. Ca2+ binding induces a conformational change in the EF-hand motif, leading to...; cd00051][EF-hand, calcium binding motif; A diverse superfamily of calcium sensors and calcium signal modulators; most examples in this align…	[order(74,76,78,85,110,112,114,121)][order(199,201,203,210,240,242,244,251)][order(240,242,244,251,276,278,280,287)]	[other][other][other]	[Ca2+ binding site [ion binding]][Ca2+ binding site [ion binding]][Ca2+ binding site [ion binding]]				1	gi|4506457|ref|NP_002893.1|	165	gi|4506457|ref|NP_002893.1|	reticulocalbin-2 precursor [Homo sapiens]	0.00019796	0.00068017	0.00017236	0.0002612	0.00016098	7.454e-05	0.00020432	0.00014524	0.00021712	0.00103727	0.00190561	0.00157035	0	0.00023809	8.274e-05	0.00041467	317	36876	4.4	NNNNNNNNNNNNXNNNNNNNNNNNNNXNNN
145	o	19	0.201	Q	19	CSNK2B		6	2.7.11.1	[8..191][188..193]	[CK_II_beta][Interaction with alpha subunit (By similarity)]	[Casein kinase II regulatory subunit; smart01085][propagated from UniProtKB/Swiss-Prot (P67870.1)]	[2][2][2][3][3][4][209][209][212]	[acetylation][phosphorylation][phosphorylation][phosphorylation][phosphorylation][phosphorylation][phosphorylation][phosphorylation][acetylation]	[N-acetylserine; propagated from UniProtKB/Swiss-Prot (P67870.1)][Phosphoserine, by autocatalysis; propagated from UniProtKB/Swiss-Prot (P67870.1)][][Phosphoserine, by autocatalysis; propagated from UniProtKB/Swiss-Prot (P67870.1)][][][Phosphoserine; propagated from UniProtKB/Swiss-Prot (P67870.1)][][N6-acetyllysine; propagated from UniProtKB/Swiss-Prot (P67870.1)]				1	gi|23503295|ref|NP_001311.3|	166	gi|23503295|ref|NP_001311.3|	casein kinase II subunit beta [Homo sapiens]	0.00350247	0.00133713	0.00203301	0.00317725	0.00189887	0.00247267	0.00399153	0.00267675	0.00160063	0.00076468	0.0035381	0.00175216	0.00513772	0.00702099	0.00463586	0.0026539	215	24942	5.6	NNNNNNNNNNNNXXNNNNNNNNNNNNNNNN
146	i	34	0.022	Q	0	CBX5		12		[20..69][116..191][119..176]	[CHROMO][Interaction with ASXL1][Chromo_shadow]	[Chromatin organization modifier (chromo) domain is a conserved region of around 50 amino acids found in a variety of chromosomal proteins, which appear to play a role in the functional organization of the eukaryotic nucleus. Experimental evidence...; cd00024][propagated from UniProtKB/Swiss-Prot (P45973.1)][Chromo shadow domain; pfam01393]	[8][11][12][13][14][order(20,39,41,44,48,52,56..57)][92][97][110][order(129,136,157,165,168,172)][order(165,168)]	[phosphorylation][phosphorylation][phosphorylation][phosphorylation][phosphorylation][other][phosphorylation][phosphorylation][phosphorylation][other][other]	[Phosphothreonine; propagated from UniProtKB/Swiss-Prot (P45973.1)][Phosphoserine; propagated from UniProtKB/Swiss-Prot (P45973.1)][Phosphoserine; propagated from UniProtKB/Swiss-Prot (P45973.1)][Phosphoserine; propagated from UniProtKB/Swiss-Prot (P45973.1)][Phosphoserine; propagated from UniProtKB/Swiss-Prot (P45973.1)][histone binding site][Phosphoserine; propagated from UniProtKB/Swiss-Prot (…				1	gi|188035910|ref|NP_001120794.1|	167	gi|188035910|ref|NP_001120794.1|	chromobox protein homolog 5 [Homo sapiens]	0.00386327	0.00225772	0.00407675	0.015463	0.014428	0.0054502	0.00863981	0.00725679	0.00885373	0.0147535	0.0532183	0.0242381	0.012859	0.0163322	0.013046	0.00698123	191	22225	5.9	NNNNNNNNNNNNXXNNNNNNNNNNNNNNNN
147						TCOF1		5		[347..828]	[Treacle]	[Treacher Collins syndrome protein Treacle; pfam03546]							2	gi|207113160|ref|NP_001128715.1|;gi|207113164|ref|NP_001128717.1|	168	gi|207113164|ref|NP_001128717.1|	gi|207113160|ref|NP_001128715.1|:treacle protein isoform d [Homo sapiens] ;gi|207113164|ref|NP_001128717.1|:treacle protein isoform f [Homo sapiens] ;	7.222e-05	5.938e-05	8.706e-05	0.00017592	0.00028913	7.53e-05	0.00013761	0.00014265	0.00012592	7.41e-05	0.0001743	9.528e-05	3.26e-05	0.00018263	0.00032043	9.062e-05	1412	144413	9	NNNNNNNNNNNNXXNNNNNNNNNNNNNNNN
148						TCOF1		5		[424..905]	[Treacle]	[Treacher Collins syndrome protein Treacle; pfam03546]	[83][84][85][87][88][153][155][156][233][249][296][310][316][381][446][503][581][583][600][620][755][762][764][765][769][771][777][868][870][871][875][877][906][914][967][983][998][1111][1190][1228][1234][1257][1350][1376][1378][1407][1410][1414]	[phosphorylation][phosphorylation][phosphorylation][phosphorylation][phosphorylation][phosphorylation][acetylation][phosphorylation][phosphorylation][phosphorylation][acetylation][phosphorylation][phosphorylation][phosphorylation][phosphorylation][phosphorylation][phosphorylation][phosphorylation][acetylation][phosphorylation][acetylation][phosphorylation][phosphorylation][phosphorylation][phosph…	[Phosphoserine; propagated from UniProtKB/Swiss-Prot (Q13428.3)][Phosphothreonine; propagated from UniProtKB/Swiss-Prot (Q13428.3)][Phosphoserine; propagated from UniProtKB/Swiss-Prot (Q13428.3)][Phosphoserine; propagated from UniProtKB/Swiss-Prot (Q13428.3)][Phosphoserine; propagated from UniProtKB/Swiss-Prot (Q13428.3)][Phosphoserine; propagated from UniProtKB/Swiss-Prot (Q13428.3)][N6-acetylly…				2	gi|207113160|ref|NP_001128715.1|;gi|207113164|ref|NP_001128717.1|	169	gi|207113160|ref|NP_001128715.1|	gi|207113160|ref|NP_001128715.1|:treacle protein isoform d [Homo sapiens] ;gi|207113164|ref|NP_001128717.1|:treacle protein isoform f [Homo sapiens] ;	5.799e-05	5.635e-05	7.894e-05	0.00015303	0.00025722	7.145e-05	0.00012333	0.00012763	0.00011821	6.027e-05	0.00015036	9.042e-05	1.718e-05	0.00016485	0.00028644	7.942e-05	1488	152105	9	NNNNNNNNNNNNXXNNNNNNNNNNNNNNNN
149						TCOF1		5		[424..905]	[Treacle]	[Treacher Collins syndrome protein Treacle; pfam03546]							2	gi|207113162|ref|NP_001128716.1|;gi|207113164|ref|NP_001128717.1|	170	gi|207113162|ref|NP_001128716.1|	gi|207113162|ref|NP_001128716.1|:treacle protein isoform e [Homo sapiens] ;gi|207113164|ref|NP_001128717.1|:treacle protein isoform f [Homo sapiens] ;	6.487e-05	4.953e-05	8.096e-05	0.00016406	0.00028136	7.328e-05	0.00012647	0.00012295	0.00011727	6.18e-05	0.00015419	8.345e-05	2.467e-05	0.00018639	0.00026663	8.344e-05	1451	148352	8.9	NNNNNNNNNNNNXXNNNNNNNNNNNNNNNN
150	o	27	0.309	Q	27	TCOF1		5		[424..905]	[Treacle]	[Treacher Collins syndrome protein Treacle; pfam03546]							2	gi|207113160|ref|NP_001128715.1|;gi|304376301|ref|NP_001182070.1|	171	gi|304376301|ref|NP_001182070.1|	gi|207113160|ref|NP_001128715.1|:treacle protein isoform d [Homo sapiens] ;gi|304376301|ref|NP_001182070.1|:treacle protein isoform g [Homo sapiens] ;	5.41e-05	4.957e-05	7.725e-05	0.0001499	0.00026396	7.333e-05	0.00011539	0.0001151	0.00011339	5.154e-05	0.00013887	8.351e-05	1.058e-05	0.00017784	0.00024873	7.648e-05	1450	148253	8.9	NNNNNNNNNNNNXXNNNNNNNNNNNNNNNN
151						DCTN2		12		[11..399]	[Dynamitin]	[Dynamitin; pfam04912]	[2][6][83]	[acetylation][phosphorylation][phosphorylation]	[N-acetylalanine; propagated from UniProtKB/Swiss-Prot (Q13561.4)][Phosphotyrosine; propagated from UniProtKB/Swiss-Prot (Q13561.4)][Phosphoserine; propagated from UniProtKB/Swiss-Prot (Q13561.4)]				1	gi|387527974|ref|NP_001248342.1|	172	gi|387527974|ref|NP_001248342.1|	dynactin subunit 2 isoform 3 [Homo sapiens]	0.0003521	0.00047794	0.00038151	0.00103243	0.00038179	0.00035353	0.00048455	0.00068888	0.00051492	0.00055908	0	0.00063748	0.00076518	0.00050192	0.00085032	0.00039453	401	44231	5.2	NNNNNNNNNNXNNNNNNNNNNNNNXNNNNN
152	o	43	0.073	Q	24	PKM		15	2.7.1.40	[42..530][43..527][307..531][389..433][432..437][514..521]	[Pyruvate_Kinase][pyruv_kin][Interaction with POU5F1][Intersubunit contact][D-fructose 1,6-bisphosphate binding, part of allosteric site][D-fructose 1,6-bisphosphate binding, part of allosteric site]	[Pyruvate kinase (PK): Large allosteric enzyme that regulates glycolysis through binding of the substrate, phosphoenolpyruvate, and one or more allosteric effectors. Like other allosteric enzymes, PK has a high substrate affinity R state and a low...; cd00288][pyruvate kinase; TIGR01064][propagated from UniProtKB/Swiss-Prot (P14618.4)][propagated from UniProtKB/Swiss-Prot (P14618.4)][propagated f…	[2][37][37][order(44..45,107,109,117..120,209..210,216,219..223,238,][62][order(73,75,113,244,270,272,296,328)][89][105][166][175][195][266][270][305][328][403][408][433][433]	[acetylation][phosphorylation][phosphorylation][other][acetylation][active][acetylation][phosphorylation][acetylation][phosphorylation][phosphorylation][acetylation][other][acetylation][phosphorylation][hydroxylation][hydroxylation][acetylation][other]	[N-acetylserine; propagated from UniProtKB/Swiss-Prot (P14618.4)][Phosphoserine; propagated from UniProtKB/Swiss-Prot (P14618.4)][][domain interfaces][N6-acetyllysine; propagated from UniProtKB/Swiss-Prot (P14618.4)][][N6-acetyllysine; propagated from UniProtKB/Swiss-Prot (P14618.4)][Phosphotyrosine; propagated from UniProtKB/Swiss-Prot (P14618.4)][N6-acetyllysine; propagated from UniProtKB/Swiss…				1	gi|33286418|ref|NP_002645.3|	173	gi|33286418|ref|NP_002645.3|	pyruvate kinase isozymes M1/M2 isoform a [Homo sapiens]	5.909e-05	0.00040605	0.00043216	0.00089662	0	0.00022248	9.148e-05	0.00073699	0.00097214	0.00064738	8.427e-05	0.0006081	0.00026966	0.00014214	0.00138309	0.00092778	531	57937	7.8	NNNNNNNNNNXNNNNNNNXNNNNNNNNNNN
153	o	33	0.032	Q	0	GPI		19	5.3.1.9	[1..554][123..286][334..525]	[pgi][SIS_PGI_1][SIS_PGI_2]	[glucose-6-phosphate isomerase; Reviewed; PRK00179][Phosphoglucose isomerase (PGI) contains two SIS (Sugar ISomerase) domains. This classification is based on the alignment of the first SIS domain. PGI is a multifunctional enzyme which as an intracellular dimer catalyzes the reversible isomerization of...; cd05015][Phosphoglucose isomerase (PGI) contains two SIS (Sugar ISomerase) domains. This cl…	[2][12][109][142][order(157,159..160,210..212,215,272)][order(185..188,217,221,224)][185][185][order(334,342,354,358,361..362,382,384..386,389..390,][order(354,358)][454]	[acetylation][acetylation][phosphorylation][acetylation][active][other][phosphorylation][phosphorylation][other][active][modified]	[N-acetylalanine; propagated from UniProtKB/Swiss-Prot (P06744.4)][N6-acetyllysine; propagated from UniProtKB/Swiss-Prot (P06744.4)][Phosphothreonine; propagated from UniProtKB/Swiss-Prot (P06744.4)][N6-acetyllysine; propagated from UniProtKB/Swiss-Prot (P06744.4)][][dimer interface [polypeptide binding]][Phosphoserine, by CK2; propagated from UniProtKB/Swiss-Prot (P06744.4)][][dimer interface [p…				1	gi|18201905|ref|NP_000166.2|	174	gi|18201905|ref|NP_000166.2|	glucose-6-phosphate isomerase isoform 2 [Homo sapiens]	5.623e-05	0.0002576	0.0003525	0.00074194	0	0.00010586	8.705e-05	0.00053631	0.00028781	0.00061606	0.00016038	0.00028934	0.00021995	0.0003607	0.00065808	0.00048991	558	63147	8.3	NNNNNNNNNNXNNNNNNNXNNNNNNNNNNN
154	o	2	0.189	Q	46	KRT17		17		[1..83][84..394][84..392][84..120][102..116][121..138][139..230][153..167][231..250][251..392][332..346][393..432]	[Head][Filament][Rod][Coil 1A][Peptide epitope S1, induces T-cell and keratinocyte proliferation and IFN-gamma production][Linker 1][Coil 1B][Peptide epitope S2, induces T-cell proliferation and IFN-gamma production][Linker 12][Coil 2][Peptide epitope S4, induces T-cell and keratinocyte proliferation and IFN-gamma production][Tail]	[propagated from UniProtKB/Swiss-Prot (Q04695.2)][Intermediate filament protein; pfam00038][propagated from UniProtKB/Swiss-Prot (Q04695.2)][propagated from UniProtKB/Swiss-Prot (Q04695.2)][propagated from UniProtKB/Swiss-Prot (Q04695.2)][propagated from UniProtKB/Swiss-Prot (Q04695.2)][propagated from UniProtKB/Swiss-Prot (Q04695.2)][propagated from UniProtKB/Swiss-Prot (Q04695.2)][propagated fr…	[10][13][32][32][39][39][44]	[phosphorylation][phosphorylation][phosphorylation][phosphorylation][phosphorylation][phosphorylation][phosphorylation]	[][Phosphoserine; propagated from UniProtKB/Swiss-Prot (Q04695.2)][Phosphoserine; propagated from UniProtKB/Swiss-Prot (Q04695.2)][][Phosphoserine; propagated from UniProtKB/Swiss-Prot (Q04695.2)][][Phosphoserine, by RPS6KA1; propagated from UniProtKB/Swiss-Prot (Q04695.2)]				1	gi|4557701|ref|NP_000413.1|	175	gi|4557701|ref|NP_000413.1|	keratin, type I cytoskeletal 17 [Homo sapiens]	0	2.773e-05	6.745e-05	0	0	0	0	0.00017762	0	0.00013865	7.252e-05	0	0.00080884	0	0	0.00013918	432	48106	5	NNNNNNNNNNXNNNNNNNXNNNNNNNNNNN
155	o	37	0.03	Q	20	ACTR1A		10		[9..376][12..186]	[ACTIN][NBD_sugar-kinase_HSP70_actin]	[Actin; smart00268][Nucleotide-Binding Domain of the sugar kinase/HSP70/actin superfamily; cd00012]	[1][order(15..18,20,22,142,159..162)]	[acetylation][other]	[N-acetylmethionine; propagated from UniProtKB/Swiss-Prot (P61163.1)][nucleotide binding site [chemical binding]]				1	gi|5031569|ref|NP_005727.1|	176	gi|5031569|ref|NP_005727.1|	alpha-centractin [Homo sapiens]	0.00045896	0.0008192	0.00115281	0.00097131	0	0.00116253	0.00064596	0.0007959	0.00079045	0.00071083	0.00041652	0.00104961	0.00097926	0.00053529	0.00139517	0.00059611	376	42614	6.6	NNNNNNNNNNXNNNNNNNXNNNNNNNNNNN
156	o	5	0.091	Q	23	CCT4		2		[24..539][25..538]	[chap_CCT_delta][TCP1_delta]	[T-complex protein 1, delta subunit; TIGR02342][TCP-1 (CTT or eukaryotic type II) chaperonin family, delta subunit. Chaperonins are involved in productive folding of proteins. They share a common general morphology, a double toroid of 2 stacked rings. In contrast to bacterial group I chaperonins; cd03338]	[order(25,29,57..60,62,80,82,86,90,93,395,531..537)][order(52..54,104,108,169,407,425,465,508,510)][288][302][319][326][order(445,463,472,474..475,478)]	[other][other][acetylation][acetylation][acetylation][acetylation][other]	[ring oligomerisation interface [polypeptide binding]][ATP/Mg binding site [chemical binding]][N6-acetyllysine; propagated from UniProtKB/Swiss-Prot (P50991.4)][N6-acetyllysine; propagated from UniProtKB/Swiss-Prot (P50991.4)][N6-acetyllysine; propagated from UniProtKB/Swiss-Prot (P50991.4)][N6-acetyllysine; propagated from UniProtKB/Swiss-Prot (P50991.4)][stacking interactions]				1	gi|38455427|ref|NP_006421.2|	177	gi|38455427|ref|NP_006421.2|	T-complex protein 1 subunit delta isoform a [Homo sapiens]	0.00020374	0.00035558	0.0003852	0.00026883	0	0.00013151	9.012e-05	0.00021354	0.00021282	0.00061005	0.00091319	0.00037442	0.00022771	0.00014003	0.00068128	0.00036258	539	57924	7.8	NNNNNNNNNNXNNNNNNNXNNNNNNNNNNN
157	o	18	0.84	S	18	P4HB		17	5.3.4.1	[24..474][27..129][137..232][244..347][368..470][505..508]	[ER_PDI_fam][PDI_a_family][PDI_b_family][PDI_b'_family][PDI_a_PDI_a'_C][Prevents secretion from ER]	[protein disulfide isomerases, eukaryotic; TIGR01130][Protein Disulfide Isomerase (PDIa) family, redox active TRX domains; composed of eukaryotic proteins involved in oxidative protein folding in the endoplasmic reticulum (ER) by acting as catalysts and folding assistants. Members of this family include PDI...; cd02961][Protein Disulfide Isomerase (PDIb) family, redox inactive TRX-like domain b; …	[order(53,56)][53][54][55][120][order(397,400,461)][397][398][399][461]	[active][modified][other][other][other][active][modified][other][other][other]	[catalytic residues [active]][alkylation site][Contributes to redox potential value; propagated from UniProtKB/Swiss-Prot (P07237.3)][Contributes to redox potential value; propagated from UniProtKB/Swiss-Prot (P07237.3)][Lowers pKa of C-terminal Cys of first active site; propagated from UniProtKB/Swiss-Prot (P07237.3)][catalytic residues [active]][alkylation site][Contributes to redox potential v…				1	gi|20070125|ref|NP_000909.2|	178	gi|20070125|ref|NP_000909.2|	protein disulfide-isomerase precursor [Homo sapiens]	0	0.00014148	6.453e-05	0.00016299	0.00030137	0.0002093	3.187e-05	0.00013594	0.00015807	0.00085322	0.00079275	0.00039727	0.0002416	0.0001981	0.00010326	0.00024617	508	57116	4.9	NNNNNNNNNNXNNNXNNNNNNNNNNNNNNN
158	o	31	0.076	Q	31	KRT19		17		[1..79][79..388][80..387][80..115][116..133][134..225][226..248][244..390][249..387][388..400]	[Head][Filament][Rod][Coil 1A][Linker 1][Coil 1B][Linker 12][Necessary for interaction with PNN][Coil 2][Rod-like helical tail]	[propagated from UniProtKB/Swiss-Prot (P08727.4)][Intermediate filament protein; pfam00038][propagated from UniProtKB/Swiss-Prot (P08727.4)][propagated from UniProtKB/Swiss-Prot (P08727.4)][propagated from UniProtKB/Swiss-Prot (P08727.4)][propagated from UniProtKB/Swiss-Prot (P08727.4)][propagated from UniProtKB/Swiss-Prot (P08727.4)][propagated from UniProtKB/Swiss-Prot (P08727.4)][propagated fr…	[10][35][35][46][130][267][327][391]	[phosphorylation][phosphorylation][phosphorylation][phosphorylation][phosphorylation][other][other][phosphorylation]	[][Phosphoserine; propagated from UniProtKB/Swiss-Prot (P08727.4)][][][][Stutter; propagated from UniProtKB/Swiss-Prot (P08727.4)][Stutter; propagated from UniProtKB/Swiss-Prot (P08727.4)][Phosphotyrosine; propagated from UniProtKB/Swiss-Prot (P08727.4)]				1	gi|24234699|ref|NP_002267.2|	179	gi|24234699|ref|NP_002267.2|	keratin, type I cytoskeletal 19 [Homo sapiens]	9.805e-05	0.0127838	0.00047352	0.00113851	6.379e-05	8.86e-05	6.072e-05	0.00017265	0.00068827	0.00664728	8.39e-05	0.003823	0	0	0.00019672	0.00164632	400	44106	5.1	NNNNNNNNNNXNNXNNNNNNNNNNNNNNNN
160	o	28	0.119	Q	23	PCBP2		12		[15..76][99..163][290..352]	[PCBP_like_KH][PCBP_like_KH][KH-I]	[K homology RNA-binding domain, PCBP_like. Members of this group possess KH domains in a tandem arrangement. Most members, similar to the poly(C) binding proteins (PCBPs) and Nova, containing three KH domains, with the first and second domains, which are...; cd02396][K homology RNA-binding domain, PCBP_like. Members of this group possess KH domains in a tandem arrangement. Most members, similar t…	[order(23,25..27,29..33,36..37,40..41,44..47)][30..33][order(107,109..111,113..117,120..121,124..125,128..131)][114..117][173][173][182][188][189][189][236][272][order(298,300..302,304..308,311..312,315..316,321..324)][305..308][365][366]	[other][other][other][other][phosphorylation][phosphorylation][phosphorylation][phosphorylation][phosphorylation][phosphorylation][phosphorylation][phosphorylation][other][other][phosphorylation][phosphorylation]	[nucleic acid binding region [nucleotide binding]][G-X-X-G motif][nucleic acid binding region [nucleotide binding]][G-X-X-G motif][Phosphoserine; propagated from UniProtKB/Swiss-Prot (Q15366.1)][][][][Phosphoserine; propagated from UniProtKB/Swiss-Prot (Q15366.1)][][][Phosphoserine; propagated from UniProtKB/Swiss-Prot (Q15366.1)][nucleic acid binding region [nucleotide binding]][G-X-X-G motif][P…				1	gi|14141168|ref|NP_005007.2|	181	gi|14141168|ref|NP_005007.2|	poly(rC)-binding protein 2 isoform a [Homo sapiens]	0	0.00021091	0.00046549	0	0	0.00038734	0.00024332	0.00040883	0	0.000597	0.00080398	0.00172923	0.00027945	0.00075613	0.00085997	0.00039908	366	38651	6.8	NNNNNNNNNNXNNXNNNNNNNNNNNNNNNN
161	o	28	0.119	Q	23	PCBP2		12		[15..76][99..163][286..348]	[PCBP_like_KH][PCBP_like_KH][KH-I]	[K homology RNA-binding domain, PCBP_like. Members of this group possess KH domains in a tandem arrangement. Most members, similar to the poly(C) binding proteins (PCBPs) and Nova, containing three KH domains, with the first and second domains, which are...; cd02396][K homology RNA-binding domain, PCBP_like. Members of this group possess KH domains in a tandem arrangement. Most members, similar t…	[order(23,25..27,29..33,36..37,40..41,44..47)][30..33][order(107,109..111,113..117,120..121,124..125,128..131)][114..117][169][178][184][185][185][232][268][order(294,296..298,300..304,307..308,311..312,317..320)][301..304][361][362]	[other][other][other][other][phosphorylation][phosphorylation][phosphorylation][phosphorylation][phosphorylation][phosphorylation][phosphorylation][other][other][phosphorylation][phosphorylation]	[nucleic acid binding region [nucleotide binding]][G-X-X-G motif][nucleic acid binding region [nucleotide binding]][G-X-X-G motif][Phosphoserine; propagated from UniProtKB/Swiss-Prot (Q15366.1)][][][Phosphoserine; propagated from UniProtKB/Swiss-Prot (Q15366.1)][][][Phosphoserine; propagated from UniProtKB/Swiss-Prot (Q15366.1)][nucleic acid binding region [nucleotide binding]][G-X-X-G motif][Pho…				1	gi|14141166|ref|NP_114366.1|	182	gi|14141166|ref|NP_114366.1|	poly(rC)-binding protein 2 isoform b [Homo sapiens]	0.00083304	0.00042649	0	0.00176614	0	0.00039162	0.00024601	0.00041334	0.00040116	0.0002012	0	0	0.00028254	0.00076449	0.00086948	0.00016812	362	38222	6.8	NNNNNNNNNNXNNXNNNNNNNNNNNNNNNN
162	o	5	0.02	Q	0	SNRPD2		19		[24..113]	[Sm_D2]	[Sm protein D2; cd01720]	[2][12][order(25,28..29,47..49,61..62,64,102,104)][order(31,39,45..49,56..57,60..64,68..69,72..73,92..94,96,][order(42..48,50..62,64..68)][98..109]	[acetylation][phosphorylation][other][other][other][other]	[N-acetylserine; propagated from UniProtKB/Swiss-Prot (P62316.1)][Phosphothreonine; propagated from UniProtKB/Swiss-Prot (P62316.1)][RNA binding site [nucleotide binding]][heptamer interface [polypeptide binding]][Sm1 motif][Sm2 motif]				1	gi|4759158|ref|NP_004588.1|	183	gi|4759158|ref|NP_004588.1|	small nuclear ribonucleoprotein Sm D2 isoform 1 [Homo sapiens]	0.00797704	0.00304538	0.00425985	0.00701703	0.0224888	0.00250294	0.00933102	0.00214593	0.0028192	0.00240658	0.00398168	0.00228036	0.00520062	0.0121528	0.0180048	0.00332225	118	13527	9.9	NNNNNNNNNNXNNXNNNNNNNNNNNNNNNN
163	o	33	0.026	Q	0	HDGF		1		[8..92][75..80][155..170]	[HDGF_related][Nuclear localization signal][Bipartite nuclear localization signal]	[The PWWP domain is an essential part of the Hepatoma Derived Growth Factor (HDGF) family of proteins, and is necessary for DNA binding by HDGF. This family of endogenous nuclear-targeted mitogens includes HRP (HDGF-related proteins 1, 2, 3, 4, or HPR1; cd05834][propagated from UniProtKB/Swiss-Prot (P51858.1)][propagated from UniProtKB/Swiss-Prot (P51858.1)]	[order(20,23,26,49,52,54)][44][132][132][133][133][165][165][165][200][200][202][206][206][239]	[other][acetylation][phosphorylation][phosphorylation][phosphorylation][phosphorylation][phosphorylation][phosphorylation][phosphorylation][phosphorylation][phosphorylation][phosphorylation][phosphorylation][phosphorylation][phosphorylation]	[putative chromatin binding site][N6-acetyllysine; propagated from UniProtKB/Swiss-Prot (P51858.1)][Phosphoserine; propagated from UniProtKB/Swiss-Prot (P51858.1)][][Phosphoserine; propagated from UniProtKB/Swiss-Prot (P51858.1)][][Phosphoserine; propagated from UniProtKB/Swiss-Prot (P51858.1)][][][Phosphothreonine; propagated from UniProtKB/Swiss-Prot (P51858.1)][][][Phosphoserine; propagated fr…				1	gi|4758516|ref|NP_004485.1|	184	gi|4758516|ref|NP_004485.1|	hepatoma-derived growth factor isoform a [Homo sapiens]	0.00032684	0.00039928	0.00018212	0.00163877	0.0006379	0.00024612	7.246e-05	0.00067142	0.00028678	0.0002491	0.00018644	0.00022424	0.00087703	0.00125793	0.0004493	0.00047082	240	26788	4.7	NNNNNNNNNNXNNXNNNNNNNNNNNNNNNN
164	o	28	0.031	Q	19	CAND1		12		[2..39][44..81][83..119][131..165][149..202][171..208][210..247][248..282][289..366][370..407][424..467][471..510][515..552][563..602][606..643][646..683][650..745][688..725][729..768][770..808][809..845][852..889][890..927][928..960][961..998][1002..1039][1039..1205][1043..1097][1099..1133][1140..1189]	[HEAT 1][HEAT 2][HEAT 3][HEAT 4][HEAT_EZ][HEAT 5][HEAT 6][HEAT 7][HEAT 8][HEAT 9][HEAT 10][HEAT 11][HEAT 12][HEAT 13][HEAT 14][HEAT 15][ARM][HEAT 16][HEAT 17][HEAT 18][HEAT 19][HEAT 20][HEAT 21][HEAT 22][HEAT 23][HEAT 24][TIP120][HEAT 25][HEAT 26][HEAT 27]	[propagated from UniProtKB/Swiss-Prot (Q86VP6.2)][propagated from UniProtKB/Swiss-Prot (Q86VP6.2)][propagated from UniProtKB/Swiss-Prot (Q86VP6.2)][propagated from UniProtKB/Swiss-Prot (Q86VP6.2)][HEAT-like repeat; pfam13513][propagated from UniProtKB/Swiss-Prot (Q86VP6.2)][propagated from UniProtKB/Swiss-Prot (Q86VP6.2)][propagated from UniProtKB/Swiss-Prot (Q86VP6.2)][propagated from UniProtKB/…	[2][55][335][order(668,672,676,707,711,714,718)][971]	[acetylation][acetylation][phosphorylation][other][acetylation]	[N-acetylalanine; propagated from UniProtKB/Swiss-Prot (Q86VP6.2)][N6-acetyllysine; propagated from UniProtKB/Swiss-Prot (Q86VP6.2)][Phosphoserine; propagated from UniProtKB/Swiss-Prot (Q86VP6.2)][protein binding surface [polypeptide binding]][N6-acetyllysine; propagated from UniProtKB/Swiss-Prot (Q86VP6.2)]				1	gi|21361794|ref|NP_060918.2|	185	gi|21361794|ref|NP_060918.2|	cullin-associated NEDD8-dissociated protein 1 [Homo sapiens]	0.00011479	0.00027268	0.00027541	0.0002861	4.149e-05	0.00027854	7.899e-05	0.00043046	0.00038237	0.00031593	0.00025466	0.00029533	9.978e-05	0.00036817	0.00038384	0.00030104	1230	136375	5.8	NNNNNNNNNNXNNXNNNNNNNNNNNNNNNN
165	o	19	0.035	Q	19	IQGAP1		15		[45..159][685..711][774..796][956..1274][1013..1372][1276..1657][1451..1581]	[CH][WW][IQ][C1][RasGAP_IQGAP1][C2][RasGAP_C]	[Calponin homology domain; actin-binding domain which may be present as a single copy or in tandem repeats (which increases binding affinity). The CH domain is found in cytoskeletal and signal transduction proteins, including actin-binding proteins like...; cd00014][Two conserved tryptophans domain; also known as the WWP or rsp5 domain; around 40 amino acids; functions as an interaction module in…	[2][2][2][order(45..46,48..50,53,56,120..121,124,127,129,146..147,][330][330][654][order(696,707)][1443][1510]	[acetylation][phosphorylation][phosphorylation][other][phosphorylation][phosphorylation][phosphorylation][binding][phosphorylation][phosphorylation]	[N-acetylserine; propagated from UniProtKB/Swiss-Prot (P46940.1)][Phosphoserine; propagated from UniProtKB/Swiss-Prot (P46940.1)][][putative actin binding surface [polypeptide binding]][Phosphoserine; propagated from UniProtKB/Swiss-Prot (P46940.1)][][][binding pocket][Phosphoserine, by PKC/PRKCE; propagated from UniProtKB/Swiss-Prot (P46940.1)][]				1	gi|4506787|ref|NP_003861.1|	186	gi|4506787|ref|NP_003861.1|	ras GTPase-activating-like protein IQGAP1 [Homo sapiens]	9.47e-06	7.229e-05	6.595e-05	4.997e-05	6.16e-05	4.991e-05	4.886e-05	2.779e-05	0.00024922	9.922e-05	0.00014853	1.624e-05	6.173e-05	6.073e-05	4.749e-05	0.00010283	1657	189251	6.5	NNNNNNNNNNXNNXNNNNNNNNNNNNNNNN
166	o	41	0.026	Q	19	IGF2BP1		17		[1..77][81..156][187..570][198..261][279..344][310..324][408..470][485..495][489..553]	[RRM1_IGF2BP1][RRM2_IGF2BP1][Necessary for interaction with ELAVL4 and binding to TAU mRNA (By similarity)][KH-I][KH-I][Sufficient for nuclear export][KH-I][Sufficient for nuclear export][KH-I]	[RNA recognition motif 1 in vertebrate insulin-like growth factor 2 mRNA-binding protein 1 (IGF2BP1); cd12625][RNA recognition motif 2 in vertebrate insulin-like growth factor 2 mRNA-binding protein 1 (IGF2BP1); cd12628][propagated from UniProtKB/Swiss-Prot (Q9NZI8.2)][K homology RNA-binding domain, type I. KH binds single-stranded RNA or DNA. It is found in a wide variety of proteins including r…	[181][181][order(205,207..209,211..215,218..219,222..223,228..231)][212..215][order(286,288..290,292..296,299..300,303..304,309..312)][293..296][order(415,417..419,421..425,428..429,432..433,438..441)][422..425][order(497,499..501,503..507,510..511,514..515,520..523)][504..507]	[phosphorylation][phosphorylation][other][other][other][other][other][other][other][other]	[Phosphoserine; propagated from UniProtKB/Swiss-Prot (Q9NZI8.2)][][nucleic acid binding region [nucleotide binding]][G-X-X-G motif][nucleic acid binding region [nucleotide binding]][G-X-X-G motif][nucleic acid binding region [nucleotide binding]][G-X-X-G motif][nucleic acid binding region [nucleotide binding]][G-X-X-G motif]				1	gi|56237027|ref|NP_006537.3|	187	gi|56237027|ref|NP_006537.3|	insulin-like growth factor 2 mRNA-binding protein 1 isoform 1 [Homo sapiens]	0.00011419	4.152e-05	0.00013257	0.00028701	0.00044222	0.00022181	0.00019644	0.00015958	0.00025845	0.00010361	0.00011633	0.00026648	1.182e-05	0.00013081	0.00022729	0.00023314	577	63481	9.2	NNNNNNNNNNXNNXNNNNNNNNNNNNNNNN
167	o	25	0.188	Q	25	HNRNPH2		X		[10..88][93..188][234..433][257..290][289..364][<289..>345][354..392]	[RRM1_hnRNPH_hnRNPH2_hnRNPF][RRM_SF][2 X 16 AA Gly-rich approximate repeats][zf-RNPHF][RRM3_hnRNPH_hnRNPH2_hnRNPF][COG0724][2 X 19 AA perfect repeats]	[RNA recognition motif 1 in heterogeneous nuclear ribonucleoprotein hnRNP H , hnRNP H2, hnRNP F and similar proteins; cd12729][RNA recognition motif (RRM) superfamily; cl17169][propagated from UniProtKB/Swiss-Prot (P55795.1)][RNPHF zinc finger; pfam08080][RNA recognition motif 3 in heterogeneous nuclear ribonucleoprotein hnRNP H , hnRNP H2, hnRNP F and similar proteins; cd12734][RNA-binding prote…	[1][236][240][246][249][310]	[acetylation][phosphorylation][phosphorylation][phosphorylation][phosphorylation][phosphorylation]	[N-acetylmethionine; propagated from UniProtKB/Swiss-Prot (P55795.1)][][][][][Phosphoserine; propagated from UniProtKB/Swiss-Prot (P55795.1)]				1	gi|74099697|ref|NP_001027565.1|	188	gi|74099697|ref|NP_001027565.1|	heterogeneous nuclear ribonucleoprotein H2 [Homo sapiens]	0	0.0002401	0.00031368	0.00071097	0	0.00018446	0.00014425	0.00054346	0.00027887	0.00035759	0	0.00059248	0.00021118	0.00038102	0	0.00022088	449	49264	6.3	NNNNNNNNNNXNNXNNNNNNNNNNNNNNNN
168	o	27	0.025	Q	0	BTF3		5		[49..97]	[NAC]	[NAC domain; pfam01849]							1	gi|20070130|ref|NP_001198.2|	189	gi|20070130|ref|NP_001198.2|	transcription factor BTF3 isoform B [Homo sapiens]	0.0004842	0.00051759	0.0005059	6.389e-05	0	0.00051048	0	0	0.00017702	0.00032291	0.00013811	0	0.00119957	0.0004659	0.0008905	0.00027697	162	17699	7.5	NNNNNNNNNNXNXNNNNNNNNNNNNNNNNN
169	o	21	0.074	Q	27	PRPF8		17		[10..2335][58..209][393..801][812..1303][986..1079][1208..1343][1304..1577][1442..1601][1513..1526][1581..1752][1669..2034][1760..1990][1767..2020][2067..2317][2301..2335]	[PRP8][PRO8NT][PROCN][Reverse transcriptase homology domain][RRM_4][U5_2-snRNA_bdg][Linker][U6-snRNA_bdg][Important for branch point selection (By similarity)][Restriction endonuclease homology domain][Involved in interaction with pre-mRNA 5' splice site][PRP8_domainIV][RNase H homology domain][MPN_PRP8][Required for interaction with EFTUD2 and SNRNP200]	[U5 snRNP spliceosome subunit [RNA processing and modification]; COG5178][PRO8NT (NUC069), PrP8 N-terminal domain; pfam08082][PROCN (NUC071) domain; pfam08083][propagated from UniProtKB/Swiss-Prot (Q6P2Q9.2)][RNA recognition motif of the spliceosomal PrP8; pfam10598][U5-snRNA binding site 2 of PrP8; pfam10597][propagated from UniProtKB/Swiss-Prot (Q6P2Q9.2)][U6-snRNA interacting domain of PrP8; p…	[2][859][1463][2042][2064]	[acetylation][phosphorylation][acetylation][phosphorylation][phosphorylation]	[N-acetylalanine; propagated from UniProtKB/Swiss-Prot (Q6P2Q9.2)][Phosphoserine; propagated from UniProtKB/Swiss-Prot (Q6P2Q9.2)][N6-acetyllysine; propagated from UniProtKB/Swiss-Prot (Q6P2Q9.2)][][]				1	gi|91208426|ref|NP_006436.3|	190	gi|91208426|ref|NP_006436.3|	pre-mRNA-processing-splicing factor 8 [Homo sapiens]	0.00073906	0.00070794	0.00097341	0.0002305	0.00013113	0.00069821	0.00074199	0.00051265	0.00071234	0.00016642	0.00059407	0.00070872	0.0014192	0.00100203	0.00061782	0.0005236	2335	273599	8.8	NNNNNNNNNNXNXNNNNNNNNNNNNNNNNN
170	o	37	0.013	Q	0	GNL1		6		[177..>261][<362..418]	[HSR1_MMR1][HSR1_MMR1]	[A circularly permuted subfamily of the Ras GTPases; cd01857][A circularly permuted subfamily of the Ras GTPases; cd01857]	[32][33][34][48][50][50][51][51][55][57][68][68][225..228][256..258][324][367..374][order(369..375,414)][392..399][395][411..414][413..415]	[phosphorylation][phosphorylation][phosphorylation][phosphorylation][phosphorylation][phosphorylation][phosphorylation][phosphorylation][phosphorylation][phosphorylation][phosphorylation][phosphorylation][other][other][phosphorylation][other][other][other][other][other][other]	[Phosphoserine; propagated from UniProtKB/Swiss-Prot (P36915.2)][Phosphoserine; propagated from UniProtKB/Swiss-Prot (P36915.2)][Phosphoserine; propagated from UniProtKB/Swiss-Prot (P36915.2)][Phosphothreonine; propagated from UniProtKB/Swiss-Prot (P36915.2)][Phosphothreonine; propagated from UniProtKB/Swiss-Prot (P36915.2)][][Phosphoserine; propagated from UniProtKB/Swiss-Prot (P36915.2)][][][][…				1	gi|38788319|ref|NP_005266.2|	191	gi|38788319|ref|NP_005266.2|	guanine nucleotide-binding protein-like 1 [Homo sapiens]	5.169e-05	0.00019734	9.001e-05	0.00047744	0.00016815	7.785e-05	8.003e-05	0.00026547	9.449e-05	0.00014774	0.00014744	0.00026598	0.0006403	0.00016579	0.00043211	0.0014517	607	68661	5.8	NNNNNNNNNNXNXNNNNNNNNNNNNNNNNN
171	o	21	0.063	Q	31	BTF3		5		[93..141]	[NAC]	[NAC domain; pfam01849]	[30][30]	[phosphorylation][phosphorylation]	[Phosphoserine; propagated from UniProtKB/Swiss-Prot (P20290.1)][]				1	gi|83641885|ref|NP_001032726.1|	192	gi|83641885|ref|NP_001032726.1|	transcription factor BTF3 isoform A [Homo sapiens]	0.00038078	0.00040704	0.00039784	5.024e-05	0.00099092	0.00080288	0.00031441	0.00078223	0.00013921	0.00025394	0.00010861	0.00084905	0.00094335	0.00036639	0.00070029	0.000697	206	22168	9.4	NNNNNNNNNNXNXNNNNNNNNNNNNNNNNN
172	i	35	0.022	Q	0	CBX1		17		[27..69][118..171]	[CHROMO][ChSh]	[Chromatin organization modifier (chromo) domain is a conserved region of around 50 amino acids found in a variety of chromosomal proteins, which appear to play a role in the functional organization of the eukaryotic nucleus. Experimental evidence...; cd00024][Chromo Shadow Domain, found in association with N-terminal chromo (CHRromatin Organization MOdifier) domain; Chromo domains mediate the in…	[order(40,42,45,49,53,57..58)][89][91][order(125,132,153,161,164,168)][order(161,164)][175]	[other][phosphorylation][phosphorylation][other][other][phosphorylation]	[histone binding site][Phosphoserine; propagated from UniProtKB/Swiss-Prot (P83916.1)][Phosphoserine; propagated from UniProtKB/Swiss-Prot (P83916.1)][dimerization interface [polypeptide binding]][potential binding pit][Phosphoserine; propagated from UniProtKB/Swiss-Prot (P83916.1)]				1	gi|187960037|ref|NP_001120700.1|	193	gi|187960037|ref|NP_001120700.1|	chromobox protein homolog 1 [Homo sapiens]	0.00024498	0.00051799	0.0017467	0.00026447	0.0005517	0.00017029	0.00160462	0.00215683	0.00482295	0.00059879	0	0.00312717	0.00067106	0	0	0.00117118	185	21418	4.9	NNNNNNNNNNXNXNNNNNNNNNNNNNNNNN
173	o	43	0.025	Q	14	MCM6		2	3.6.4.12	[119..657][<447..534][528..531]	[MCM][P-loop_NTPase][Arginine finger]	[minichromosome maintenance proteins; smart00350][P-loop containing Nucleoside Triphosphate Hydrolases; cl09099][propagated from UniProtKB/Swiss-Prot (Q14566.1)]	[1][13][271][762][762][791][791]	[acetylation][phosphorylation][phosphorylation][phosphorylation][phosphorylation][phosphorylation][phosphorylation]	[N-acetylmethionine; propagated from UniProtKB/Swiss-Prot (Q14566.1)][Phosphoserine; propagated from UniProtKB/Swiss-Prot (Q14566.1)][Phosphoserine; propagated from UniProtKB/Swiss-Prot (Q14566.1)][Phosphoserine; propagated from UniProtKB/Swiss-Prot (Q14566.1)][][Phosphothreonine; propagated from UniProtKB/Swiss-Prot (Q14566.1)][]				1	gi|7427519|ref|NP_005906.2|	194	gi|7427519|ref|NP_005906.2|	DNA replication licensing factor MCM6 [Homo sapiens]	0.00078345	0.00213016	0.0014774	0.00047906	0.00024863	0.00067631	0.00960479	0.00706583	0.0108564	0.00023666	0.00013626	0.00021304	0.00012458	0.00012258	9.584e-05	0.00167691	821	92889	5.4	NNNNNNNNNXNNNXNNNNNNNNNNNNNNNN
174	o	19	0.105	Q	32	MCM4		8	3.6.4.12	[267..770][505..623][642..645]	[MCM][AAA][Arginine finger]	[minichromosome maintenance proteins; smart00350][The AAA+ (ATPases Associated with a wide variety of cellular Activities) superfamily represents an ancient group of ATPases belonging to the ASCE (for additional strand, catalytic E) division of the P-loop NTPase fold. The ASCE division also includes ABC; cd00009][propagated from UniProtKB/Swiss-Prot (P33991.5)]	[2][3][3][7][7][7][19][19][19][26][31][31][32][32][32][32][34][34][54][54][88][110][110][110][110][120][120][131][131][142][142][145][145][220][326][450][510..517][order(511..518,574,618)][570..575]	[acetylation][phosphorylation][phosphorylation][phosphorylation][phosphorylation][phosphorylation][phosphorylation][phosphorylation][phosphorylation][phosphorylation][phosphorylation][phosphorylation][phosphorylation][phosphorylation][phosphorylation][phosphorylation][phosphorylation][phosphorylation][phosphorylation][phosphorylation][phosphorylation][phosphorylation][phosphorylation][phosphoryla…	[N-acetylserine; propagated from UniProtKB/Swiss-Prot (P33991.5)][][][][][][][][][Phosphoserine; propagated from UniProtKB/Swiss-Prot (P33991.5)][Phosphoserine; propagated from UniProtKB/Swiss-Prot (P33991.5)][][Phosphoserine; propagated from UniProtKB/Swiss-Prot (P33991.5)][][][][Phosphoserine; propagated from UniProtKB/Swiss-Prot (P33991.5)][][][][][][][][][Phosphoserine; propagated from UniPro…				1	gi|33469919|ref|NP_005905.2|	195	gi|33469919|ref|NP_005905.2|	DNA replication licensing factor MCM4 [Homo sapiens]	0.00129068	0.00258169	0.00241847	0.00043175	0.00047307	0.00101301	0.016905	0.00949609	0.0155652	0.00051956	7.777e-05	0.00035857	9.481e-05	0.00023322	0.00027354	0.00232925	863	96558	6.7	NNNNNNNNNXNNXNNNNNNNNNNNNNNNNN
175	o	22	0.373	Q	22	XRCC5		2		[7..237][138..165][244..543][590..709][720..728]	[vWA_ku][Leucine-zipper][KU80][Ku_PK_bind][EEXXXDL motif]	[Ku70/Ku80 N-terminal domain. The Ku78 heterodimer (composed of Ku70 and Ku80) contributes to genomic integrity through its ability to bind DNA double-strand breaks (DSB) in a preferred orientation. DSB's are repaired by either homologues recombination or...; cd01458][propagated from UniProtKB/Swiss-Prot (P13010.3)][Ku-core domain, Ku80 subfamily; Ku80 is a subunit of the Ku protein, which plays …	[order(46,49,51,86,88,232..233,235..237)][144][order(255,258,265,267..270,274,276..277,279,284,288..295,][order(265,275..276,291,325,338,360,397..402,431)][265][332][577][580][660][665]	[other][acetylation][other][DNA binding][acetylation][acetylation][phosphorylation][phosphorylation][acetylation][acetylation]	[interface residues][N6-acetyllysine; propagated from UniProtKB/Swiss-Prot (P13010.3)][heterodimer interface [polypeptide binding]][DNA binding site [nucleotide binding]][N6-acetyllysine; propagated from UniProtKB/Swiss-Prot (P13010.3)][N6-acetyllysine; propagated from UniProtKB/Swiss-Prot (P13010.3)][Phosphoserine, by PRKDC; propagated from UniProtKB/Swiss-Prot (P13010.3)][Phosphoserine, by PRKD…				1	gi|10863945|ref|NP_066964.1|	196	gi|10863945|ref|NP_066964.1|	X-ray repair cross-complementing protein 5 [Homo sapiens]	0.0166097	0.00844385	0.00827023	0.00101804	0.00062745	0.00710122	0.00356137	0.00176109	0.00242901	0.00285855	0.00479864	0.00839963	0.00036329	0.0012373	0.00028666	0.00270081	732	82705	5.8	NNNNNNNNNXXNNNNNNNNNNNNNNNNNNN
176	o	4	0.019	Q	0	EFTUD2		17		[122..954][130..328][474..567][657..834][829..908]	[PTZ00416][Snu114p][eEF2_II_snRNP][EF2_IV_snRNP][eEF2_C_snRNP]	[elongation factor 2; Provisional][Snu114p, a spliceosome protein, is a GTPase; cd04167][Loc2 eEF2_C_snRNP, cd01514/C terminal domain:eEF2_C_snRNP: This family includes C-terminal portion of the spliceosomal human 116kD U5 small nuclear ribonucleoprotein (snRNP) protein (U5-116 kD) and, its yeast counterpart Snu114p. This domain is...; cd04090][EF-2_domain IV_snRNP domain is a part of 116kD U5-sp…	[1][19][136..143][order(137,139,143..144,147,150..151,184..185,208..209,][order(139..144,258..259,261,311..313)][174..184][180][204..207][206..224][258..261][311..313]	[acetylation][phosphorylation][other][other][other][other][other][other][other][other][other]	[N-acetylmethionine; propagated from UniProtKB/Swiss-Prot (Q15029.1)][Phosphoserine; propagated from UniProtKB/Swiss-Prot (Q15029.1)][G1 box][putative GEF interaction site [polypeptide binding]][GTP/Mg2+ binding site [chemical binding]][Switch I region][G2 box][G3 box][Switch II region][G4 box][G5 box]				1	gi|385298678|ref|NP_001245282.1|	197	gi|385298678|ref|NP_001245282.1|	116 kDa U5 small nuclear ribonucleoprotein component isoform a [Homo sapiens]	0.00122665	0.00118306	0.00143901	0.00072408	0.00013126	0.0008751	0.00096619	0.00045976	0.00094413	0.00015377	0.00071355	0.00055367	0.00265167	0.00113886	0.00068412	0.00070109	972	109436	5	NNNNNNNNNXXNNNNNNNNNNNNNNNNNNN
177	o	45	0.013	Q	0	XRCC6		22		[26..608][35..249][266..529][550..609][573..607]	[ku70][vWA_ku][KU70][Interaction with DEAF1][SAP]	[ATP-dependent DNA helicase II, 70 kDa subunit (ku70); TIGR00578][Ku70/Ku80 N-terminal domain. The Ku78 heterodimer (composed of Ku70 and Ku80) contributes to genomic integrity through its ability to bind DNA double-strand breaks (DSB) in a preferred orientation. DSB's are repaired by either homologues...; cd01458][Ku-core domain, Ku70 subfamily; Ku70 is a subunit of the Ku protein, which plays a…	[2][6][27][31][37][51][order(75,78,80,111,113,244..245,247..249)][order(267,275,278..280,285..289,293..294,296..299,][order(275,278,282,285,300,338,403)][331][338][455][455][461][477][520][550]	[acetylation][phosphorylation][phosphorylation][acetylation][phosphorylation][phosphorylation][other][other][DNA binding][acetylation][acetylation][phosphorylation][phosphorylation][acetylation][phosphorylation][phosphorylation][phosphorylation]	[N-acetylserine; propagated from UniProtKB/Swiss-Prot (P12956.2)][Phosphoserine, by PRKDC; propagated from UniProtKB/Swiss-Prot (P12956.2)][][N6-acetyllysine; propagated from UniProtKB/Swiss-Prot (P12956.2)][][Phosphoserine, by PRKDC; propagated from UniProtKB/Swiss-Prot (P12956.2)][interface residues][heterodimer interface [polypeptide binding]][DNA binding site [nucleotide binding]][N6-acetylly…				1	gi|4503841|ref|NP_001460.1|	198	gi|4503841|ref|NP_001460.1|	X-ray repair cross-complementing protein 6 [Homo sapiens]	0.017105	0.00747426	0.00753617	0.00346703	0.00175973	0.00576144	0.00292468	0.00162539	0.00222266	0.00245421	0.00433505	0.00413123	0.0006046	0.00136327	0.0005599	0.0024746	609	69843	6.6	NNNNNNNNNXXNNNNNNNNNNNNNNNNNNN
178	o	25	0.059	Q	21	PPP1CB		2	3.1.3.16;3.1.3.53	[4..300][7..299]	[PTZ00480][MPP_PP1_PPKL]	[serine/threonine-protein phosphatase; Provisional][PP1, PPKL (PP1 and kelch-like) enzymes, and related proteins, metallophosphatase domain; cd07414]	[2][41][47][order(63,65,91,95,123..124,128..129,133,172,194..196,205,][order(63,65,91,123,172,247)][order(95,128..129,133,194..196,205,219..221,271..275)][order(178,180,197,202,215,224,232..233,235..237,239..241,][306][316]	[acetylation][phosphorylation][phosphorylation][active][metal-binding][other][other][phosphorylation][phosphorylation]	[N-acetylalanine; propagated from UniProtKB/Swiss-Prot (P62140.3)][][][][metal binding site [ion binding]][natural toxin binding site][MYPT1 binding site][][Phosphothreonine; propagated from UniProtKB/Swiss-Prot (P62140.3)]				1	gi|46249376|ref|NP_996759.1|	199	gi|46249376|ref|NP_996759.1|	serine/threonine-protein phosphatase PP1-beta catalytic subunit isoform 1 [Homo sapiens]	0.00148726	0.00196436	0.00230579	0.00152983	0.00078031	0.00101815	0.00120256	0.00131996	0.00177247	0.00082272	0.00109472	0.0004023	0	0.00167339	0.00100265	0.0008188	327	37187	6.2	NNNNNNNNNXXNNNNNNNNNNNNNNNNNNN
179	o	31	0.022	Q	22	PPP1CC		12	3.1.3.16	[6..313][8..300]	[PTZ00480][MPP_PP1_PPKL]	[serine/threonine-protein phosphatase; Provisional][PP1, PPKL (PP1 and kelch-like) enzymes, and related proteins, metallophosphatase domain; cd07414]	[2][order(64,66,92,96,124..125,129..130,134,173,195..197,206,][order(64,66,92,124,173,248)][order(96,129..130,134,195..197,206,220..222,272..276)][order(179,181,198,203,216,225,233..234,236..238,240..242,][273][307]	[acetylation][active][metal-binding][other][other][inhibition][phosphorylation]	[N-acetylalanine; propagated from UniProtKB/Swiss-Prot (P36873.1)][][metal binding site [ion binding]][natural toxin binding site][MYPT1 binding site][Inhibition by microcystin toxin binding; propagated from UniProtKB/Swiss-Prot (P36873.1)][Phosphothreonine; propagated from UniProtKB/Swiss-Prot (P36873.1)]				2	gi|350276247|ref|NP_001231903.1|;gi|4506007|ref|NP_002701.1|	201	gi|350276247|ref|NP_001231903.1|	gi|350276247|ref|NP_001231903.1|:serine/threonine-protein phosphatase PP1-gamma catalytic subunit isoform 2 [Homo sapiens] ;gi|4506007|ref|NP_002701.1|:serine/threonine-protein phosphatase PP1-gamma catalytic subunit isoform 1 [Homo sapiens] ;	0.00027931	0.00059685	0.00042153	0	0.00030286	0.00083497	0	0	0	0	0.0006639	0.00011356	0	0	0	0.00012854	337	38518	6.1	NNNNNNNNNXXNNNNNNNNNNNNNNNNNNN
180	o	28	0.105	Q	28	VARS		6	6.1.1.9	[92..213][286..1264][335..>490][344..354][512..>612][<663..938][862..866][938..1075]	[GST_C_ValRS_N][PTZ00419][ValRS_core]['HIGH' region][tRNA-synt_1_2][ValRS_core]['KMSKS' region][Anticodon_Ia_Val]	[Glutathione S-transferase C-terminal-like, alpha helical domain of vertebrate Valyl-tRNA synthetase; cd10294][valyl-tRNA synthetase-like protein; Provisional][catalytic core domain of valyl-tRNA synthetases; cd00817][propagated from UniProtKB/Swiss-Prot (P26640.4)][Leucyl-tRNA synthetase, Domain 2; pfam13603][catalytic core domain of valyl-tRNA synthetases; cd00817][propagated from UniProtKB/Swi…	[2][order(97..99,101..104,107,109..110,138,141)][300][351..354][645][order(790,793,821..822,824..825,829,852..855,863)][862..866][order(939,941..942,945,947..948,951..952,955..956,][order(952,955..956,958..959,1023,1027..1028,1031)]	[acetylation][other][phosphorylation][other][acetylation][active][other][other][other]	[N-acetylserine; propagated from UniProtKB/Swiss-Prot (P26640.4)][putative protein interface 1][][HIGH motif][N6-acetyllysine; propagated from UniProtKB/Swiss-Prot (P26640.4)][][KMSKS motif][tRNA binding surface [nucleotide binding]][anticodon binding site]				1	gi|5454158|ref|NP_006286.1|	202	gi|5454158|ref|NP_006286.1|	valine--tRNA ligase [Homo sapiens]	0.00031029	0.0002843	0.00078671	0.00045855	8.075e-05	0.00027105	0.00024339	0.00054636	0.00034486	0.00044933	0.0001593	0.00081959	4.855e-05	7.962e-05	0.0010998	0.00027748	1264	140476	7.6	NNNNNNNNNXXNNNNNNNNNNNNNNNNNNN
181	o	5	0.057	Q	0	KPNA2		17		[5..99][10..528][45..54][71..111][112..151][113..238][142..238][200..244][246..282][252..364][283..322][315..403][329..449][367..409][410..456][457..496]	[IBB][SRP1][Nuclear localization signal (By similarity)][ARM 1, truncated][ARM 2][ARM][NLS binding site (major) (By similarity)][ARM 4][ARM 5][ARM][ARM 6][NLS binding site (minor) (By similarity)][ARM][ARM 8][ARM 9][ARM 10, atypical]	[Importin beta binding domain; pfam01749][Karyopherin (importin) alpha [Intracellular trafficking and secretion]; COG5064][propagated from UniProtKB/Swiss-Prot (P52292.1)][propagated from UniProtKB/Swiss-Prot (P52292.1)][propagated from UniProtKB/Swiss-Prot (P52292.1)][Armadillo/beta-catenin-like repeats. An approximately 40 amino acid long tandemly repeated sequence motif first identified in the…	[2][22][22][24][55][61][62][62][62][order(138,142,146,177,181,184,188,228,231,234..235,238)][order(269,273,277,308,312,315,319,354,357,360..361,364)][order(353,357,361,392,396,399,403,439,442,445..446,449)][490]	[acetylation][acetylation][acetylation][phosphorylation][phosphorylation][phosphorylation][phosphorylation][phosphorylation][phosphorylation][other][other][other][phosphorylation]	[N-acetylserine; propagated from UniProtKB/Swiss-Prot (P52292.1)][][][][][][Phosphoserine; propagated from UniProtKB/Swiss-Prot (P52292.1)][][][protein binding surface [polypeptide binding]][protein binding surface [polypeptide binding]][protein binding surface [polypeptide binding]][Phosphoserine; propagated from UniProtKB/Swiss-Prot (P52292.1)]				1	gi|4504897|ref|NP_002257.1|	203	gi|4504897|ref|NP_002257.1|	importin subunit alpha-2 [Homo sapiens]	0.00026691	0.00081517	0.00022722	0.00011739	0.00038588	0.00055831	0.00024487	0.00021758	0.00032527	0.00014127	0.00050752	0.00027976	0.00011601	0.00090361	0.00074374	0.00040132	529	57862	5.4	NNNNNNNNNXXNNNNNNNNNNNNNNNNNNN
182	o	26	0.045	Q	24	HMGB1		13		[6..76][95..>143]	[HMGB-UBF_HMG-box][HMG-box]	[HMGB-UBF_HMG-box, class II and III members of the HMG-box superfamily of DNA-binding proteins. These proteins bind the minor groove of DNA in a non-sequence specific fashion and contain two or more tandem HMG boxes. Class II members include non-histone...; cd01390][High Mobility Group (HMG)-box is found in a variety of eukaryotic chromosomal proteins and transcription factors. HMGs bind to the m…	[order(8,13..14,16..17,20..21,24,28,43,46,49,68)][30][35][order(97,99..100,102..103,106..107,110,114,127,130,133)][100]	[DNA binding][acetylation][phosphorylation][DNA binding][phosphorylation]	[DNA binding site [nucleotide binding]][N6-acetyllysine; propagated from UniProtKB/Swiss-Prot (P09429.3)][Phosphoserine; propagated from UniProtKB/Swiss-Prot (P09429.3)][DNA binding site [nucleotide binding]][Phosphoserine; propagated from UniProtKB/Swiss-Prot (P09429.3)]				1	gi|4504425|ref|NP_002119.1|	204	gi|4504425|ref|NP_002119.1|	high mobility group protein B1 [Homo sapiens]	0.030356	0.00589731	0.0104172	0.0568701	0.0567191	0.0213613	0.0327794	0.0167243	0.0143945	0.00644539	0.0179758	0.00625659	0.0618859	0.0433533	0.0694771	0.0129937	215	24894	5.7	NNNNNXNNNNNNXNNNNNNNNNNNNNNNNN
183	o	36	0.054	Q	19	CCT7		2		[3..525][5..525]	[chap_CCT_eta][TCP1_eta]	[T-complex protein 1, eta subunit; TIGR02345][TCP-1 (CTT or eukaryotic type II) chaperonin family, eta subunit. Chaperonins are involved in productive folding of proteins. They share a common general morphology, a double toroid of 2 stacked rings. In contrast to bacterial group I chaperonins (GroEL); cd03340]	[1][order(13,17,45..48,50,68,70,74,78,81,379,515..521)][order(40..42,92,96,161,391,409,449,492,494)][67][320][order(429,447,456,458..459,462)]	[acetylation][other][other][acetylation][acetylation][other]	[N-acetylmethionine; propagated from UniProtKB/Swiss-Prot (Q99832.2)][ring oligomerisation interface [polypeptide binding]][ATP/Mg binding site [chemical binding]][N6-acetyllysine; propagated from UniProtKB/Swiss-Prot (Q99832.2)][N6-acetyllysine; propagated from UniProtKB/Swiss-Prot (Q99832.2)][stacking interactions]				1	gi|5453607|ref|NP_006420.1|	205	gi|5453607|ref|NP_006420.1|	T-complex protein 1 subunit eta isoform a [Homo sapiens]	0.00017335	0.00048532	0.00030186	3.812e-05	0	0.00010878	5.964e-05	0.00021197	0.00010563	0.00093585	0.00074166	0.00064421	0.00011302	0.00041699	0.00096609	0.00045096	543	59367	7.6	NNNNXNNNNNNNNNNNNNXNNNNNNNNNNN
184	o	7	0.026	Q	0	EIF4A2		3	3.6.4.13	[21..407][33..61][35..236][183..186][247..376]	[PTZ00424][Q motif][DEADc][DEAD box][HELICc]	[helicase 45; Provisional][propagated from UniProtKB/Swiss-Prot (Q14240.2)][DEAD-box helicases. A diverse family of proteins involved in ATP-dependent RNA unwinding, needed in a variety of cellular processes including splicing, ribosome biogenesis and RNA degradation. The name derives from the sequence of the Walker B motif; cd00268][propagated from UniProtKB/Swiss-Prot (Q14240.2)][Helicase super…	[80..84][183..186][214..216][order(281..284,304..305,330..332)][order(338,359,363,366)]	[other][other][other][other][other]	[ATP binding site [chemical binding]][Mg++ binding site [ion binding]][motif III][nucleotide binding region [chemical binding]][ATP-binding site [chemical binding]]				1	gi|83700235|ref|NP_001958.2|	206	gi|83700235|ref|NP_001958.2|	eukaryotic initiation factor 4A-II [Homo sapiens]	0	0.00043411	0.00013612	0	0	4.547e-05	0.0001724	0	0.00042859	0	0	0.00019186	0	0	0	0.0001285	407	46402	5.5	NNNNXNNNNNNNNNNNNNXNNNNNNNNNNN
185	o	11	0.033	Q	0	HNRNPA3		2		[33..113][126..205]	[RRM1_hnRNPA3][RRM2_hnRNPA3]	[RNA recognition motif 1 in heterogeneous nuclear ribonucleoprotein A3 (hnRNP A3) and similar proteins; cd12763][RNA recognition motif 2 in heterogeneous nuclear ribonucleoprotein A3 (hnRNP A3) and similar proteins; cd12582]	[order(36,38,40..41,63,65,67,76..78,80,103,106,108..113)][52][134][246][350][358][358][360][364][366][370]	[other][methylation][acetylation][methylation][phosphorylation][phosphorylation][phosphorylation][phosphorylation][phosphorylation][phosphorylation][phosphorylation]	[putative DNA binding site [nucleotide binding]][Dimethylated arginine, alternate; Omega-N-methylarginine, alternate; propagated from UniProtKB/Swiss-Prot (P51991.2)][N6-acetyllysine; propagated from UniProtKB/Swiss-Prot (P51991.2)][Dimethylated arginine; propagated from UniProtKB/Swiss-Prot (P51991.2)][Phosphoserine; propagated from UniProtKB/Swiss-Prot (P51991.2)][Phosphoserine; propagated from…				1	gi|34740329|ref|NP_919223.1|	207	gi|34740329|ref|NP_919223.1|	heterogeneous nuclear ribonucleoprotein A3 [Homo sapiens]	8.301e-05	0.00019013	0.00020236	0.0013143	0.00135006	6.251e-05	0.00017134	0.0001827	0.00033382	0.0007908	0.00017757	0.0004983	5.412e-05	0.00053246	0.00034695	0.0002385	378	39595	9	NXNNNNNNNNXNNNNNNNNNNNNNNNNNNN
186	o	25	0.866	S	25	PDIA3		15	5.3.4.1	[25..487][26..131][135..240][244..357][377..480][502..505]	[ER_PDI_fam][Thioredoxin][PDI_b_ERp57][PDI_b'_ERp72_ERp57][PDI_a_PDI_a'_C][ER retention motif]	[protein disulfide isomerase, eukaryotic; TIGR01130][Thioredoxin; pfam00085][PDIb family, ERp57 subfamily, first redox inactive TRX-like domain b; ERp57 (or ERp60) exhibits both disulfide oxidase and reductase functions like PDI, by catalyzing the formation of disulfide bonds of newly synthesized polypeptides in the ER and acting...; cd03069][PDIb' family, ERp72 and ERp57 subfamily, second redox …	[25][58][59][119][order(406,409,471)][407][408][471]	[acetylation][other][other][other][active][other][other][other]	[][Contributes to redox potential value (By similarity); propagated from UniProtKB/Swiss-Prot (P30101.4)][Contributes to redox potential value (By similarity); propagated from UniProtKB/Swiss-Prot (P30101.4)][Lowers pKa of C-terminal Cys of first active site (By similarity); propagated from UniProtKB/Swiss-Prot (P30101.4)][catalytic residues [active]][Contributes to redox potential value (By simi…				1	gi|21361657|ref|NP_005304.3|	208	gi|21361657|ref|NP_005304.3|	protein disulfide-isomerase A3 precursor [Homo sapiens]	3.107e-05	0.00018976	0.00017311	0.00061486	0.00010105	4.679e-05	3.206e-05	0.00027351	0.00027258	0.00050314	0.00017721	0.00023978	8.101e-05	0.00064765	0.00036357	0.00015664	505	56782	6.4	NXNNNNNNNNXNNNNNNNNNNNNNNNNNNN
187	o	3	0.05	Q	0	YWHAG		7		[2..247]	[14-3-3_gamma]	[14-3-3 gamma, an isoform of 14-3-3 protein; cd10024]	[1][2][order(6,9..10,13..14,16..17,19,22,59,62..63,66,77..78,][order(50,57,125,132..133,177..178,181,222,225,229,][57][132][145]	[acetylation][acetylation][other][other][other][other][phosphorylation]	[N-acetylmethionine, in 14-3-3 protein gamma, alternate, partial; propagated from UniProtKB/Swiss-Prot (P61981.2)][N-acetylvaline, in 14-3-3 protein gamma, N-terminally processed, partial; N-acetylvaline, partial; propagated from UniProtKB/Swiss-Prot (P61981.2)][dimer interface [polypeptide binding]][peptide binding site [polypeptide binding]][Interaction with phosphoserine on interacting protein…				1	gi|21464101|ref|NP_036611.2|	209	gi|21464101|ref|NP_036611.2|	14-3-3 protein gamma [Homo sapiens]	6.351e-05	0.00019969	0.00048141	0.00111106	0	0.00019913	0.00013597	0.0001864	0.00016076	0.00014177	0	0.00021788	8.972e-05	0.00020371	0	0.00050071	247	28303	4.9	NNNNNNNNNNNNNNNNNNXNNNNNXNNNXN
188	o	33	0.011	Q	0	RANBP1		22		[48..153]	[RanBD_RanBP1]	[Ran-binding domain; cd13179]	[2][7][13][18][21][21][32][order(50,56,58,65..70,74,85,87,89,91..98,101..103,][order(54,56,58,67..70,87,89,91..92,94..98,101..103,][60][150][183]	[acetylation][phosphorylation][phosphorylation][phosphorylation][phosphorylation][phosphorylation][phosphorylation][other][other][phosphorylation][acetylation][acetylation]	[N-acetylalanine; propagated from UniProtKB/Swiss-Prot (P43487.1)][][Phosphothreonine; propagated from UniProtKB/Swiss-Prot (P43487.1)][Phosphothreonine; propagated from UniProtKB/Swiss-Prot (P43487.1)][Phosphoserine; propagated from UniProtKB/Swiss-Prot (P43487.1)][][][CRM1-RanBP1-RanGTP complex [polypeptide binding]][Ran#RanBP1#RanGAP complex [polypeptide binding]][Phosphoserine; propagated fro…				1	gi|4506407|ref|NP_002873.1|	210	gi|4506407|ref|NP_002873.1|	ran-specific GTPase-activating protein [Homo sapiens]	0.00039025	0	0.00032619	0.00061792	0	5.878e-05	0.00016112	0.00057264	0.00028535	0.00104102	0.00022262	0.00020081	0	0.00025033	0.00052197	0.00051798	201	23310	5.3	NNNNNNNNNNNNNNNXNNXNNNNNNNXNNN
189						MTHFD1		14	1.5.1.5;6.3.4.3;3.5.4.9	[2..305][4..293][5..125][52..56][99..101][120..292][272..276][306..935][310..935][333..918]	[Methylenetetrahydrofolate dehydrogenase and cyclohydrolase][PRK14190][THF_DHG_CYH][Substrate binding][Substrate binding][NAD_bind_m-THF_DH_Cyclohyd][Substrate binding][Formyltetrahydrofolate synthetase][PLN02759][FTHFS]	[propagated from UniProtKB/Swiss-Prot (P11586.3)][bifunctional 5,10-methylene-tetrahydrofolate dehydrogenase/ 5,10-methylene-tetrahydrofolate cyclohydrolase; Provisional][Tetrahydrofolate dehydrogenase/cyclohydrolase, catalytic domain; pfam00763][propagated from UniProtKB/Swiss-Prot (P11586.3)][propagated from UniProtKB/Swiss-Prot (P11586.3)][NADP binding domain of methylene-tetrahydrofolate dehy…	[1][2][order(129..130,133,165,167,173,182..183,186,189..194,196,][order(148,173..174,196..197,216,218,221,236,238,276,279)][order(272..273,280)][order(411,445)][order(411..412,438..440)]	[acetylation][other][other][other][other][other][other]	[N-acetylmethionine; propagated from UniProtKB/Swiss-Prot (P11586.3)][Not acetylated; propagated from UniProtKB/Swiss-Prot (P11586.3)][homodimer interface [polypeptide binding]][NADP binding site [chemical binding]][substrate binding site [chemical binding]][Potassium binding sites [ion binding]][Cesium cation binding sites [ion binding]]				1	gi|222136639|ref|NP_005947.3|	211	gi|222136639|ref|NP_005947.3|	C-1-tetrahydrofolate synthase, cytoplasmic [Homo sapiens]	8.389e-05	0.00015373	8.181e-05	0.00019925	0	8.845e-05	5.195e-05	0.00019696	0.00017176	0.00022379	4.786e-05	0.00025901	0	0.00016145	0.00019637	0.00017107	935	101531	7.3	NNNNNNNNNNNNNXNNNNXNNNNNNNXNNN
190	o	21	0.331	Q	21	HSPA4L		4		[2..384][3..694]	[HSPA4L_NBD][HSP70]	[Nucleotide-binding domain of HSPA4L; cd11738][Hsp70 protein; pfam00012]	[order(9..12,68,202,204..207,233,271,274..275,278,342..344,][order(18,21..24,29..33,54..55,57..58,138..139,184,265,275,][order(44..46,78,112,116,119..120,123,127,150..151,][761][761]	[other][other][other][phosphorylation][phosphorylation]	[nucleotide binding site [chemical binding]][HSP70 interaction site [polypeptide binding]][SBD interface [polypeptide binding]][Phosphothreonine; propagated from UniProtKB/Swiss-Prot (O95757.3)][]				1	gi|31541941|ref|NP_055093.2|	212	gi|31541941|ref|NP_055093.2|	heat shock 70 kDa protein 4L [Homo sapiens]	0	0.00025699	6.326e-05	8.327e-05	0	0	0	0.00016837	4.385e-05	0.00022075	0.00010667	0.00022094	0	0	0	0.00014531	839	94512	5.9	NNNNNNNNNNNNNXXNNNXNNNNNNNNNNN
191	o	21	0.147	Q	21	HSPH1		13		[2..384][3..624]	[HSPH1_NBD][HSP70]	[Nucleotide-binding domain of HSPH1; cd11739][Hsp70 protein; pfam00012]	[order(9..12,68,202,204..207,233,271,274..275,278,342..344,][order(18,21..24,29..33,54..55,57..58,138..139,184,265,275,][order(44..46,78,112,116,119..120,123,127,150..151,][509][509][557][557][809][809][809][815]	[other][other][other][phosphorylation][phosphorylation][phosphorylation][phosphorylation][phosphorylation][phosphorylation][phosphorylation][phosphorylation]	[nucleotide binding site [chemical binding]][HSP70 interaction site [polypeptide binding]][SBD interface [polypeptide binding]][][][Phosphoserine; propagated from UniProtKB/Swiss-Prot (Q92598.1)][][Phosphoserine; propagated from UniProtKB/Swiss-Prot (Q92598.1)][][][Phosphothreonine; propagated from UniProtKB/Swiss-Prot (Q92598.1)]				1	gi|42544159|ref|NP_006635.2|	213	gi|42544159|ref|NP_006635.2|	heat shock protein 105 kDa [Homo sapiens]	0	0.0002513	0.00012372	0	0	4.647e-05	0	0.00013171	5.717e-05	0.00012748	5.215e-05	0.00015681	0	0	3.974e-05	0.00012865	858	96865	5.4	NNNNNNNNNNNNNXXNNNXNNNNNNNNNNN
192	o	29	0.014	Q	0	HTATSF1		X		[<112..>218][132..222][263..353][381..755]	[COG0724][RRM1_TatSF1_like][RRM2_TatSF1_like][Mediates interaction with the P-TEFb complex]	[RNA-binding proteins (RRM domain) [General function prediction only]][RNA recognition motif 1 in HIV Tat-specific factor 1 (Tat-SF1) and similar proteins; cd12281][RNA recognition motif 2 in HIV Tat-specific factor 1 (Tat-SF1) and similar proteins; cd12282][propagated from UniProtKB/Swiss-Prot (O43719.1)]	[2][387][403][407][445][452][453][485][498][557][561][579][597][600][607][616][624][633][642][676][702][713][714][721]	[acetylation][phosphorylation][phosphorylation][phosphorylation][phosphorylation][phosphorylation][phosphorylation][phosphorylation][phosphorylation][phosphorylation][phosphorylation][phosphorylation][phosphorylation][phosphorylation][phosphorylation][phosphorylation][phosphorylation][phosphorylation][phosphorylation][phosphorylation][phosphorylation][phosphorylation][phosphorylation][phosphoryla…	[N-acetylserine; propagated from UniProtKB/Swiss-Prot (O43719.1)][Phosphoserine; propagated from UniProtKB/Swiss-Prot (O43719.1)][Phosphoserine; propagated from UniProtKB/Swiss-Prot (O43719.1)][Phosphoserine; propagated from UniProtKB/Swiss-Prot (O43719.1)][Phosphoserine; propagated from UniProtKB/Swiss-Prot (O43719.1)][Phosphoserine; propagated from UniProtKB/Swiss-Prot (O43719.1)][Phosphoserine…				1	gi|253970456|ref|NP_001156752.1|	214	gi|253970456|ref|NP_001156752.1|	HIV Tat-specific factor 1 [Homo sapiens]	2.078e-05	6.346e-05	1.447e-05	0.00021934	0.00033796	0.00018777	0.00010723	0.00018294	0.00013674	3.959e-05	0	5.346e-05	0.00046059	0.0002999	0.0001737	0.00031432	755	85853	4.4	NNNNNNNNNNNNXXNNNNNNNNNNXNNNNN
193	o	25	0.014	Q	0	DHX15		4	3.6.4.13	[149..322][154..295][260..263][320..>437][556..628][662..765]	[DEXDc][DEXDc][DEAH box][HELICc][HA2][OB_NTP_bind]	[DEAD-like helicases superfamily; smart00487][DEAD-like helicases superfamily. A diverse family of proteins involved in ATP-dependent RNA or DNA unwinding. This domain contains the ATP-binding region; cd00046][propagated from UniProtKB/Swiss-Prot (O43143.2)][Helicase superfamily c-terminal domain; associated with DEXDc-, DEAD-, and DEAH-box proteins, yeast initiation factor 4A, Ski2p, and Hepatit…	[132][163..167][260..263][order(357..360,389..390,421..423)][488]	[acetylation][other][other][other][acetylation]	[N6-acetyllysine; propagated from UniProtKB/Swiss-Prot (O43143.2)][ATP binding site [chemical binding]][putative Mg++ binding site [ion binding]][nucleotide binding region [chemical binding]][N6-acetyllysine; propagated from UniProtKB/Swiss-Prot (O43143.2)]				1	gi|68509926|ref|NP_001349.2|	215	gi|68509926|ref|NP_001349.2|	putative pre-mRNA-splicing factor ATP-dependent RNA helicase DHX15 [Homo sapiens]	9.867e-05	0.00030996	0.00017869	0.00017359	0	7.43e-05	0.00010184	0.0002843	0.0002453	0.000188	2.814e-05	0.00023693	0.00048888	0.00043633	0.00023095	0.00107734	795	90933	7.5	NNNNNNNNNNNNXXNNNNXNNNNNNNNNNN
194	o	17	0.114	Q	17	EIF2B5		3		[43..438][43..257][361..439][548..718]	[GCD1][eIF-2B_epsilon_N][LbH_eIF2B_epsilon][W2_eIF2B_epsilon]	[Nucleoside-diphosphate-sugar pyrophosphorylase involved in lipopolysaccharide biosynthesis/translation initiation factor 2B, gamma/epsilon subunits (eIF-2Bgamma/eIF-2Bepsilon) [Cell envelope biogenesis, outer membrane / Translation, ribosomal structure...; COG1208][The N-terminal domain of epsilon subunit of the eIF-2B is a subfamily of glycosyltransferase 2; cd04197][eIF-2B epsilon subunit, cen…	[2][51][466][469][525][527][529][532][535][540][540][540][544][544][544][577][order(628,650)][717][717][717][718][718][718]	[acetylation][phosphorylation][phosphorylation][phosphorylation][phosphorylation][phosphorylation][phosphorylation][phosphorylation][phosphorylation][modified][phosphorylation][phosphorylation][phosphorylation][phosphorylation][phosphorylation][other][other][phosphorylation][phosphorylation][phosphorylation][phosphorylation][phosphorylation][phosphorylation]	[N-acetylalanine; propagated from UniProtKB/Swiss-Prot (Q13144.3)][][][][][][][][][dephosphorylation site][][][Phosphoserine, by DYRK2; propagated from UniProtKB/Swiss-Prot (Q13144.3)][][][putative essential glutamate][putative disease-causing mutation sites][Phosphoserine; propagated from UniProtKB/Swiss-Prot (Q13144.3)][][][Phosphoserine; propagated from UniProtKB/Swiss-Prot (Q13144.3)][][]				1	gi|83267879|ref|NP_003898.2|	216	gi|83267879|ref|NP_003898.2|	translation initiation factor eIF-2B subunit epsilon [Homo sapiens]	0.00013055	0.00013291	9.094e-05	5.742e-05	0	8.193e-05	4.492e-05	0.00025542	0.00014319	4.146e-05	0.00021722	5.598e-05	0.00073766	0.00041873	0.00029103	0.00042756	721	80380	5.1	NNNNNNNNNNNNXXNNNNXNNNNNNNNNNN
195	o	42	0.02	Q	0	CALM3		19	2.7.11.19	[1..149][12..74][85..147]	[PTZ00184][EFh][EFh]	[calmodulin; Provisional][EF-hand, calcium binding motif; A diverse superfamily of calcium sensors and calcium signal modulators; most examples in this alignment model have 2 active canonical EF hands. Ca2+ binding induces a conformational change in the EF-hand motif, leading to...; cd00051][EF-hand, calcium binding motif; A diverse superfamily of calcium sensors and calcium signal modulators; mo…	[2][order(21,23,25,32,57,59,61,68)][22][order(94,96,98,105,130,132,134,141)][95][100][100][100][102][116][139]	[acetylation][other][acetylation][other][acetylation][phosphorylation][phosphorylation][phosphorylation][phosphorylation][methylation][phosphorylation]	[N-acetylalanine; propagated from UniProtKB/Swiss-Prot (P62158.2)][Ca2+ binding site [ion binding]][N6-acetyllysine, alternate; propagated from UniProtKB/Swiss-Prot (P62158.2)][Ca2+ binding site [ion binding]][N6-acetyllysine; propagated from UniProtKB/Swiss-Prot (P62158.2)][Phosphotyrosine; propagated from UniProtKB/Swiss-Prot (P62158.2)][][][Phosphoserine; propagated from UniProtKB/Swiss-Prot (…				1	gi|58218968|ref|NP_005175.2|	217	gi|58218968|ref|NP_005175.2|	calmodulin [Homo sapiens]	0.00094761	0.00578826	0.00220016	0.00639068	0	0.00079288	0.00032601	0.00046349	0.00146277	0.010031	0.00210219	0.00415362	0	0.00202619	0.00140828	0.00259201	149	16838	4.2	NNNNNNNNNNXNNNNNNNXNNNNNNNXNNN
196	o	18	0.904	S	18	CALR		19		[18..197][22..332][191..255][198..308][259..297][309..417][414..417]	[N-domain][Calreticulin][4 X approximate repeats][P-domain][3 X approximate repeats][C-domain][Prevents secretion from ER]	[propagated from UniProtKB/Swiss-Prot (P27797.1)][Calreticulin family; pfam00262][propagated from UniProtKB/Swiss-Prot (P27797.1)][propagated from UniProtKB/Swiss-Prot (P27797.1)][propagated from UniProtKB/Swiss-Prot (P27797.1)][propagated from UniProtKB/Swiss-Prot (P27797.1)][propagated from UniProtKB/Swiss-Prot (P27797.1)]	[48][159][209]	[acetylation][acetylation][acetylation]	[N6-acetyllysine; propagated from UniProtKB/Swiss-Prot (P27797.1)][N6-acetyllysine; propagated from UniProtKB/Swiss-Prot (P27797.1)][N6-acetyllysine; propagated from UniProtKB/Swiss-Prot (P27797.1)]				1	gi|4757900|ref|NP_004334.1|	218	gi|4757900|ref|NP_004334.1|	calreticulin precursor [Homo sapiens]	0.00015049	0.00040216	0.00026205	0.00054605	0	0.00014165	0.00034947	0.00022082	0.00019256	0.00053763	0.00037557	0.00025811	0	0.00048266	0.0001887	0.00042403	417	48142	4.4	NNNNNNNNNNXNNNNNNNXNNNNNNNXNNN
197	o	12	0.066	Q	31	PRDX2		19	1.11.1.15	[1..195][8..179]	[PTZ00253][PRX_Typ2cys]	[tryparedoxin peroxidase; Provisional][Peroxiredoxin (PRX) family, Typical 2-Cys PRX subfamily; PRXs are thiol-specific antioxidant (TSA) proteins, which confer a protective role in cells through its peroxidase activity by reducing hydrogen peroxide, peroxynitrite, and organic hydroperoxides; cd03015]	[2][order(8,49..50,53,116,126,139..141,143..145,149..150,157,][order(47,81..82,107,109,121)][order(48,51,127)][order(51,172)]	[acetylation][other][other][active][active]	[N-acetylalanine; propagated from UniProtKB/Swiss-Prot (P32119.5)][dimer interface [polypeptide binding]][decamer (pentamer of dimers) interface [polypeptide binding]][catalytic triad [active]][peroxidatic and resolving cysteines [active]]				1	gi|32189392|ref|NP_005800.3|	219	gi|32189392|ref|NP_005800.3|	peroxiredoxin-2 isoform a [Homo sapiens]	0	0.00028232	0.00022076	0.00012778	0	0.000179	0	0.00061361	0.00052142	0.00037743	0.000113	0.0005436	0	0.00019059	0.00015897	0.00054013	198	21892	6	NNNNNNNNNNXNNNNNNNXNNNNNNNXNNN
198	o	42	0.063	Q	16	CCT5		5		[10..535][15..533]	[TCP1_epsilon][thermosome_arch]	[TCP-1 (CTT or eukaryotic type II) chaperonin family, epsilon subunit. Chaperonins are involved in productive folding of proteins. They share a common general morphology, a double toroid of 2 stacked rings. In contrast to bacterial group I chaperonins; cd03339][thermosome, various subunits, archaeal; TIGR02339]	[2][order(25,29,57..60,62,80,82,86,90,93,392,529..535)][26][order(52..54,104,108,171,404,422,462,506,508)][order(442,460,469,471..472,475)]	[acetylation][other][phosphorylation][other][other]	[N-acetylalanine; propagated from UniProtKB/Swiss-Prot (P48643.1)][ring oligomerisation interface [polypeptide binding]][Phosphoserine; propagated from UniProtKB/Swiss-Prot (P48643.1)][ATP/Mg binding site [chemical binding]][stacking interactions]				1	gi|24307939|ref|NP_036205.1|	220	gi|24307939|ref|NP_036205.1|	T-complex protein 1 subunit epsilon [Homo sapiens]	2.9e-05	0.00022141	0.00020199	3.826e-05	0	0.00015286	0	0.00021275	0.00012722	0.0008288	0.00090982	0.00084555	0.00015124	0.00037203	0.00038786	0.00043435	541	59671	5.6	NNNNNNNNNNXNNNNNNNXNXNNNNNNNNN
199	i7-24o	25	0.845	S	25	PDIA4		7	5.3.4.1	[65..164][177..640][180..279][286..392][397..506][534..631][642..645]	[PDI_a_family][ER_PDI_fam][PDI_a_family][PDI_b_ERp72][PDI_b'_ERp72_ERp57][PDI_a_PDI_a'_C][Prevents secretion from ER]	[Protein Disulfide Isomerase (PDIa) family, redox active TRX domains; composed of eukaryotic proteins involved in oxidative protein folding in the endoplasmic reticulum (ER) by acting as catalysts and folding assistants. Members of this family include PDI...; cd02961][protein disulfide isomerases, eukaryotic; TIGR01130][Protein Disulfide Isomerase (PDIa) family, redox active TRX domains; composed…	[order(91,94)][order(206,209)][366][order(555,558,622)]	[active][active][acetylation][active]	[catalytic residues [active]][catalytic residues [active]][N6-acetyllysine; propagated from UniProtKB/Swiss-Prot (P13667.2)][catalytic residues [active]]				1	gi|4758304|ref|NP_004902.1|	221	gi|4758304|ref|NP_004902.1|	protein disulfide-isomerase A4 precursor [Homo sapiens]	2.432e-05	0.00014857	0.00011859	3.209e-05	0	9.158e-05	0	7.138e-05	0.00017785	0.00011586	0.00038156	4.172e-05	6.343e-05	0.00035105	4.067e-05	0.00024077	645	72933	5.1	NNNNNNNNNNXNNNNNNNXNXNNNNNNNNN
200	o	24	0.013	Q	0	CFDP1		16		[178..217][220..297]	[Hydrophilic][BCNT]	[propagated from UniProtKB/Swiss-Prot (Q9UEE9.1)][Bucentaur or craniofacial development; pfam07572]	[116][250]	[phosphorylation][phosphorylation]	[Phosphoserine; propagated from UniProtKB/Swiss-Prot (Q9UEE9.1)][Phosphoserine; propagated from UniProtKB/Swiss-Prot (Q9UEE9.1)]				1	gi|5453567|ref|NP_006315.1|	222	gi|5453567|ref|NP_006315.1|	craniofacial development protein 1 [Homo sapiens]	0.00020988	8.012e-05	0.00014619	0	0	0.00031609	0	0.00023097	0.00042202	4.999e-05	0.00029931	4.5e-05	0.00027366	0.00084142	8.772e-05	0.00069058	299	33593	4.8	NNNNNNNNNNXNNNNNNXXNNNNNNNNNNN
201	o	34	0.019	Q	0	CD2BP2		16		[280..340]	[GYF]	[GYF domain: contains conserved Gly-Tyr-Phe residues; Proline-binding domain in CD2-binding and other proteins. Involved in signaling lymphocyte activity. Also present in other unrelated proteins (mainly unknown) derived from diverse eukaryotic species; cd00072]	[49][118][194][195][297..313][order(307,312..313)]	[phosphorylation][phosphorylation][phosphorylation][phosphorylation][other][other]	[Phosphoserine; propagated from UniProtKB/Swiss-Prot (O95400.1)][Phosphoserine; propagated from UniProtKB/Swiss-Prot (O95400.1)][Phosphoserine; propagated from UniProtKB/Swiss-Prot (O95400.1)][Phosphoserine; propagated from UniProtKB/Swiss-Prot (O95400.1)][proline binding motif][proline interaction residues]				1	gi|343887347|ref|NP_001230575.1|	224	gi|343887347|ref|NP_001230575.1|	CD2 antigen cytoplasmic tail-binding protein 2 [Homo sapiens]	0.00027604	0.00042153	0.00022432	0.00060705	0	0.00048503	0.00052232	0.00060757	0.00043732	4.383e-05	0.00019683	0.00035509	0.00029994	0.00081157	0.00038459	0.00037013	341	37646	4.6	NNNNNNNNNNXNNXNNNNXNNNNNNNNNNN
202	o	21	0.261	S	21	NPM3		10		[33..>140]	[Nucleoplasmin]	[Nucleoplasmin; pfam03066]	[2][13][16][147][147][151][151][158][158]	[acetylation][phosphorylation][phosphorylation][phosphorylation][phosphorylation][phosphorylation][phosphorylation][phosphorylation][phosphorylation]	[N-acetylalanine; propagated from UniProtKB/Swiss-Prot (O75607.3)][Phosphoserine; propagated from UniProtKB/Swiss-Prot (O75607.3)][Phosphoserine; propagated from UniProtKB/Swiss-Prot (O75607.3)][Phosphoserine; propagated from UniProtKB/Swiss-Prot (O75607.3)][][Phosphoserine; propagated from UniProtKB/Swiss-Prot (O75607.3)][][Phosphoserine; propagated from UniProtKB/Swiss-Prot (O75607.3)][]				1	gi|6857818|ref|NP_008924.1|	225	gi|6857818|ref|NP_008924.1|	nucleoplasmin-3 [Homo sapiens]	0.00061695	0.00296097	0.00294673	0.00116293	0	0.00517686	0.00063677	0.00129326	0.00193335	0.00067174	0.00100554	0.00143611	0.00390728	0.00127206	0.00147355	0.00169264	178	19344	4.6	NNNNNNNNNNXNXNNNNNXNNNNNNNNNNN
203	o	35	0.114	Q	16	XPO1		2		[1..679][15..1044][46..112][123..268][327..450][411..481][411..414][709..1027][775..813][800..820][885..916][917..954][1002..1039]	[Necessary for HTLV-1 Rex-mediated mRNA export][CRM1][IBN_N][Xpo1][Interaction with Ran and nuclear export complex formation][Interaction with RANBP3][Necessary for HTLV-1 Rex multimerization][CRM1_C][HEAT 7][Interaction with HIV-1 Rev][HEAT 8][HEAT 9][HEAT 10]	[propagated from UniProtKB/Swiss-Prot (O14980.1)][Importin beta-related nuclear transport receptor [Nuclear structure / Intracellular trafficking and secretion]; COG5101][Importin-beta N-terminal domain; smart00913][Exportin 1-like protein; pfam08389][propagated from UniProtKB/Swiss-Prot (O14980.1)][propagated from UniProtKB/Swiss-Prot (O14980.1)][propagated from UniProtKB/Swiss-Prot (O14980.1)][…	[391][391][395][397][446][693][1031][1055]	[phosphorylation][phosphorylation][phosphorylation][phosphorylation][acetylation][acetylation][phosphorylation][phosphorylation]	[Phosphoserine; propagated from UniProtKB/Swiss-Prot (O14980.1)][][][][N6-acetyllysine; propagated from UniProtKB/Swiss-Prot (O14980.1)][N6-acetyllysine; propagated from UniProtKB/Swiss-Prot (O14980.1)][][]				1	gi|4507943|ref|NP_003391.1|	226	gi|4507943|ref|NP_003391.1|	exportin-1 [Homo sapiens]	0.00013183	0.00017895	7.142e-05	0.0001353	0	6.618e-05	6.047e-05	0.0003654	0.00051412	0.00030702	0.00010445	0.00032662	9.55e-05	0.00018793	0.00014694	0.00027317	1071	123386	6.1	NNNNNNNNNNXNXNNNNNXNNNNNNNNNNN
204	o	15	0.116	Q	15	CSNK2A2		16	2.7.11.1	[40..325][40..325]	[PKc_like][Pkinase]	[Protein Kinases, catalytic domain; cl09925][Protein kinase domain; pfam00069]	[13][18][21][order(46..50,54,67,69,96,114..117,121,123,157,159,][order(46..50,54,67,69,96,114..117,121,157,159,161..162,][order(50,121,123,157,159,161,179,194..197)][97][order(175..180,194..197)][288]	[phosphorylation][phosphorylation][phosphorylation][active][other][other][acetylation][other][phosphorylation]	[Phosphotyrosine; propagated from UniProtKB/Swiss-Prot (P19784.1)][Phosphoserine; propagated from UniProtKB/Swiss-Prot (P19784.1)][Phosphoserine; propagated from UniProtKB/Swiss-Prot (P19784.1)][][ATP binding site [chemical binding]][substrate binding site [chemical binding]][N6-acetyllysine; propagated from UniProtKB/Swiss-Prot (P19784.1)][activation loop (A-loop)][Phosphoserine; propagated from…				1	gi|4503097|ref|NP_001887.1|	227	gi|4503097|ref|NP_001887.1|	casein kinase II subunit alpha' [Homo sapiens]	0.00183776	0.00184811	0.00280992	0.00065058	0.00102064	0.00202523	0.00203557	0.00118389	0.00088492	0.00012811	0.0010867	0.00099945	0.00508472	0.00258773	0.0023981	0.00189947	350	41213	8.6	NNNNNNNNNNXNXXNNNNNNNNNNNNNNNN
205	o	5	0.13	Q	0	HDAC1		1	3.5.1.98	[4..374][9..321][28..340]	[HDAC1][Histone deacetylase][AcuC]	[Histone deacetylase 1 (HDAC1); cd10010][propagated from UniProtKB/Swiss-Prot (Q13547.1)][Deacetylases, including yeast histone deacetylase and acetoin utilization protein [Chromatin structure and dynamics / Secondary metabolites biosynthesis, transport, and catabolism]; COG0123]	[74][order(140..141,149..150,176,178,264,271,301,303)][order(176,178,264)][220][221][393][393][421][421][421][421][423][423][423][432][444]	[acetylation][active][other][acetylation][phosphorylation][phosphorylation][phosphorylation][phosphorylation][phosphorylation][phosphorylation][phosphorylation][phosphorylation][phosphorylation][phosphorylation][methylation][modified]	[N6-acetyllysine; propagated from UniProtKB/Swiss-Prot (Q13547.1)][][Zn binding site [ion binding]][N6-acetyllysine; propagated from UniProtKB/Swiss-Prot (Q13547.1)][][Phosphoserine; propagated from UniProtKB/Swiss-Prot (Q13547.1)][][Phosphoserine, by CK2; propagated from UniProtKB/Swiss-Prot (Q13547.1)][][][][Phosphoserine, by CK2; propagated from UniProtKB/Swiss-Prot (Q13547.1)][][][N6-methylat…				1	gi|13128860|ref|NP_004955.2|	228	gi|13128860|ref|NP_004955.2|	histone deacetylase 1 [Homo sapiens]	0.00091825	0.00077771	0.00112366	0.00177062	0	0.00097702	0.00089316	0.00094723	0.00067771	0.00043412	0.00081231	0.00101775	0.00037946	0.00022425	0.0011521	0.00052744	482	55103	5.5	NNNNNNNNNNXNXXNNNNNNNNNNNNNNNN
206	o	9	0.08	Q	18	DIEXF		1		[320..751]	[DUF1253]	[Protein of unknown function (DUF1253); pfam06862]							1	gi|75677335|ref|NP_055203.4|	229	gi|75677335|ref|NP_055203.4|	digestive organ expansion factor homolog [Homo sapiens]	0.00105833	0.00076054	0.00065044	0.00084882	0.0022951	0.00060944	0.00100665	0.00079169	0.00092559	0.00047448	0.0031074	0.00069406	0.0041128	0.00246261	0.00173474	0.00068089	756	87055	5.9	NNNNNNNNNNXNXXNNNNNNNNNNNNNNNN
207	o	37	0.013	Q	0	NCBP1		9		[3..20][28..240][304..470][485..746]	[Nuclear localization signal (Potential)][MIF4G][MIF4G_like][MIF4G_like_2]	[propagated from UniProtKB/Swiss-Prot (Q09161.1)][Middle domain of eukaryotic initiation factor 4G (eIF4G); smart00543][MIF4G like; pfam09088][MIF4G like; pfam09090]	[7][21][21][22][22][27][33][204][674][698]	[phosphorylation][phosphorylation][phosphorylation][phosphorylation][phosphorylation][phosphorylation][phosphorylation][acetylation][phosphorylation][acetylation]	[Phosphoserine, by RPS6KB1; propagated from UniProtKB/Swiss-Prot (Q09161.1)][Phosphothreonine, by RPS6KB1; propagated from UniProtKB/Swiss-Prot (Q09161.1)][][Phosphoserine, by RPS6KB1; propagated from UniProtKB/Swiss-Prot (Q09161.1)][][][][N6-acetyllysine; propagated from UniProtKB/Swiss-Prot (Q09161.1)][][N6-acetyllysine; propagated from UniProtKB/Swiss-Prot (Q09161.1)]				1	gi|4505343|ref|NP_002477.1|	230	gi|4505343|ref|NP_002477.1|	nuclear cap-binding protein subunit 1 [Homo sapiens]	7.943e-05	0.0003639	0.00011066	7.861e-05	6.46e-05	0.00010468	0.00016397	0.00020397	0.00014521	7.568e-05	0.0001416	0.00015327	2.589e-05	0.00031846	9.96e-05	0.00053084	790	91839	6.4	NNNNNNNNNNXNXXNNNNNNNNNNNNNNNN
208	o	13	0.041	Q	19	PUF60		8		[1..516][7..>301][<62..>153][77..559][129..204][226..301][461..558]	[Inhibits homodimerization][half-pint][RecA][Inhibits transcriptional repression, interaction with ERCC3 and apoptosis induction][RRM1_PUF60][RRM2_PUF60][RRM3_UHM_PUF60]	[propagated from UniProtKB/Swiss-Prot (Q9UHX1.1)][poly-U binding splicing factor, half-pint family; TIGR01645][recA bacterial DNA recombination protein; cl17211][propagated from UniProtKB/Swiss-Prot (Q9UHX1.1)][RNA recognition motif 1 in (U)-binding-splicing factor PUF60 and similar proteins; cd12370][RNA recognition motif 2 in (U)-binding-splicing factor PUF60 and similar proteins; cd12371][RNA …	[60][112][order(191,202..204)][251][order(281,285..286)][314][454][order(494..495,497..499,502..507,520,553..557)]	[phosphorylation][phosphorylation][other][acetylation][other][phosphorylation][acetylation][other]	[Phosphothreonine; propagated from UniProtKB/Swiss-Prot (Q9UHX1.1)][Phosphoserine; propagated from UniProtKB/Swiss-Prot (Q9UHX1.1)][dimer interface [polypeptide binding]][N6-acetyllysine; propagated from UniProtKB/Swiss-Prot (Q9UHX1.1)][dimer interface [polypeptide binding]][Phosphothreonine; propagated from UniProtKB/Swiss-Prot (Q9UHX1.1)][N6-acetyllysine; propagated from UniProtKB/Swiss-Prot (Q…				1	gi|17978512|ref|NP_510965.1|	231	gi|17978512|ref|NP_510965.1|	poly(U)-binding-splicing factor PUF60 isoform a [Homo sapiens]	0.0005192	0.0003	0	0	0.0010955	0.00062345	0.00031863	0.00026767	0.00029755	0.00028074	0.00088052	0.00132375	0	0.00063009	0.00091497	0.00041977	559	59876	5.3	NNNNNNNNNNXNXXNNNNNNNNNNNNNNNN
209	o	13	0.041	Q	19	PUF60		8		[112..187][209..284][444..541]	[RRM1_PUF60][RRM2_PUF60][RRM3_UHM_PUF60]	[RNA recognition motif 1 in (U)-binding-splicing factor PUF60 and similar proteins; cd12370][RNA recognition motif 2 in (U)-binding-splicing factor PUF60 and similar proteins; cd12371][RNA recognition motif 3 in UHM domain of poly(U)-binding-splicing factor PUF60 and similar proteins; cd12648]	[order(174,185..187)][order(264,268..269)][order(477..478,480..482,485..490,503,536..540)]	[other][other][other]	[dimer interface [polypeptide binding]][dimer interface [polypeptide binding]][oligomer interface [polypeptide binding]]				1	gi|17298690|ref|NP_055096.2|	232	gi|17298690|ref|NP_055096.2|	poly(U)-binding-splicing factor PUF60 isoform b [Homo sapiens]	0.00053548	0.00030941	0.00084678	0.00175685	0.00112987	0.000643	0.00032862	0.00027607	0.00030689	0.00028955	0.00090814	0	0.00279285	0.00064985	0.00094367	0.0003247	542	58172	5.3	NNNNNNNNNNXNXXNNNNNNNNNNNNNNNN
210	o	8	0.075	Q	27	RING1		6		[30..234][44..89][47..91][201..204][230..406]	[Necessary for transcriptional repression (By similarity)][zf-C3HC4_2][RING][Nuclear localization signal (Potential)][Necessary for interaction with CBX2 (By similarity)]	[propagated from UniProtKB/Swiss-Prot (Q06587.2)][Zinc finger, C3HC4 type (RING finger); pfam13923][RING-finger (Really Interesting New Gene) domain, a specialized type of Zn-finger of 40 to 60 residues that binds two atoms of zinc; defined by the 'cross-brace' motif C-X2-C-X(9-39)-C-X(1-3)- H-X(2-3)-(N/C/H)-X2-C-X(4-48)C-X2-C; probably involved in...; cd00162][propagated from UniProtKB/Swiss-Pro…	[38][order(48,51,64,66,69,72,84,87)][140][163][166][187][187][188][190][190][194][220][248][254]	[phosphorylation][other][phosphorylation][phosphorylation][phosphorylation][phosphorylation][phosphorylation][phosphorylation][phosphorylation][phosphorylation][phosphorylation][phosphorylation][phosphorylation][phosphorylation]	[Phosphoserine; propagated from UniProtKB/Swiss-Prot (Q06587.2)][cross-brace motif][Phosphoserine; propagated from UniProtKB/Swiss-Prot (Q06587.2)][][][Phosphoserine; propagated from UniProtKB/Swiss-Prot (Q06587.2)][][][Phosphoserine; propagated from UniProtKB/Swiss-Prot (Q06587.2)][][][Phosphothreonine; propagated from UniProtKB/Swiss-Prot (Q06587.2)][Phosphoserine; propagated from UniProtKB/Swi…				1	gi|51479192|ref|NP_002922.2|	233	gi|51479192|ref|NP_002922.2|	E3 ubiquitin-protein ligase RING1 [Homo sapiens]	0.00049681	0.00011801	0.0004028	0.00043338	0.00025139	0.00064016	0.00037223	0.000441	0.00033168	0.00045514	0.00053532	0.00012782	7.558e-05	0.00047714	0.00019381	0.00025751	406	42429	5.6	NNNNNNNNNNXNXXNNNNNNNNNNNNNNNN
211	o	9	0.119	S	21	INTS3		1		[269..498]	[DUF2356]	[Conserved protein (DUF2356); pfam10189]	[501][501][536][994]	[phosphorylation][phosphorylation][phosphorylation][phosphorylation]	[Phosphoserine; propagated from UniProtKB/Swiss-Prot (Q68E01.1)][][Phosphoserine; propagated from UniProtKB/Swiss-Prot (Q68E01.1)][Phosphoserine; propagated from UniProtKB/Swiss-Prot (Q68E01.1)]				1	gi|39995084|ref|NP_075391.3|	234	gi|39995084|ref|NP_075391.3|	integrator complex subunit 3 [Homo sapiens]	0.00010539	0.00011496	1.049e-05	0.00017879	4.898e-05	0.00012471	6.216e-05	6.628e-05	0.0001211	2.869e-05	0.00010736	3.874e-05	0.00011779	7.243e-05	0.0001762	8.485e-05	1042	118013	5.8	NNNNNNNNNNXNXXNNNNNNNNNNNNNNNN
212	o	11	0.018	Q	16	DEK		6		[149..183][205..221][321..375]	[SAP][Nuclear localization signal (Potential)][DEK_C]	[Putative DNA-binding (bihelical) motif predicted to be involved in chromosomal organisation; smart00513][propagated from UniProtKB/Swiss-Prot (P35659.1)][DEK C terminal domain; pfam08766]	[2][13][13][15][19][32][32][51][51][159][199][201][204][210][227][227][230][230][231][231][232][232][243][244][244][251][251][287][288][289][290][296][301][301][303][303][306][306][307][307]	[acetylation][phosphorylation][phosphorylation][phosphorylation][phosphorylation][phosphorylation][phosphorylation][phosphorylation][phosphorylation][phosphorylation][phosphorylation][phosphorylation][phosphorylation][phosphorylation][phosphorylation][phosphorylation][phosphorylation][phosphorylation][phosphorylation][phosphorylation][phosphorylation][phosphorylation][phosphorylation][phosphoryla…	[N-acetylserine; propagated from UniProtKB/Swiss-Prot (P35659.1)][Phosphothreonine; propagated from UniProtKB/Swiss-Prot (P35659.1)][][][Phosphoserine; propagated from UniProtKB/Swiss-Prot (P35659.1)][Phosphoserine, by CK2; propagated from UniProtKB/Swiss-Prot (P35659.1)][][Phosphoserine; propagated from UniProtKB/Swiss-Prot (P35659.1)][][Phosphoserine, by CK2; propagated from UniProtKB/Swiss-Pro…				1	gi|4503249|ref|NP_003463.1|	235	gi|4503249|ref|NP_003463.1|	protein DEK isoform 1 [Homo sapiens]	0.0092874	0.00249152	0.00480808	0.0139106	0.0307554	0.00620621	0.0117878	0.00546342	0.00645447	0.00263052	0.0103215	0.00226029	0.0203467	0.0195901	0.0177659	0.00461744	375	42674	8.6	NNNNNNNNNXNNXXNNNNNNNNNNNNNNNN
213	o	42	0.015	Q	22	MCM5		22	3.6.4.12	[133..649][376..520]	[MCM][AAA]	[minichromosome maintenance proteins; smart00350][The AAA+ (ATPases Associated with a wide variety of cellular Activities) superfamily represents an ancient group of ATPases belonging to the ASCE (for additional strand, catalytic E) division of the P-loop NTPase fold. The ASCE division also includes ABC; cd00009]	[2][381..388][order(382..389,445,489)][392][396][441..446][513][696]	[acetylation][other][other][acetylation][acetylation][other][other][acetylation]	[N-acetylserine; propagated from UniProtKB/Swiss-Prot (P33992.5)][Walker A motif][ATP binding site [chemical binding]][N6-acetyllysine; propagated from UniProtKB/Swiss-Prot (P33992.5)][N6-acetyllysine; propagated from UniProtKB/Swiss-Prot (P33992.5)][Walker B motif][arginine finger][N6-acetyllysine; propagated from UniProtKB/Swiss-Prot (P33992.5)]				1	gi|23510448|ref|NP_006730.2|	236	gi|23510448|ref|NP_006730.2|	DNA replication licensing factor MCM5 [Homo sapiens]	0.00059846	0.00035903	0.00037219	0.00067685	0.00034763	0.00024143	0.00061768	0.00090951	0.00087519	0.00057015	0.00039626	0.00034827	0.00064098	0.00054841	0.00042882	0.00042315	734	82286	8.4	NNNNNNNNNXNNXXNNNNNNNNNNNNNNNN
214	o	26	0.029	Q	22	PPP1CA		11	3.1.3.16	[6..308][8..300]	[PTZ00480][MPP_PP1_PPKL]	[serine/threonine-protein phosphatase; Provisional][PP1, PPKL (PP1 and kelch-like) enzymes, and related proteins, metallophosphatase domain; cd07414]	[2][order(64,66,92,96,124..125,129..130,134,173,195..197,206,][order(64,66,92,124,173,248)][order(96,129..130,134,195..197,206,220..222,272..276)][order(179,181,198,203,216,225,233..234,236..238,240..242,][320][320]	[acetylation][active][metal-binding][other][other][modified][phosphorylation]	[N-acetylserine; propagated from UniProtKB/Swiss-Prot (P62136.1)][][metal binding site [ion binding]][natural toxin binding site][MYPT1 binding site][dephosphorylation site][Phosphothreonine; propagated from UniProtKB/Swiss-Prot (P62136.1)]				1	gi|4506003|ref|NP_002699.1|	237	gi|4506003|ref|NP_002699.1|	serine/threonine-protein phosphatase PP1-alpha catalytic subunit isoform 1 [Homo sapiens]	0.00028524	0.00121902	0.00043048	0.00237321	0	0	0.00057478	0.00092429	0.00085074	0.00081524	0	0.00046387	0.00123974	0.00055273	0.00154991	0.00038104	330	37512	6.3	NNNNNNNNNXXNNNNNNNXNNNNNNNNNNN
215	o	18	0.284	Q	24	SF3B3		16		[76..571][863..1182]	[MMS1_N][CPSF_A]	[Mono-functional DNA-alkylating methyl methanesulfonate N-term; pfam10433][CPSF A subunit region; pfam03178]							1	gi|54112121|ref|NP_036558.3|	238	gi|54112121|ref|NP_036558.3|	splicing factor 3B subunit 3 [Homo sapiens]	3.867e-05	9.843e-05	9.877e-05	0.00017009	0	0.00019415	0.00010644	0.00017024	0.00013196	0.00015965	0.00022061	0.0003206	0.00018489	0.00026874	0.00047415	0.00012474	1217	135577	5.3	NNNNNNNNNXXNNNNNNNXNNNNNNNNNNN
216						KPNA1		3		[2..96][10..516][42..51][77..117][118..161][120..241][149..241][207..245][245..437][253..367][318..406][374..501][413..457][460..504]	[IBB][SRP1][nuclear localization signal][ARM 1, truncated][ARM 2][ARM][NLS binding site (major) (By similarity)][ARM 4][Binding to RAG1][ARM][NLS binding site (minor) (By similarity)][ARM][ARM 9][ARM 10, atypical]	[Importin beta binding domain; pfam01749][Karyopherin (importin) alpha [Intracellular trafficking and secretion]; COG5064][][propagated from UniProtKB/Swiss-Prot (P52294.3)][propagated from UniProtKB/Swiss-Prot (P52294.3)][Armadillo/beta-catenin-like repeats. An approximately 40 amino acid long tandemly repeated sequence motif first identified in the Drosophila segment polarity gene armadillo; th…	[order(145,149,153,184,188,191,195,231,234,237..238,241)][order(272,276,280,311,315,318,322,357,360,363..364,367)][order(398,402,406,438,442,445,449,495,498,501)]	[other][other][other]	[protein binding surface [polypeptide binding]][protein binding surface [polypeptide binding]][protein binding surface [polypeptide binding]]				1	gi|222144293|ref|NP_002255.3|	239	gi|222144293|ref|NP_002255.3|	importin subunit alpha-1 [Homo sapiens]	0.00031923	0.00011646	0.00021278	0.00019238	0.00028457	0.00061247	6.019e-05	0.00038509	0.00023691	0	0.00024952	0.00010912	5.703e-05	0.00030396	0.00014626	0.00027305	538	60222	5	NNNNNNNNNXXNNXNNNNNNNNNNNNNNNN
217	o	36	0.127	Q	35	COPA		1		[1..35][<2..317][9..318][49..79][91..121][133..163][203..233][247..277][339..767][815..1224]	[proxenin][COG2319][WD40][WD 2][WD 3][WD 4][WD 5][WD 6][Coatomer_WDAD][COPI_C]	[xenin precursor][FOG: WD40 repeat [General function prediction only]][WD40 domain, found in a number of eukaryotic proteins that cover a wide variety of functions including adaptor/regulatory modules in signal transduction, pre-mRNA processing and cytoskeleton assembly; typically contains a GH dipeptide 11-24 residues from...; cd00200][propagated from UniProtKB/Swiss-Prot (P53621.2)][propagated …	[order(26,30,36..37,49..50,68,72,78..79,91..92,109,114,][173][173][173][185][245][249][402][402][895]	[other][phosphorylation][phosphorylation][phosphorylation][phosphorylation][modified][phosphorylation][phosphorylation][phosphorylation][phosphorylation]	[structural tetrad][Phosphoserine; propagated from UniProtKB/Swiss-Prot (P53621.2)][][][Phosphothreonine; propagated from UniProtKB/Swiss-Prot (P53621.2)][S-nitrosylation site][][Phosphoserine; propagated from UniProtKB/Swiss-Prot (P53621.2)][][Phosphoserine; propagated from UniProtKB/Swiss-Prot (P53621.2)]				1	gi|148536853|ref|NP_004362.2|	240	gi|148536853|ref|NP_004362.2|	coatomer subunit alpha isoform 2 [Homo sapiens]	0.00023071	0.00023487	0.00057137	0.00030442	4.169e-05	0.00060807	0.0001852	0.0005266	0.00060917	0.00024422	0.0003473	0.00056059	0.00025068	0.00039053	0.00081431	0.00031078	1224	138345	7.7	NNNNNNNNNXXNXNNNNNNNNNNNNNNNNN
218	o	65	0.019	Q	65	H2AFZ		4		[2..17][18..122][93..103]	[Required for interaction with INCENP (By similarity)][H2A][Required for interaction with INCENP (By similarity)]	[propagated from UniProtKB/Swiss-Prot (P0C0S5.2)][Histone 2A; H2A is a subunit of the nucleosome. The nucleosome is an octamer containing two H2A, H2B, H3, and H4 subunits. The H2A subunit performs essential roles in maintaining structural integrity of the nucleosome, chromatin condensation, and binding...; cd00074][propagated from UniProtKB/Swiss-Prot (P0C0S5.2)]	[2][5][8][12][14][order(32,35,38..39,46,78,81)][order(41..43,45)][order(55,58..59,62..63,66..67)][122]	[acetylation][acetylation][acetylation][acetylation][acetylation][DNA binding][other][other][other]	[N-acetylalanine; propagated from UniProtKB/Swiss-Prot (P0C0S5.2)][N6-acetyllysine; propagated from UniProtKB/Swiss-Prot (P0C0S5.2)][N6-acetyllysine; propagated from UniProtKB/Swiss-Prot (P0C0S5.2)][N6-acetyllysine; propagated from UniProtKB/Swiss-Prot (P0C0S5.2)][N6-acetyllysine; propagated from UniProtKB/Swiss-Prot (P0C0S5.2)][DNA binding site [nucleotide binding]][homodimerization interface [p…				2	gi|4504255|ref|NP_002097.1|;gi|6912616|ref|NP_036544.1|	241	gi|4504255|ref|NP_002097.1|	gi|4504255|ref|NP_002097.1|:histone H2A.Z [Homo sapiens] ;gi|6912616|ref|NP_036544.1|:histone H2A.V isoform 1 [Homo sapiens] ;	0.00429305	0.00066058	0.00101733	0.00032344	0.00023921	0.0297231	2.53e-05	0.00089922	0.00080657	0.00081737	0.00069916	0.00084897	0.00047943	3.931e-05	4.098e-05	0.00249028	128	13553	10.6	NNNNNNXNNXXNNNNNNNNNNNNNNNNNNN
219	o	4	0.141	Q	20	CCT3		1		[6..525][33..524]	[TCP1_gamma][Cpn60_TCP1]	[TCP-1 (CTT or eukaryotic type II) chaperonin family, gamma subunit. Chaperonins are involved in productive folding of proteins. They share a common general morphology, a double toroid of 2 stacked rings. In contrast to bacterial group I chaperonins; cd03337][TCP-1/cpn60 chaperonin family; pfam00118]	[1][order(14,18,46..49,51,69,71,75,79,82,381,518..524)][order(41..43,93,97,158,393,411,451,495,497)][222][244][252][order(431,449,458,460..461,464)]	[acetylation][other][other][acetylation][phosphorylation][phosphorylation][other]	[N-acetylmethionine; propagated from UniProtKB/Swiss-Prot (P49368.4)][ring oligomerisation interface [polypeptide binding]][ATP/Mg binding site [chemical binding]][N6-acetyllysine; propagated from UniProtKB/Swiss-Prot (P49368.4)][Phosphoserine; propagated from UniProtKB/Swiss-Prot (P49368.4)][Phosphoserine; propagated from UniProtKB/Swiss-Prot (P49368.4)][stacking interactions]				1	gi|63162572|ref|NP_005989.3|	243	gi|63162572|ref|NP_005989.3|	T-complex protein 1 subunit gamma isoform a [Homo sapiens]	8.636e-05	0.00039562	0.00046116	0.0004178	0	0.00021677	8.913e-05	0.00042239	0.00025258	0.00071303	0.00077999	0.00074059	0	0.00018465	0.00081816	0.00045891	545	60534	6.5	NNNNXNNNNNNNNNNNNNXNNNNNNNXNNN
220	o	46	0.036	Q	0	EIF5		14		[2..130][233..385]	[eIF-5_eIF-2B][W2_eIF5]	[Domain found in IF2B/IF5; pfam01873][C-terminal W2 domain of eukaryotic translation initiation factor 5; cd11561]	[10][174][229][389][389][389][390][390][390][419]	[phosphorylation][phosphorylation][phosphorylation][phosphorylation][phosphorylation][phosphorylation][phosphorylation][phosphorylation][phosphorylation][phosphorylation]	[Phosphoserine; propagated from UniProtKB/Swiss-Prot (P55010.2)][][Phosphoserine; propagated from UniProtKB/Swiss-Prot (P55010.2)][Phosphoserine; propagated from UniProtKB/Swiss-Prot (P55010.2)][][][Phosphoserine; propagated from UniProtKB/Swiss-Prot (P55010.2)][][][Phosphoserine; propagated from UniProtKB/Swiss-Prot (P55010.2)]				1	gi|37537716|ref|NP_892116.2|	244	gi|37537716|ref|NP_892116.2|	eukaryotic translation initiation factor 5 [Homo sapiens]	0.00047319	0.00033351	0.00050707	0.00091254	0	0.00030151	0.00041325	0.00042729	0.000346	0.0003121	0.00077865	0.00028094	0.00056953	0.00110908	0.00109542	0.0005533	431	49223	5.6	NNNNXNNNNNNNXNNNNNXNNNNNNNNNNN
221	o	21	0.058	Q	19	DHX9		1	3.6.4.13	[1..250][3..69][180..250][230..325][331..380][381..1095][405..546][511..514][586..595][631..776][831..919][959..1073][1151..1260]	[Interaction with CREBBP][DSRM][DSRM][Interaction with BRCA1][MTAD][HrpA][DEXDc][DEIH box][Nuclear localization signal (Potential)][HELICc][HA2][OB_NTP_bind][NTD]	[propagated from UniProtKB/Swiss-Prot (Q08211.4)][Double-stranded RNA binding motif. Binding is not sequence specific but is highly specific for double stranded RNA. Found in a variety of proteins including dsRNA dependent protein kinase PKR, RNA helicases, Drosophila staufen protein, E. coli RNase III; cd00048][Double-stranded RNA binding motif. Binding is not sequence specific but is highly spe…	[order(3,9..10,52..55,58)][87][87][order(180,186..187,233..236,239)][191][199][321][321][414..418][511..514][order(658..661,687,713..715)][order(721,760,764,767)][1024][1234][1241]	[other][phosphorylation][phosphorylation][other][acetylation][acetylation][phosphorylation][phosphorylation][other][other][other][other][acetylation][phosphorylation][phosphorylation]	[dsRNA binding site [nucleotide binding]][Phosphoserine; propagated from UniProtKB/Swiss-Prot (Q08211.4)][][dsRNA binding site [nucleotide binding]][N6-acetyllysine; propagated from UniProtKB/Swiss-Prot (Q08211.4)][N6-acetyllysine; propagated from UniProtKB/Swiss-Prot (Q08211.4)][Phosphoserine; propagated from UniProtKB/Swiss-Prot (Q08211.4)][][ATP binding site [chemical binding]][putative Mg++ b…				1	gi|100913206|ref|NP_001348.2|	245	gi|100913206|ref|NP_001348.2|	ATP-dependent RNA helicase A [Homo sapiens]	0.00161823	0.00156569	0.00148854	0.00123875	0.00076347	0.00117208	0.00095622	0.00128695	0.00132777	0.00083557	0.00109224	0.00177976	0.00019328	0.0014065	0.0007022	0.00064713	1270	140958	6.8	NNNNXNNNNNNNXXNNNNNNNNNNNNNNNN
222	o	2	0.029	Q	0	PPP2CB		8	3.1.3.16	[8..309][9..293]	[PTZ00239][MPP_PP2A_PP4_PP6]	[serine/threonine protein phosphatase 2A; Provisional][PP2A, PP4, and PP6 phosphoprotein phosphatases, metallophosphatase domain; cd07415]	[order(51,67,70..71,73..74,76,78..79,91,106..110,121..122,][order(57,59,85,89,117..118,122..123,127,167,189..191,200,][order(57,59,85,117,167,241)][309][309]	[other][active][metal-binding][methylation][methylation]	[heterotrimer interface [polypeptide binding]][][metal binding site [ion binding]][Leucine methyl ester; propagated from UniProtKB/Swiss-Prot (P62714.1)][]				1	gi|57222565|ref|NP_001009552.1|	246	gi|57222565|ref|NP_001009552.1|	serine/threonine-protein phosphatase 2A catalytic subunit beta isoform [Homo sapiens]	7.616e-05	0	0	0	0	0	5.24e-05	0	0	0	0.00010861	0	6.62e-05	8.142e-05	0.00025465	9.87e-06	309	35575	5.4	NNNNXNNNNNXNNNNNNNXNNNNNNNNNNN
223	o	27	0.019	Q	0	PPP2CA		5	3.1.3.16	[8..309][9..293]	[PTZ00239][MPP_PP2A_PP4_PP6]	[serine/threonine protein phosphatase 2A; Provisional][PP2A, PP4, and PP6 phosphoprotein phosphatases, metallophosphatase domain; cd07415]	[order(51,67,70..71,73..74,76,78..79,91,106..110,121..122,][order(57,59,85,89,117..118,122..123,127,167,189..191,200,][order(57,59,85,117,167,241)][307][309]	[other][active][metal-binding][phosphorylation][methylation]	[heterotrimer interface [polypeptide binding]][][metal binding site [ion binding]][Phosphotyrosine; propagated from UniProtKB/Swiss-Prot (P67775.1)][Leucine methyl ester; propagated from UniProtKB/Swiss-Prot (P67775.1)]				1	gi|4506017|ref|NP_002706.1|	247	gi|4506017|ref|NP_002706.1|	serine/threonine-protein phosphatase 2A catalytic subunit alpha isoform [Homo sapiens]	7.616e-05	0.00031012	0.00035364	0.00060292	0	0.00019116	5.24e-05	0.00037249	0.00037124	0.0006288	0.00010861	0.00030479	6.62e-05	8.142e-05	0.00025465	0.00036534	309	35594	5.5	NNNNXNNNNNXNNNNNNNXNNNNNNNNNNN
224						GRWD1		19		[43..113][<197..>383][<205..382][212..252][259..299][306..345][351..391][412..445]	[CAF1C_H4-bd][COG2319][WD40][WD 1][WD 2][WD 3][WD 4][WD 5]	[Histone-binding protein RBBP4 or subunit C of CAF1 complex; pfam12265][FOG: WD40 repeat [General function prediction only]][WD40 domain, found in a number of eukaryotic proteins that cover a wide variety of functions including adaptor/regulatory modules in signal transduction, pre-mRNA processing and cytoskeleton assembly; typically contains a GH dipeptide 11-24 residues from...; cl02567][propag…	[10][119][122][order(213,232,242,246,259..260,279,283,289..290,306..307,]	[phosphorylation][phosphorylation][phosphorylation][other]	[Phosphothreonine; propagated from UniProtKB/Swiss-Prot (Q9BQ67.1)][Phosphoserine; propagated from UniProtKB/Swiss-Prot (Q9BQ67.1)][Phosphoserine; propagated from UniProtKB/Swiss-Prot (Q9BQ67.1)][structural tetrad]				1	gi|237820620|ref|NP_113673.3|	248	gi|237820620|ref|NP_113673.3|	glutamate-rich WD repeat-containing protein 1 [Homo sapiens]	0.00038693	0.00042972	0.00029401	0.00097467	0	0.0004503	0.00047197	0.0003613	0.00028292	0.00010053	0.00010033	0.00030166	0.00059624	0.0006205	0.00111739	0.00039124	446	49419	4.9	NNNNXNNNNNXNNNNNNNXNNNNNNNNNNN
225	o	32	0.031	Q	26	DYNC1H1		14		[53..1867][238..834][448..703][651..802][1189..1307][1319..1725][1868..2103][1868..2099][2180..2452][2219..2359][2543..2869][2556..2805][2570..2733][2899..3168][2922..>3012][3189..3500][3201..3528][3553..3782][3562..3780][3915..4645][4005..4221]	[Stem (By similarity)][DHC_N1][Interaction with DYNC1I2 (By similarity)][Interaction with DYNC1LI2 (By similarity)][DUF4151][DHC_N2][AAA_6][AAA 1 (By similarity)][AAA 2 (By similarity)][AAA_5][COG0714][AAA 3 (By similarity)][AAA][AAA 4 (By similarity)][AAA][Stalk (By similarity)][MT][AAA 5 (By similarity)][AAA_9][Dynein_heavy][AAA 6 (By similarity)]	[propagated from UniProtKB/Swiss-Prot (Q14204.5)][Dynein heavy chain, N-terminal region 1; pfam08385][propagated from UniProtKB/Swiss-Prot (Q14204.5)][propagated from UniProtKB/Swiss-Prot (Q14204.5)][Domain of unknown function (DUF4151); pfam13666][Dynein heavy chain, N-terminal region 2; pfam08393][Hydrolytic ATP binding site of dynein motor region D1; pfam12774][propagated from UniProtKB/Swiss-…	[1125][2410][2595..2602][order(2596..2603,2664,2713)][2660..2665][2726][2937..2944][order(2938..2945,2995)][2991..2996][3480][4283][4368][4368]	[acetylation][phosphorylation][other][other][other][other][other][other][other][acetylation][acetylation][phosphorylation][phosphorylation]	[N6-acetyllysine; propagated from UniProtKB/Swiss-Prot (Q14204.5)][][Walker A motif][ATP binding site [chemical binding]][Walker B motif][arginine finger][Walker A motif][ATP binding site [chemical binding]][Walker B motif][N6-acetyllysine; propagated from UniProtKB/Swiss-Prot (Q14204.5)][N6-acetyllysine; propagated from UniProtKB/Swiss-Prot (Q14204.5)][Phosphoserine; propagated from UniProtKB/Sw…				1	gi|33350932|ref|NP_001367.2|	249	gi|33350932|ref|NP_001367.2|	cytoplasmic dynein 1 heavy chain 1 [Homo sapiens]	0.00083405	0.00113442	0.00142062	0.00315449	0.0004174	0.00081115	0.00099327	0.0012932	0.0012444	0.00125141	0.00132429	0.00210818	0.00108311	0.00157579	0.00294698	0.00075065	4646	532412	6.4	NNNNXNNNNNXNNXNNNNNNNNNNNNNNNN
226	o	35	0.041	Q	37	TKT		3	2.2.1.1	[8..620][20..264][319..474][492..612]	[PRK05899][TPP_TK][TPP_PYR_DXS_TK_like][Transketolase_C]	[transketolase; Reviewed][Thiamine pyrophosphate (TPP) family, Transketolase (TK) subfamily, TPP-binding module; TK catalyzes the transfer of a two-carbon unit from ketose phosphates to aldose phosphates. In heterotrophic organisms, TK provides a link between glycolysis and the...; cd02012][Pyrimidine (PYR) binding domain of 1-deoxy-D-xylulose-5-phosphate synthase (DXS), transketolase (TK), and r…	[1][6][11][37][order(77,123,125,155..156,160,185,187,189,258)][order(101,109..110,112,124..125,127,158..161,164..165,168,][144][204][241][258][260][275][287][295][order(333,335,341,358,361,363..368,371..372,374..376,395,][order(341,361,364..366,394..395,397,424,426,435..436,][order(364,366,392,395)][603]	[acetylation][acetylation][acetylation][other][other][other][acetylation][acetylation][acetylation][other][acetylation][phosphorylation][phosphorylation][phosphorylation][other][other][other][acetylation]	[N-acetylmethionine; propagated from UniProtKB/Swiss-Prot (P29401.3)][N6-acetyllysine; propagated from UniProtKB/Swiss-Prot (P29401.3)][N6-acetyllysine; propagated from UniProtKB/Swiss-Prot (P29401.3)][Important for catalytic activity (By similarity); propagated from UniProtKB/Swiss-Prot (P29401.3)][TPP-binding site [chemical binding]][dimer interface [polypeptide binding]][N6-acetyllysine; propa…				2	gi|205277463|ref|NP_001128527.1|;gi|384475521|ref|NP_001244957.1|	250	gi|205277463|ref|NP_001128527.1|	gi|205277463|ref|NP_001128527.1|:transketolase isoform 1 [Homo sapiens] ;gi|384475521|ref|NP_001244957.1|:transketolase isoform 2 [Homo sapiens] ;	0.00010073	0.00057681	0.00031572	0.00019936	0.00040957	0.00026548	0.00023391	0.0002956	0.00031302	0.0002639	0.00017956	0.00023755	0.00013134	8.077e-05	0.00025261	0.00024647	623	67878	7.7	NNNNXNNNNNXNNXNNNNNNNNNNNNNNNN
227						FUS		16		[<260..>366][282..364][422..445]	[COG0724][RRM][zf-RanBP]	[RNA-binding proteins (RRM domain) [General function prediction only]][RRM (RNA recognition motif), also known as RBD (RNA binding domain) or RNP (ribonucleoprotein domain), is a highly abundant domain in eukaryotes found in proteins involved in post-transcriptional gene expression processes including mRNA and rRNA...; cd00590][Zn-finger in Ran binding protein and others; pfam00641]	[order(284,332,334)][362..364]	[other][other]	[RNA/DNA binding site [nucleotide binding]][RRM dimerization site [polypeptide binding]]				3	gi|283135173|ref|NP_001164408.1|;gi|283135201|ref|NP_001164105.1|;gi|4826734|ref|NP_004951.1|	252	gi|283135173|ref|NP_001164408.1|	gi|283135173|ref|NP_001164408.1|:RNA-binding protein FUS isoform 3 [Homo sapiens] ;gi|283135201|ref|NP_001164105.1|:RNA-binding protein FUS isoform 2 [Homo sapiens] ;gi|4826734|ref|NP_004951.1|:RNA-binding protein FUS isoform 1 [Homo sapiens] ;	0.00036065	0.00036716	0.00066266	0.00095174	0.00029329	0.00074685	0.00061418	0.00069457	0.00068053	0.00042949	0.00055719	0.00046393	0.00141074	0.00106032	0.00083537	0.00041498	522	53198	9.4	NNNNXNNNNNXNXNNNNNNNNNNNNNNNNN
228	o	15	0.037	Q	15	TPR		1		[3..13][14..117][437..513][1036..1167][1218..1320][1812..1867]	[Sufficient for interaction with TPR][Necessary for interaction with HSF1][Necessary for association to the NPC][TPR_MLP1_2][Necessary for interaction with HSF1][Sufficient and essential for mediating its nuclear import]	[propagated from UniProtKB/Swiss-Prot (P12270.3)][propagated from UniProtKB/Swiss-Prot (P12270.3)][propagated from UniProtKB/Swiss-Prot (P12270.3)][TPR/MLP1/MLP2-like protein; pfam07926][propagated from UniProtKB/Swiss-Prot (P12270.3)][propagated from UniProtKB/Swiss-Prot (P12270.3)]	[2][191][252][312][345][379][381][428][457][523][527][528][529][530][650][713][723][748][755][920][1185][1185][1692][2034][2037][2048][2050][2050][2073][2073][2155][2155]	[acetylation][other][acetylation][acetylation][acetylation][phosphorylation][phosphorylation][acetylation][acetylation][phosphorylation][phosphorylation][phosphorylation][phosphorylation][phosphorylation][phosphorylation][acetylation][acetylation][acetylation][acetylation][phosphorylation][phosphorylation][phosphorylation][phosphorylation][phosphorylation][phosphorylation][phosphorylation][phosph…	[N-acetylalanine; propagated from UniProtKB/Swiss-Prot (P12270.3)][Breakpoint for translocation to form TRK-T1; propagated from UniProtKB/Swiss-Prot (P12270.3)][N6-acetyllysine; propagated from UniProtKB/Swiss-Prot (P12270.3)][N6-acetyllysine; propagated from UniProtKB/Swiss-Prot (P12270.3)][N6-acetyllysine; propagated from UniProtKB/Swiss-Prot (P12270.3)][Phosphoserine; propagated from UniProtKB…				1	gi|114155142|ref|NP_003283.2|	255	gi|114155142|ref|NP_003283.2|	nucleoprotein TPR [Homo sapiens]	0.00016598	0.00029401	0.00040695	0.00061321	0.00021596	0.00019498	0.00020557	0.00044813	0.00041263	0.00039848	0.00050181	0.00044411	0.00030298	0.00054299	0.0003885	0.00020307	2363	267290	5	NNNNXNNNNXNNXNNNNNNNNNNNNNNNNN
229	o	39	0.108	Q	0	RBBP7		X		[17..88][47..122][<113..>407][121..402][128..173][181..217][228..269][275..312][318..369][376..403]	[CAF1C_H4-bd][WD 1][COG2319][WD40][WD 2][WD 3][WD 4][WD 5][WD 6][WD 7]	[Histone-binding protein RBBP4 or subunit C of CAF1 complex; pfam12265][propagated from UniProtKB/Swiss-Prot (Q16576.1)][FOG: WD40 repeat [General function prediction only]][WD40 domain, found in a number of eukaryotic proteins that cover a wide variety of functions including adaptor/regulatory modules in signal transduction, pre-mRNA processing and cytoskeleton assembly; typically contains a GH …	[2][3][4][order(121..122,140,147,151..152,174..175,198,204..205,225,][354]	[acetylation][phosphorylation][acetylation][other][phosphorylation]	[N-acetylalanine; propagated from UniProtKB/Swiss-Prot (Q16576.1)][Phosphoserine; propagated from UniProtKB/Swiss-Prot (Q16576.1)][N6-acetyllysine, alternate; propagated from UniProtKB/Swiss-Prot (Q16576.1)][structural tetrad][Phosphoserine; propagated from UniProtKB/Swiss-Prot (Q16576.1)]				1	gi|4506439|ref|NP_002884.1|	256	gi|4506439|ref|NP_002884.1|	histone-binding protein RBBP7 isoform 2 [Homo sapiens]	0.00020302	0.00050732	0.00116988	0.0003653	0.00096061	0.00025018	0.00795316	0.0162615	0.014227	0.00056268	5.264e-05	0.0012726	0.00015643	0.00041438	0.00203662	0.00748393	425	47820	5	NNNNXNNNNXXNNNNNNNNNNNNNNNNNNN
230						RBBP7		X		[61..132][102..445][166..447]	[CAF1C_H4-bd][COG2319][WD40]	[Histone-binding protein RBBP4 or subunit C of CAF1 complex; pfam12265][FOG: WD40 repeat [General function prediction only]][WD40 domain, found in a number of eukaryotic proteins that cover a wide variety of functions including adaptor/regulatory modules in signal transduction, pre-mRNA processing and cytoskeleton assembly; typically contains a GH dipeptide 11-24 residues from...; cd00200]	[order(166,185,189,195..196,218..219,238,242,248..249,]	[other]	[structural tetrad]				1	gi|311078508|ref|NP_001185648.1|	257	gi|311078508|ref|NP_001185648.1|	histone-binding protein RBBP7 isoform 1 [Homo sapiens]	0.00018398	0	0	0.00033103	0	0.00022671	0	0	0.00184175	0	4.77e-05	0	0.00014175	0	0	0.00012676	469	52314	5.3	NNNNXNNNNXXNNNNNNNNNNNNNNNNNNN
231	o	11	0.088	Q	56	DCTN1		2		[29..95][526..805][<989..1037]	[CAP_GLY][Dynactin][TMF_DNA_bd]	[CAP-Gly domain; pfam01302][Dynein associated protein; pfam12455][TATA element modulatory factor 1 DNA binding; pfam12329]	[108][996]	[phosphorylation][phosphorylation]	[Phosphothreonine; propagated from UniProtKB/Swiss-Prot (Q14203.3)][]				4	gi|13259510|ref|NP_004073.2|;gi|205277392|ref|NP_001128512.1|;gi|299890871|ref|NP_001177765.1|;gi|299890875|ref|NP_001177766.1|	261	gi|13259510|ref|NP_004073.2|	gi|13259510|ref|NP_004073.2|:dynactin subunit 1 isoform 1 [Homo sapiens] ;gi|205277392|ref|NP_001128512.1|:dynactin subunit 1 isoform 3 [Homo sapiens] ;gi|299890871|ref|NP_001177765.1|:dynactin subunit 1 isoform 5 [Homo sapiens] ;gi|299890875|ref|NP_001177766.1|:dynactin subunit 1 isoform 6 [Homo sapiens] ;	4.91e-05	0.00011247	0.00031637	0.00022676	0.00015973	0.00024034	8.869e-05	0.00030621	0.0002603	0.00021051	1.751e-05	0.00017897	4.802e-05	0.0001378	0.00018471	0.00011605	1278	141694	5.8	NXNNNNNNNXXNNNNNNNNNNNNNNNNNNN
232	o	30	0.051	Q	0	POLR2E		19	2.7.7.6	[1..209][1..95][137..209]	[PLN03111][RNA_pol_Rpb5_N][RNA_pol_Rpb5_C]	[DNA-directed RNA polymerase II subunit family protein; Provisional][RNA polymerase Rpb5, N-terminal domain; pfam03871][RNA polymerase Rpb5, C-terminal domain; pfam01191]	[1]	[acetylation]	[N-acetylmethionine; propagated from UniProtKB/Swiss-Prot (P19388.4)]				1	gi|14589951|ref|NP_002686.2|	262	gi|14589951|ref|NP_002686.2|	DNA-directed RNA polymerases I, II, and III subunit RPABC1 [Homo sapiens]	0.00022412	0.00079857	0.00057239	0.00207002	0.00024301	0.00056256	0.00038553	0.00076733	0.00049162	0.00021352	0.00127847	0.0005766	9.741e-05	0.00023961	0.00124901	0.00047362	210	24611	6	NXNNNNNXNNXNNNNNNNNNNNNNNNNNNN
233	o	5	0.064	Q	0	GTF2A1		14		[10..>60][12..>231][<309..376][<316..376]	[TFIIA_alpha_beta_like][TFIIA][TFIIA][TFIIA_alpha_beta_like]	[Precursor of TFIIA alpha and beta subunits and similar proteins; cd07976][Transcription factor IIA, alpha/beta subunit; pfam03153][Transcription factor IIA, alpha/beta subunit; pfam03153][Precursor of TFIIA alpha and beta subunits and similar proteins; cd07976]	[2][274..275][274][280][280][280][280][281][281][281][281][316][316][316][316][order(318,320,332..340,342,349,351,355..361,364..376)][321][321][321][321][order(341,344,346)][order(344,376)]	[acetylation][cleavage][modified][phosphorylation][phosphorylation][phosphorylation][phosphorylation][phosphorylation][phosphorylation][phosphorylation][phosphorylation][phosphorylation][phosphorylation][phosphorylation][phosphorylation][other][phosphorylation][phosphorylation][phosphorylation][phosphorylation][DNA binding][other]	[N-acetylalanine; propagated from UniProtKB/Swiss-Prot (P52655.1)][Cleavage, by TASP1; propagated from UniProtKB/Swiss-Prot (P52655.1)][proteolytic cleavage site][Phosphoserine, by TAF1; propagated from UniProtKB/Swiss-Prot (P52655.1)][][][][Phosphoserine, by TAF1; propagated from UniProtKB/Swiss-Prot (P52655.1)][][][][Phosphoserine, by TAF1; propagated from UniProtKB/Swiss-Prot (P52655.1)][][][]…				1	gi|7706735|ref|NP_056943.1|	263	gi|7706735|ref|NP_056943.1|	transcription initiation factor IIA subunit 1 isoform 1 [Homo sapiens]	8.345e-05	0.00012743	5.812e-05	5.505e-05	0	6.284e-05	4.306e-05	0.00012245	9.153e-05	0	0.00011901	3.578e-05	0.00016321	0	0	0.00117256	376	41514	4.5	NNNNNNNNNNNNNNNNNNXNNNNXNNNXXN
234	o	21	0.229	Q	21	CTPS1		1	6.3.4.2	[1..556][26..262][299..544]	[PLN02327][CTGs][GATase1_CTP_Synthase]	[CTP synthase][CTP synthetase (CTPs) is a two-domain protein, which consists of an N-terminal synthetase domain and C-terminal glutaminase domain. The enzymes hydrolyze the amide bond of glutamine to ammonia and glutamate at the glutaminase domains and transfer nascent...; cd03113][Type 1 glutamine amidotransferase (GATase1) domain found in Cytidine Triphosphate Synthetase; cd01746]	[order(38..42,148..149,155,193..195,229)][order(38,149,193..195,229)][order(38,40..42,68,70,73..74,146,148)][100][order(370..374,399..400,403,423,479..482,526,528)][order(372,400)][order(399,526,528)][562][562][566][567][568][568][571][571][573][573][574][574][575][575][575][578][581][587]	[other][active][active][acetylation][active][other][active][phosphorylation][phosphorylation][phosphorylation][phosphorylation][phosphorylation][phosphorylation][phosphorylation][phosphorylation][phosphorylation][phosphorylation][phosphorylation][phosphorylation][phosphorylation][phosphorylation][phosphorylation][phosphorylation][phosphorylation][phosphorylation]	[UTP binding site [chemical binding]][][Catalytic site [active]][N6-acetyllysine; propagated from UniProtKB/Swiss-Prot (P17812.2)][][putative oxyanion hole][catalytic triad [active]][Phosphoserine; propagated from UniProtKB/Swiss-Prot (P17812.2)][][][][Phosphoserine; propagated from UniProtKB/Swiss-Prot (P17812.2)][][Phosphoserine; propagated from UniProtKB/Swiss-Prot (P17812.2)][][Phosphoserine;…				1	gi|148491070|ref|NP_001896.2|	264	gi|148491070|ref|NP_001896.2|	CTP synthase 1 [Homo sapiens]	2.655e-05	0.00012161	7.396e-05	0.00010508	0	0	0	3.895e-05	7.764e-05	2.529e-05	7.571e-05	6.829e-05	0.00010384	4.257e-05	0	0.00066896	591	66690	6.5	NNNNNNNNNNNNNNNNNNXXXNNNNNNNXN
235	o	37	0.02	Q	0	YWHAZ		8		[2..230]	[14-3-3_beta_zeta]	[14-3-3 beta and zeta isoforms of 14-3-3 protein; cd10022]	[1][3][order(5,8..9,12..13,15..16,18,21,58,61,65,75,78..79,82,][order(41..42,45..46,49,117,120,127..128,165,169,172..173,][56][58][68][127][184][207][232]	[acetylation][acetylation][other][other][other][phosphorylation][acetylation][other][phosphorylation][phosphorylation][phosphorylation]	[N-acetylmethionine; propagated from UniProtKB/Swiss-Prot (P63104.1)][N6-acetyllysine; propagated from UniProtKB/Swiss-Prot (P63104.1)][dimer interface [polypeptide binding]][peptide binding site [polypeptide binding]][Interaction with phosphoserine on interacting protein (By similarity); propagated from UniProtKB/Swiss-Prot (P63104.1)][Phosphoserine, by PKA and PKB/AKT1; propagated from UniProtK…				1	gi|208973244|ref|NP_001129174.1|	265	gi|208973244|ref|NP_001129174.1|	14-3-3 protein zeta/delta [Homo sapiens]	0	0.00060396	0.00037128	0.00155095	0	0.00050188	0	0.00075167	0.00112371	7.146e-05	0	0.00093355	0	0.00020538	0	0.00093405	245	27745	4.8	NNNNNNNNNNNNNNXNNNXNNNNNXNNNXN
236	o	38	0.057	Q	47	LDHB		12	1.1.1.27	[20..330][26..326]	[LDH_1][L-LDH-NAD]	[A subgroup of L-lactate dehydrogenases; cd05293][L-lactate dehydrogenase; TIGR01771]	[2][7][order(21,182,185,187,204,209,266..268,271,298..299,302,][order(30..32,53,55,58,96..100,137,139,162,166,194,249,253)][order(34,39,61..62,65,67..68,170,172..173,179,245..246,][44][58][order(101,107,139,170,194,239,249)][119][240][329]	[acetylation][acetylation][other][other][other][phosphorylation][acetylation][other][acetylation][phosphorylation][acetylation]	[N-acetylalanine; propagated from UniProtKB/Swiss-Prot (P07195.2)][N6-acetyllysine; propagated from UniProtKB/Swiss-Prot (P07195.2)][tetramer (dimer of dimers) interface [polypeptide binding]][NAD binding site [chemical binding]][dimer interface [polypeptide binding]][Phosphoserine; propagated from UniProtKB/Swiss-Prot (P07195.2)][N6-acetyllysine; propagated from UniProtKB/Swiss-Prot (P07195.2)][…				1	gi|291575128|ref|NP_001167568.1|	266	gi|291575128|ref|NP_001167568.1|	L-lactate dehydrogenase B chain [Homo sapiens]	0	0.00027666	0.00026174	0.00030988	0	0.00010611	0	0.00020677	0.00037779	4.475e-05	0	0.00016113	6.124e-05	0	0.00031412	0.00067099	334	36639	6.1	NNNNNNNNNNNNNNXNNNXNXNNNXNNNNN
237	o	9	0.057	Q	0	ENO2		12	4.2.1.11	[2..432][5..416][370..373]	[PLN00191][enolase][Substrate binding (By similarity)]	[enolase][Enolase: Enolases are homodimeric enzymes that catalyse the reversible dehydration of 2-phospho-D-glycerate to phosphoenolpyruvate as part of the glycolytic and gluconeogenesis pathways. The reaction is facilitated by the presence of metal ions; cd03313][propagated from UniProtKB/Swiss-Prot (P09104.3)]	[order(7,9..17,21,32,159..161,182..183,186..187,190..191,][26][order(40,245,293,318)][44][44][order(158,210,343,371..373,394)]	[other][phosphorylation][metal-binding][phosphorylation][phosphorylation][other]	[dimer interface [polypeptide binding]][Phosphothreonine; propagated from UniProtKB/Swiss-Prot (P09104.3)][metal binding site [ion binding]][Phosphotyrosine; propagated from UniProtKB/Swiss-Prot (P09104.3)][][substrate binding pocket [chemical binding]]				1	gi|5803011|ref|NP_001966.1|	267	gi|5803011|ref|NP_001966.1|	gamma-enolase [Homo sapiens]	0	0	0	0	0	0	0	0	0	0	0	0	0	0	0	2.818e-05	434	47269	5	NNNNNNNNNNNNNNXNNNXNXNNNXNNNNN
238	o	15	0.126	Q	25	CAD		2	2.1.3.2;3.5.2.3;6.3.5.5	[1..355][2..365][2..138][178..354][366..394][391..1440][395..1455][395..933][409..508][547..718][801..921][934..1455][935..1041][1047..1223][1313..1438][1442..1804][1456..1788][1460..1806][1789..1917][1918..2225][1920..2224][1924..2066][2071..2221]	[PRK12564][GATase (Glutamine amidotransferase)][CPSase_sm_chain][GATase1_CPSase][Linker][CPSaseII_lrg][CPSase (Carbamoyl-phosphate synthase)][CPSase A][CPSase_L_chain][ATP-grasp_4][CPSase_L_D3][CPSase B][CPSase_L_chain][ATP-grasp_4][MGS_CPS_I_III][PyrC][DHOase (dihydroorotase)][CAD_DHOase][Linker][ATCase (Aspartate transcarbamylase)][pyrB][OTCace_N][OTCace]	[carbamoyl phosphate synthase small subunit; Reviewed][propagated from UniProtKB/Swiss-Prot (P27708.3)][Carbamoyl-phosphate synthase small chain, CPSase domain; smart01097][Small chain of the glutamine-dependent form of carbamoyl phosphate synthase, CPSase II; cd01744][propagated from UniProtKB/Swiss-Prot (P27708.3)][carbamoyl-phosphate synthase, large subunit; TIGR01369][propagated from UniProtK…	[2][order(252,336,338)][order(277,279,286,288,315,341..342,344..345)][456][747][1037][1143][order(1318,1325,1345,1347..1348,1394..1395,1397)][1371][1406][1406][1406][1411][order(1471,1473,1556,1590,1614,1686)][1823][1859][1859][1859][1859][1884][1900][1906][1920]	[acetylation][active][other][phosphorylation][acetylation][phosphorylation][modified][other][modified][modified][phosphorylation][phosphorylation][acetylation][active][phosphorylation][modified][phosphorylation][phosphorylation][phosphorylation][phosphorylation][phosphorylation][phosphorylation][phosphorylation]	[N-acetylalanine; propagated from UniProtKB/Swiss-Prot (P27708.3)][catalytic site [active]][subunit interface [polypeptide binding]][][N6-acetyllysine; propagated from UniProtKB/Swiss-Prot (P27708.3)][][proteolytic cleavage site][probable substrate binding site [chemical binding]][proteolytic cleavage site][dephosphorylation site][Phosphoserine; propagated from UniProtKB/Swiss-Prot (P27708.3)][][…				1	gi|18105007|ref|NP_004332.2|	268	gi|18105007|ref|NP_004332.2|	CAD protein [Homo sapiens]	0	2.153e-05	3.929e-05	0	0	5.31e-06	0	2.069e-05	2.578e-05	9.404e-05	0.00010055	0.00021768	4.597e-05	2.261e-05	2.358e-05	0.00010509	2225	242981	6.5	NNNNNNNNNNNNNNXNNXXNXNNNNNNNNN
239	o	7	0.027	Q	18	EIF2B2		14		[29..333][<127..345]	[IF-2B][COG0182]	[Initiation factor 2 subunit family; pfam01008][Predicted translation initiation factor 2B subunit, eIF-2B alpha/beta/delta family [Translation, ribosomal structure and biogenesis]; cl00348]							1	gi|7657058|ref|NP_055054.1|	269	gi|7657058|ref|NP_055054.1|	translation initiation factor eIF-2B subunit beta [Homo sapiens]	8.939e-05	0.00020476	0.00018679	0.00011795	0	0.00037023	4.613e-05	0.00026234	0.00022877	4.258e-05	0.00038245	0.00019165	0.00023311	0.00064509	0	0.00047393	351	38990	6.2	NNNNNNNNNNNNXXNNNNXNNNNNNNNNXN
240	o	3	0.05	Q	0	LARS		5	6.1.1.4	[5..1062][45..>203][53..63][<168..>242][260..509][<525..757][716..720][755..874]	[PLN02959][nt_trans]['HIGH' region][nt_trans][Editing domain][LeuRS_core]['KMSKS' region][Anticodon_Ia_Leu_AEc]	[aminoacyl-tRNA ligase][nucleotidyl transferase superfamily; cl00015][propagated from UniProtKB/Swiss-Prot (Q9P2J5.2)][nucleotidyl transferase superfamily; cl00015][propagated from UniProtKB/Swiss-Prot (Q9P2J5.2)][catalytic core domain of leucyl-tRNA synthetases; cd00812][propagated from UniProtKB/Swiss-Prot (Q9P2J5.2)][Anticodon-binding domain of archaeal and eukaryotic cytoplasmic leucyl tRNA s…	[60..63][60..63][order(60,63)][order(674,676..677,681,707,710,717,719)][716..720][order(758,761..762,765,769,818,822,826..827,830,833,837)]	[active][other][other][active][other][other]	[][HIGH motif][nucleotide binding site [chemical binding]][][KMSKS motif][tRNA binding surface [nucleotide binding]]				1	gi|108773810|ref|NP_064502.9|	270	gi|108773810|ref|NP_064502.9|	leucine--tRNA ligase, cytoplasmic [Homo sapiens]	2.668e-05	0.00024446	0.00020443	0.00015842	0	5.023e-05	2.754e-05	0.0002349	0.00016583	5.084e-05	7.61e-05	0.00028601	1.739e-05	0	0.00011152	0.00010288	1176	134466	7.3	NNNNNNNNNNNNXXNNNNXNNNNNNNNXNN
241	o	27	0.027	Q	0	SKP1		5	3.1.1.3	[1..163][1..112][85..162][104..163]	[SKP1][Skp1][Skp1][Interaction with the F-box domain of F-box proteins (By similarity)]	[SCF ubiquitin ligase, SKP1 component [Posttranslational modification, protein turnover, chaperones]; COG5201][Found in Skp1 protein family; smart00512][Skp1 family, dimerisation domain; pfam01466][propagated from UniProtKB/Swiss-Prot (P63208.2)]	[3][131][131]	[phosphorylation][phosphorylation][phosphorylation]	[][Phosphothreonine; propagated from UniProtKB/Swiss-Prot (P63208.2)][]				1	gi|25777713|ref|NP_733779.1|	271	gi|25777713|ref|NP_733779.1|	S-phase kinase-associated protein 1 isoform b [Homo sapiens]	0.00048123	0.0005879	0.00080448	0.00076197	0.00093924	0.00094221	9.934e-05	0.00028245	0.0002815	0.00045847	0	0.00024762	0.0001255	0	0	0.00111689	163	18658	4.5	NNNNNNNNNNXNNNNNNNNNNNNNXNNXXN
242	o	30	0.135	Q	30	CCT6A		7		[7..526][30..525]	[TCP1_zeta][Cpn60_TCP1]	[TCP-1 (CTT or eukaryotic type II) chaperonin family, zeta subunit. Chaperonins are involved in productive folding of proteins. They share a common general morphology, a double toroid of 2 stacked rings. In contrast to bacterial group I chaperonins (GroEL)...; cd03342][TCP-1/cpn60 chaperonin family; pfam00118]	[order(11,15,43..46,48,66,68,72,76,79,381,517..523)][order(38..40,90,94,154,393,411,451,494,496)][199][365][377][388][406][order(431,449,458,460..461,464)]	[other][other][acetylation][acetylation][acetylation][acetylation][modified][other]	[ring oligomerisation interface [polypeptide binding]][ATP/Mg binding site [chemical binding]][N6-acetyllysine; propagated from UniProtKB/Swiss-Prot (P40227.3)][N6-acetyllysine; propagated from UniProtKB/Swiss-Prot (P40227.3)][N6-acetyllysine; propagated from UniProtKB/Swiss-Prot (P40227.3)][N6-acetyllysine; propagated from UniProtKB/Swiss-Prot (P40227.3)][S-nitrosylation site][stacking interacti…				1	gi|4502643|ref|NP_001753.1|	272	gi|4502643|ref|NP_001753.1|	T-complex protein 1 subunit zeta isoform a [Homo sapiens]	8.863e-05	0.0002707	0.00012347	0.00011695	0	6.674e-05	0	0.00021676	6.481e-05	0.00078812	0.00037921	0.00030405	0	9.476e-05	9.879e-05	0.00026395	531	58024	6.7	NNNNNNNNNNXNNNNNNNXNXNNNNNXNNN
243	o	41	0.035	Q	0	MYL6		12		[5..150][11..39][94..148]	[PTZ00184][EFh][EFh]	[calmodulin; Provisional][EF-hand, calcium binding motif; smart00054][EF-hand, calcium binding motif; A diverse superfamily of calcium sensors and calcium signal modulators; most examples in this alignment model have 2 active canonical EF hands. Ca2+ binding induces a conformational change in the EF-hand motif, leading to...; cd00051]	[2][order(20,22,24,31)][29][81][86][89][order(97,99,101,108,132,134,136,143)]	[acetylation][other][phosphorylation][acetylation][phosphorylation][phosphorylation][other]	[N-acetylcysteine; propagated from UniProtKB/Swiss-Prot (P60660.2)][Ca2+ binding site [ion binding]][][N6-acetyllysine; propagated from UniProtKB/Swiss-Prot (P60660.2)][][][Ca2+ binding site [ion binding]]				2	gi|17986258|ref|NP_066299.2|;gi|88999583|ref|NP_524147.2|	274	gi|17986258|ref|NP_066299.2|	gi|17986258|ref|NP_066299.2|:myosin light polypeptide 6 isoform 1 [Homo sapiens] ;gi|88999583|ref|NP_524147.2|:myosin light polypeptide 6 isoform 2 [Homo sapiens] ;	0.00020779	0	0.00028947	0.00027418	0.00033796	0.00046942	0	0.0003049	0.00075968	0.00158369	0.0004445	0.000891	0	0.00033323	0.0001737	0.00071505	151	16930	4.7	NNNNNNNNNNXNNNNXNNNNXNNNNNXNNN
244	o	17	0.045	Q	0	PGK1		X	2.7.2.3	[8..406][9..416][24..26][63..66]	[PGK][Phosphoglycerate_kinase][Substrate binding][Substrate binding]	[Phosphoglycerate kinase; pfam00162][Phosphoglycerate kinase (PGK) is a monomeric enzyme which catalyzes the transfer of the high-energy phosphate group of 1,3-bisphosphoglycerate to ADP, forming ATP and 3-phosphoglycerate. This reaction represents the first of the two substrate-level...; cd00318][propagated from UniProtKB/Swiss-Prot (P00558.3)][propagated from UniProtKB/Swiss-Prot (P00558.3)]	[2][11][order(24,26,39,63,123)][48][75][86][97][131][131][146][196][196][199][order(201..204,392..394)][203][203][order(239,313,337,339,341..344,374..376)][267][291][375]	[acetylation][acetylation][other][acetylation][acetylation][acetylation][acetylation][acetylation][modified][acetylation][phosphorylation][phosphorylation][acetylation][other][phosphorylation][phosphorylation][other][acetylation][acetylation][active]	[N-acetylserine; propagated from UniProtKB/Swiss-Prot (P00558.3)][N6-acetyllysine; propagated from UniProtKB/Swiss-Prot (P00558.3)][substrate binding site [chemical binding]][N6-acetyllysine; propagated from UniProtKB/Swiss-Prot (P00558.3)][N6-acetyllysine; propagated from UniProtKB/Swiss-Prot (P00558.3)][N6-acetyllysine; propagated from UniProtKB/Swiss-Prot (P00558.3)][N6-acetyllysine; propagate…				1	gi|4505763|ref|NP_000282.1|	275	gi|4505763|ref|NP_000282.1|	phosphoglycerate kinase 1 [Homo sapiens]	0	0.00051706	0.00026205	0.00059569	0	0.00016998	0	5.52e-05	0.00022007	0.00039426	5.365e-05	0.00025811	0.00019622	0.00030166	0.0003774	0.00036544	417	44615	8.1	NNNNNNNNNNXNNNXNNNXNXNNNNNNNNN
245	o	36	0.077	Q	36	HNRNPC		14		[17..84][155..161]	[RRM][Nuclear localization signal (Potential)]	[RRM (RNA recognition motif), also known as RBD (RNA binding domain) or RNP (ribonucleoprotein domain), is a highly abundant domain in eukaryotes found in proteins involved in post-transcriptional gene expression processes including mRNA and rRNA...; cd00590][propagated from UniProtKB/Swiss-Prot (P07910.4)]	[2][order(19,52,54)][82..84][109][113][115][162][162][166][233][233][239][240][241][241][253][253][260][260][299][299][306][306]	[acetylation][other][other][phosphorylation][phosphorylation][phosphorylation][phosphorylation][phosphorylation][phosphorylation][phosphorylation][phosphorylation][phosphorylation][phosphorylation][phosphorylation][phosphorylation][phosphorylation][phosphorylation][phosphorylation][phosphorylation][phosphorylation][phosphorylation][phosphorylation][phosphorylation]	[N-acetylalanine; propagated from UniProtKB/Swiss-Prot (P07910.4)][RNA/DNA binding site [nucleotide binding]][RRM dimerization site [polypeptide binding]][Phosphothreonine; propagated from UniProtKB/Swiss-Prot (P07910.4)][Phosphoserine; propagated from UniProtKB/Swiss-Prot (P07910.4)][Phosphoserine; propagated from UniProtKB/Swiss-Prot (P07910.4)][Phosphoserine; propagated from UniProtKB/Swiss-Pr…				1	gi|117190192|ref|NP_001070910.1|	276	gi|117190192|ref|NP_001070910.1|	heterogeneous nuclear ribonucleoproteins C1/C2 isoform a [Homo sapiens]	0.00030761	0.00082205	0	0.00145443	0.00016677	0.00025095	0.00029103	0.00018807	0	0.00087918	0.00073115	0.00056758	0.00043452	8.222e-05	0	0.00011151	306	33670	5.1	NNNNNNNNNNXNXXNNNNNNNNNNNNNNXN
246	o	36	0.077	Q	36	HNRNPC		14		[<7..>92][15..85]	[COG0724][RRM_hnRNPC]	[RNA-binding proteins (RRM domain) [General function prediction only]][RNA recognition motif in vertebrate heterogeneous nuclear ribonucleoprotein C1/C2 (hnRNP C1/C2); cd12603]	[149][220][226][227][228][240][247][286][293]	[phosphorylation][phosphorylation][phosphorylation][phosphorylation][phosphorylation][phosphorylation][phosphorylation][phosphorylation][phosphorylation]					1	gi|117190254|ref|NP_001070911.1|	277	gi|117190254|ref|NP_001070911.1|	heterogeneous nuclear ribonucleoproteins C1/C2 isoform b [Homo sapiens]	0.00032126	0.00085853	0.00197664	0.00151896	0.00017417	0.00026208	0.00030395	0.00019642	0.00140943	0.00183638	0.00076359	0.00266745	0.0004538	8.587e-05	0	0.00066965	293	32338	5.1	NNNNNNNNNNXNXXNNNNNNNNNNNNNNXN
247	o	37	0.05	Q	20	RPA1		17		[2..612][8..103][186..288][316..416][447..611]	[rpa1][RPA1N][RPA1_DBD_A][RPA1_DBD_B][RPA1_DBD_C]	[replication factor-a protein 1 (rpa1); TIGR00617][RPA1N: A subfamily of OB folds corresponding to the N-terminal OB-fold domain of human RPA1 (also called RPA70). RPA1 is the large subunit of Replication protein A (RPA). RPA is a nuclear ssDNA-binding protein (SSB) which appears to be involved in all...; cd04477][RPA1_DBD_A: A subfamily of OB folds corresponding to the second OB fold, the ssDNA-…	[1][order(22,76,78,80,100)][order(29,31,43,45,91)][163][167][180][180][191][order(198,254,256,258,287)][order(205,232,271,273)][order(210,234,236,238,241,263,269,277,279..280)][259][order(318,379,396..398)][order(359,361,382,386,392,396)][384][order(463,569,571,573,595)][order(468..470,517..520,522,528..530,532,568,575..577,][order(469,522..523,563..564,566..568,604,606,610..611)][order(469,522..…	[acetylation][other][binding][acetylation][acetylation][phosphorylation][phosphorylation][phosphorylation][other][other][other][acetylation][other][other][phosphorylation][other][other][other][other][other][other]	[N-acetylmethionine; propagated from UniProtKB/Swiss-Prot (P27694.2)][generic binding surface II][binding surface I][N6-acetyllysine; propagated from UniProtKB/Swiss-Prot (P27694.2)][N6-acetyllysine; propagated from UniProtKB/Swiss-Prot (P27694.2)][Phosphothreonine; propagated from UniProtKB/Swiss-Prot (P27694.2)][][Phosphothreonine; propagated from UniProtKB/Swiss-Prot (P27694.2)][generic bindin…				1	gi|4506583|ref|NP_002936.1|	278	gi|4506583|ref|NP_002936.1|	replication protein A 70 kDa DNA-binding subunit [Homo sapiens]	0.00430406	0.00322797	0.00235934	0.00016802	0	0.00207126	0.00034172	0.00033633	0.00078213	0.00099479	0.00079905	0.0027083	3.321e-05	0.00012253	0.00029806	0.00077048	616	68138	7.2	NNNNNNNNNNXNXXNNNNXNNNNNNNNNNN
248	o	29	0.065	Q	0	POLR2A		17	2.7.7.6;2.7.7.48	[15..354][18..895][246..546][525..691][718..823][833..845][896..1079][1052..1479][1058..1476][1593..1960]	[RNA_pol_Rpb1_1][PRK08566][RPOLA_N][RNA_pol_Rpb1_3][RNA_pol_Rpb1_4][Bridging helix][RNA_pol_Rpb1_6][PRK04309][RNAP_II_Rpb1_C][52 X 7 AA approximate tandem repeats of Y-[ST]-P-[STQ]-[ST]-P-[SRTEVKGN]]	[RNA polymerase Rpb1, domain 1; pfam04997][DNA-directed RNA polymerase subunit A'; Validated][RNA polymerase I subunit A N-terminus; smart00663][RNA polymerase Rpb1, domain 3; pfam04983][RNA polymerase Rpb1, domain 4; pfam05000][propagated from UniProtKB/Swiss-Prot (P24928.2)][RNA polymerase Rpb1, domain 6; pfam04992][DNA-directed RNA polymerase subunit A''; Validated][Largest subunit (Rpb1) of E…	[1][145][order(1077..1078,1082,1085,1468,1471..1474,1476)][order(1082..1112,1114..1144,1150..1164,1300,1307..1309,][order(1086,1089,1290,1294,1440,1450..1452,1458..1459,1461,][order(1131,1416,1433..1434,1437)][order(1348,1354..1355,1357,1367..1373,1375,1395,][1425..1466][1810][1836][1843][1849][1854][1874][1878][1878][1878][1882][1882][1896][1896][1899][1909][1913][1913][1917][1920][1923][1927][1…	[acetylation][phosphorylation][other][other][other][DNA binding][other][other][methylation][phosphorylation][phosphorylation][phosphorylation][phosphorylation][phosphorylation][phosphorylation][phosphorylation][phosphorylation][phosphorylation][phosphorylation][phosphorylation][phosphorylation][phosphorylation][phosphorylation][phosphorylation][phosphorylation][phosphorylation][phosphorylation][p…	[N-acetylmethionine; propagated from UniProtKB/Swiss-Prot (P24928.2)][][Rpb1 - Rpb6 interaction site [polypeptide binding]][cleft][Rpb1 - Rpb2 interaction site [polypeptide binding]][DNA binding site [nucleotide binding]][Rpb1 - Rpb5 interaction site [polypeptide binding]][clamp][Omega-N-methylated arginine, by CARM1; propagated from UniProtKB/Swiss-Prot (P24928.2)][][Phosphoserine; propagated fr…				1	gi|4505939|ref|NP_000928.1|	279	gi|4505939|ref|NP_000928.1|	DNA-directed RNA polymerase II subunit RPB1 [Homo sapiens]	8.76e-05	0.00014593	0.00016641	0.00014711	0	0.00015592	0.00012329	0.00016359	0.0001514	0.00014415	0.00019307	0.00040294	0.00025959	5.108e-05	9.32e-05	0.00015264	1970	217204	7.4	NNNNNNNNNNXNXXNNNNXNNNNNNNNNNN
249	o	19	0.123	Q	19	G3BP1		5	3.6.4.13;3.6.4.12	[7..135][<316..>420][342..411]	[NTF2][COG0724][RRM]	[Nuclear transport factor 2 (NTF2) domain plays an important role in the trafficking of macromolecules, ions and small molecules between the cytoplasm and nucleus. This bi-directional transport of macromolecules across the nuclear envelope requires many...; cd00780][RNA-binding proteins (RRM domain) [General function prediction only]][RRM (RNA recognition motif), also known as RBD (RNA binding do…	[2][order(35,41,56,81,83..84,93,115,128..130,132,134)][order(39,41..42,78..79,81,83..84,91,95..97,101,103..106,][order(42..43,68,73,96,98,100..101,103,106,131,133,135)][56][133][143][143][149][149][174][230][231][231][232][232][232][order(343,380,382)][373][376][410..411][435][435][447][460][460][465]	[other][other][other][other][phosphorylation][phosphorylation][phosphorylation][phosphorylation][phosphorylation][phosphorylation][phosphorylation][phosphorylation][phosphorylation][phosphorylation][phosphorylation][phosphorylation][phosphorylation][other][phosphorylation][acetylation][other][methylation][methylation][methylation][methylation][methylation][methylation]	[Not acetylated; propagated from UniProtKB/Swiss-Prot (Q13283.1)][TAP/p15 interaction][dimer interface [polypeptide binding]][RanGDP-NTF2 interaction][][][Phosphothreonine; propagated from UniProtKB/Swiss-Prot (Q13283.1)][][Phosphoserine; propagated from UniProtKB/Swiss-Prot (Q13283.1)][][][][Phosphoserine; propagated from UniProtKB/Swiss-Prot (Q13283.1)][][Phosphoserine; propagated from UniProtK…				1	gi|38327552|ref|NP_938405.1|	280	gi|38327552|ref|NP_938405.1|	ras GTPase-activating protein-binding protein 1 [Homo sapiens]	0.00026932	0.0005141	0.00046899	0.00093284	0.00021902	0.00068449	0.00045171	0.00093858	0.00078772	0.00041695	0.00048011	0.00037533	0.00021948	0.00053988	0.00123829	0.00036321	466	52164	5.5	NNNNNNNNNNXXXXNNNNNNNNNNNNNNNN
250	o	28	0.046	Q	26	MSH2		2		[18..132][19..853][158..284][473..559][601..671][633..852]	[MutS_I][MutS][MutS_II][MutS_IV][Interaction with EXO1][ABC_MSH2_euk]	[MutS domain I; pfam01624][Mismatch repair ATPase (MutS family) [DNA replication, recombination, and repair]; COG0249][MutS domain II; pfam05188][MutS family domain IV; pfam05190][propagated from UniProtKB/Swiss-Prot (P43246.1)][MutS2 homolog in eukaryotes. The MutS protein initiates DNA mismatch repair by recognizing mispaired and unpaired bases embedded in duplex DNA and activating endo- and ex…	[555][669..676][order(672..673,675..677,713,748..749,783)][710..713][718..731][744..749][752..755][779..785][860]	[acetylation][other][other][other][other][other][other][other][phosphorylation]	[N6-acetyllysine; propagated from UniProtKB/Swiss-Prot (P43246.1)][Walker A/P-loop][ATP binding site [chemical binding]][Q-loop/lid][ABC transporter signature motif][Walker B][D-loop][H-loop/switch region][]				1	gi|4557761|ref|NP_000242.1|	281	gi|4557761|ref|NP_000242.1|	DNA mismatch repair protein Msh2 isoform 1 [Homo sapiens]	0.0005039	0.00033345	0.00052648	0.0005984	0	0.00054389	0.00036406	0.00034505	0.00041758	0.00147221	0.00052699	0.00223275	0.00030662	0.0002963	0.00134797	0.00049134	934	104743	5.8	NNNNNNNNNXNNXXNNNNXNNNNNNNNNNN
251	o	50	0.042	Q	21	PPP2R1A		19	3.1.3.16	[8..399][47..321][85..239][179..231][400..589][488..583]	[PP2A subunit B binding][Polyoma small and medium T antigens Binding][SV40 small T antigen binding][HEAT_EZ][PP2A subunit C binding][HEAT_2]	[propagated from UniProtKB/Swiss-Prot (P30153.4)][propagated from UniProtKB/Swiss-Prot (P30153.4)][propagated from UniProtKB/Swiss-Prot (P30153.4)][HEAT-like repeat; pfam13513][propagated from UniProtKB/Swiss-Prot (P30153.4)][HEAT repeats; pfam13646]	[2][280]	[acetylation][acetylation]	[N-acetylalanine; propagated from UniProtKB/Swiss-Prot (P30153.4)][N6-acetyllysine; propagated from UniProtKB/Swiss-Prot (P30153.4)]				1	gi|21361399|ref|NP_055040.2|	282	gi|21361399|ref|NP_055040.2|	serine/threonine-protein phosphatase 2A 65 kDa regulatory subunit A alpha isoform [Homo sapiens]	0	0.00032539	7.421e-05	0.00028116	0	0.0001404	0.00010996	0.0002345	0.00019476	0.000203	0.00015194	0.00036548	6.946e-05	4.271e-05	8.906e-05	0.00023108	589	65309	5.1	NNNNNNNNNXXNNNXNNNXNNNNNNNNNNN
252	o	33	0.057	Q	0	EIF5A		17		[31..180][114..182]	[PLN03107][S1_eIF5A]	[eukaryotic translation initiation factor 5A; Provisional][S1_eIF5A: Eukaryotic translation Initiation Factor 5A (eIF5A), S1-like RNA-binding domain. eIF5A is an evolutionarily conserved protein found in eukaryotes. eIF5A is the only protein known to have the unusual amino acid hypusine. Hypusine is essential...; cd04468]	[order(139,166,173..174)]	[other]	[RNA binding site [nucleotide binding]]				2	gi|219555707|ref|NP_001137232.1|;gi|219555712|ref|NP_001137234.1|	284	gi|219555707|ref|NP_001137232.1|	gi|219555707|ref|NP_001137232.1|:eukaryotic translation initiation factor 5A-1 isoform A [Homo sapiens] ;gi|219555712|ref|NP_001137234.1|:eukaryotic translation initiation factor 5A-1 isoform B [Homo sapiens] ;	0.00161997	0.0002604	0.00207859	0.00067501	0	0.0044302	0.000968	0.00325283	0.00236905	0.00138089	0.00145913	0.00409473	0.00633684	0.00246116	0.00156805	0.00154261	184	20170	7	NNNNNNNNNXXNXNNNNNXNNNNNNNNNNN
253	o	14	0.072	Q	41	COPB2		3		[8..297][13..52][24..433][55..94][97..136][140..180][183..224][227..266][320..763][350..388][390..425][746..783]	[WD40][WD 1][COG2319][WD 2][WD 3][WD 4][WD 5][WD 6][Coatomer_WDAD][WD 7][WD 8][WD 9]	[WD40 domain, found in a number of eukaryotic proteins that cover a wide variety of functions including adaptor/regulatory modules in signal transduction, pre-mRNA processing and cytoskeleton assembly; typically contains a GH dipeptide 11-24 residues from...; cd00200][propagated from UniProtKB/Swiss-Prot (P35606.2)][FOG: WD40 repeat [General function prediction only]][propagated from UniProtKB/Sw…	[order(14,32,36,42..43,55..56,74,78,84..85,97..98,115,120,][354][627][859][859]	[other][phosphorylation][acetylation][phosphorylation][phosphorylation]	[structural tetrad][][N6-acetyllysine; propagated from UniProtKB/Swiss-Prot (P35606.2)][Phosphoserine; propagated from UniProtKB/Swiss-Prot (P35606.2)][]				1	gi|4758032|ref|NP_004757.1|	285	gi|4758032|ref|NP_004757.1|	coatomer subunit beta' [Homo sapiens]	8.658e-05	0.00021154	0.00045833	0.00013709	0	0.00036511	0.00017872	0.00048276	0.00027855	0.00013197	0.00027164	0.00049005	9.031e-05	0.0004443	0.00049216	0.00028825	906	102487	5.3	NNNNNNNNNXXNXNNNNNXNNNNNNNNNNN
254	o	10	0.094	Q	18	CSNK2A1		20	2.7.11.1	[36..41][39..324][39..324]	[Interaction with beta subunit (By similarity)][PKc_like][Pkinase]	[propagated from UniProtKB/Swiss-Prot (P68400.1)][Protein Kinases, catalytic domain; cl09925][Protein kinase domain; pfam00069]	[order(45..49,53,66,68,95,113..116,120,122,156,158,][order(45..49,53,66,68,95,113..116,120,156,158,160..161,][order(49,120,122,156,158,160,178,193..196)][order(174..179,193..196)][182][344][344][360][360][362][362][370][370]	[active][other][other][other][phosphorylation][phosphorylation][phosphorylation][phosphorylation][phosphorylation][phosphorylation][phosphorylation][phosphorylation][phosphorylation]	[][ATP binding site [chemical binding]][substrate binding site [chemical binding]][activation loop (A-loop)][][Phosphothreonine, by CDK1; propagated from UniProtKB/Swiss-Prot (P68400.1)][][Phosphothreonine, by CDK1; propagated from UniProtKB/Swiss-Prot (P68400.1)][][Phosphoserine, by CDK1; propagated from UniProtKB/Swiss-Prot (P68400.1)][][Phosphoserine, by CDK1; propagated from UniProtKB/Swiss-P…				1	gi|29570791|ref|NP_808227.1|	286	gi|29570791|ref|NP_808227.1|	casein kinase II subunit alpha isoform a [Homo sapiens]	0.00493515	0.00165432	0.00287859	0.00174708	0.00091362	0.00302145	0.00240189	0.00153074	0.00199499	0.00072628	0.00303269	0.00134197	0.0060164	0.00450409	0.0015429	0.00200773	391	45144	7.7	NNNNNNNNNXXNXXNNNNNNNNNNNNNNNN
255	o	14	0.062	Q	0	CSNK2A1		20	2.7.11.1	[<1..188]	[PKc_like]	[Protein Kinases, catalytic domain; cl09925]	[order(20,22,24,42,57..60)][order(38..43,57..60)][46][208][224][226][234]	[other][other][phosphorylation][phosphorylation][phosphorylation][phosphorylation][phosphorylation]	[substrate binding site [chemical binding]][activation loop (A-loop)][][][][][]				1	gi|29570793|ref|NP_808228.1|	288	gi|29570793|ref|NP_808228.1|	casein kinase II subunit alpha isoform b [Homo sapiens]	0	0	0	0	0	0	0	0	0	0	0	0	0	0	0	1.444e-05	255	29181	6.7	NNNNNNNNNXXNXXNNNNNNNNNNNNNNNN
256	o	47	0.072	Q	47	ILF2		1		[98..338]	[DZF]	[domain in DSRM or ZnF_C2H2 domain containing proteins; smart00572]	[388][388]	[phosphorylation][phosphorylation]	[Phosphothreonine; propagated from UniProtKB/Swiss-Prot (Q12905.2)][]				2	gi|24234747|ref|NP_004506.2|;gi|392513662|ref|NP_001254738.1|	289	gi|24234747|ref|NP_004506.2|	gi|24234747|ref|NP_004506.2|:interleukin enhancer-binding factor 2 isoform 1 [Homo sapiens] ;gi|392513662|ref|NP_001254738.1|:interleukin enhancer-binding factor 2 isoform 2 [Homo sapiens] ;	0.00072407	0.00098285	0.0005884	0.00106155	0.00013085	0.00015146	0.00132858	0.00082636	0.00070592	0.00084311	0.00045894	0.00058646	0.00026225	0.00096764	0.00020176	0.00037285	390	43062	5.3	NNNNNNNNNXXNXXNNNNNNNNNNNNNNNN
257	o	35	0.026	Q	35	SF3B2		11		[24..57][469..597][601..659]	[SAP][DUF382][PSP]	[SAP domain; pfam02037][Domain of unknown function (DUF382); pfam04037][proline-rich domain in spliceosome associated proteins; smart00581]	[275][289][289][302][303][307][307][309][309][311][311][360][362][362][373][416][431][431][435][435][436][436][778][780][780]	[acetylation][phosphorylation][phosphorylation][phosphorylation][phosphorylation][phosphorylation][phosphorylation][phosphorylation][phosphorylation][phosphorylation][phosphorylation][phosphorylation][phosphorylation][phosphorylation][phosphorylation][phosphorylation][phosphorylation][phosphorylation][phosphorylation][phosphorylation][phosphorylation][phosphorylation][phosphorylation][phosphoryla…	[N6-acetyllysine; propagated from UniProtKB/Swiss-Prot (Q13435.2)][Phosphoserine; propagated from UniProtKB/Swiss-Prot (Q13435.2)][][][][Phosphoserine; propagated from UniProtKB/Swiss-Prot (Q13435.2)][][Phosphoserine; propagated from UniProtKB/Swiss-Prot (Q13435.2)][][Phosphothreonine; propagated from UniProtKB/Swiss-Prot (Q13435.2)][][Phosphoserine; propagated from UniProtKB/Swiss-Prot (Q13435.2…				1	gi|55749531|ref|NP_006833.2|	290	gi|55749531|ref|NP_006833.2|	splicing factor 3B subunit 2 [Homo sapiens]	5.259e-05	5.354e-05	0.00023198	0.0001619	5.702e-05	6.6e-05	0.00016283	7.716e-05	0.00025634	0.0001169	5e-05	0.00010523	9.142e-05	5.622e-05	5.861e-05	9.683e-05	895	100228	5.7	NNNNNNNNNXXNXXNNNNNNNNNNNNNNNN
258	o	14	0.102	Q	25	DDX42		17	3.6.4.13	[253..281][255..459][268..474][407..410][476..601][738..833]	[Q motif][DEADc][DEXDc][DEAD box][HELICc][Necessary for interaction with TP53BP2]	[propagated from UniProtKB/Swiss-Prot (Q86XP3.1)][DEAD-box helicases. A diverse family of proteins involved in ATP-dependent RNA unwinding, needed in a variety of cellular processes including splicing, ribosome biogenesis and RNA degradation. The name derives from the sequence of the Walker B motif; cd00268][DEAD-like helicases superfamily; smart00487][propagated from UniProtKB/Swiss-Prot (Q86XP3…	[1][5][10][96][104][109][109][111][111][185][185][300..304][407..410][438..440][order(506..509,529..530,555..557)][order(563,584,588,591)][754]	[acetylation][acetylation][phosphorylation][phosphorylation][phosphorylation][phosphorylation][phosphorylation][phosphorylation][phosphorylation][phosphorylation][phosphorylation][other][other][other][other][other][phosphorylation]	[N-acetylmethionine; propagated from UniProtKB/Swiss-Prot (Q86XP3.1)][N6-acetyllysine; propagated from UniProtKB/Swiss-Prot (Q86XP3.1)][][][Phosphoserine; propagated from UniProtKB/Swiss-Prot (Q86XP3.1)][Phosphoserine; propagated from UniProtKB/Swiss-Prot (Q86XP3.1)][][Phosphoserine; propagated from UniProtKB/Swiss-Prot (Q86XP3.1)][][Phosphoserine; propagated from UniProtKB/Swiss-Prot (Q86XP3.1)]…				1	gi|45446747|ref|NP_987095.1|	291	gi|45446747|ref|NP_987095.1|	ATP-dependent RNA helicase DDX42 [Homo sapiens]	0.00071918	0.00053635	0.00073393	0.00097101	0.00016322	0.00031487	0.00082859	0.00073625	0.00084383	0.00025494	0.00028623	0.00055939	0.00071966	0.00088511	0.00061518	0.00036461	938	102975	7	NNNNNNNNNXXXXNNNNNNNNNNNNNNNNN
259	o	39	0.036	Q	39	PTBP1		19		[57..550][60..130][185..257][357..427][474..545]	[hnRNP-L_PTB][RRM][RRM][RRM][RRM]	[hnRNP-L/PTB/hephaestus splicing factor family; TIGR01649][RRM (RNA recognition motif), also known as RBD (RNA binding domain) or RNP (ribonucleoprotein domain), is a highly abundant domain in eukaryotes found in proteins involved in post-transcriptional gene expression processes including mRNA and rRNA...; cd00590][RRM (RNA recognition motif), also known as RBD (RNA binding domain) or RNP (ribon…	[7][16][order(62,96,98)][127][128..130][139][140][141][172][order(187,223,225)][255..257][order(359,397)][425..427][order(476,512,514)][543..545]	[modified][phosphorylation][other][phosphorylation][other][modified][phosphorylation][phosphorylation][modified][other][other][other][other][other][other]	[proteolytic cleavage site][][RNA/DNA binding site [nucleotide binding]][][RRM dimerization site [polypeptide binding]][proteolytic cleavage site][][][proteolytic cleavage site][RNA/DNA binding site [nucleotide binding]][RRM dimerization site [polypeptide binding]][RNA/DNA binding site [nucleotide binding]][RRM dimerization site [polypeptide binding]][RNA/DNA binding site [nucleotide binding]][RR…				3	gi|14165464|ref|NP_114367.1|;gi|14165466|ref|NP_114368.1|;gi|4506243|ref|NP_002810.1|	293	gi|14165464|ref|NP_114367.1|	gi|14165464|ref|NP_114367.1|:polypyrimidine tract-binding protein 1 isoform b [Homo sapiens] ;gi|14165466|ref|NP_114368.1|:polypyrimidine tract-binding protein 1 isoform c [Homo sapiens] ;gi|4506243|ref|NP_002810.1|:polypyrimidine tract-binding protein 1 isoform a [Homo sapiens] ;	0.00054195	0.00039202	0.00071525	0.00116674	0	0.00064439	0.00050048	0.00037669	0.00083427	0.00108699	0.00117968	0.0012231	0.00018596	0.00059466	0.00128762	0.0004473	550	59037	9.2	NNNNNNNNXNXNXNNNNNXNNNNNNNNNNN
260	o	35	0.249	S	29	RPL23		17		[12..139]	[PTZ00054]	[60S ribosomal protein L23; Provisional]	[17][38][38]	[phosphorylation][phosphorylation][phosphorylation]	[Phosphoserine; propagated from UniProtKB/Swiss-Prot (P62829.1)][Phosphotyrosine; propagated from UniProtKB/Swiss-Prot (P62829.1)][]				1	gi|4506605|ref|NP_000969.1|	295	gi|4506605|ref|NP_000969.1|	60S ribosomal protein L23 [Homo sapiens]	0.00033618	0.00085561	0.00015611	0.00029572	0.00072903	0.00016877	0	0.00016443	8.194e-05	0.00053379	0.00095885	0.0002883	0.00029223	0	0.0003747	0.00034898	140	14865	10.5	NNNNNNXNNNNNNXNNNNNNXNNNNNNXNN
261	o	8	0.087	Q	29	KHSRP		19		[146..208][235..300][325..386][426..492][571..684][671..>689]	[KH-I][KH-I][KH-I][KH-I][4 X 12 AA imperfect repeats][DUF1897]	[K homology RNA-binding domain, type I. KH binds single-stranded RNA or DNA. It is found in a wide variety of proteins including ribosomal proteins, transcription factors and post-transcriptional modifiers of mRNA. There are two different KH domains that...; cd00105][K homology RNA-binding domain, type I. KH binds single-stranded RNA or DNA. It is found in a wide variety of proteins including rib…	[2][100][order(154,156..158,160..164,167..168,171..172,177..180)][161..164][181][193][order(243,245..247,249..253,256..257,260..261,266..269)][250..253][274][order(332,334..336,338..342,345..346,349..350,355..358)][339..342][order(434,436..438,440..444,447..448,451..452,457..460)][441..444][480]	[acetylation][phosphorylation][other][other][phosphorylation][phosphorylation][other][other][phosphorylation][other][other][other][other][phosphorylation]	[N-acetylserine; propagated from UniProtKB/Swiss-Prot (Q92945.4)][Phosphothreonine; propagated from UniProtKB/Swiss-Prot (Q92945.4)][nucleic acid binding region [nucleotide binding]][G-X-X-G motif][Phosphoserine; propagated from UniProtKB/Swiss-Prot (Q92945.4)][Phosphoserine; propagated from UniProtKB/Swiss-Prot (Q92945.4)][nucleic acid binding region [nucleotide binding]][G-X-X-G motif][Phosphos…				1	gi|154355000|ref|NP_003676.2|	296	gi|154355000|ref|NP_003676.2|	far upstream element-binding protein 2 [Homo sapiens]	0.00050749	0.00090976	0.00067624	0.00174686	0.0008613	0.00078094	0.00104759	0.00097131	0.00164566	0.00046247	0.00116429	0.00087621	0.00054664	0.00173385	0.0027668	0.00056318	711	73115	7.3	NNNNNNXNNXXNNXNNNNNNNNNNNNNNNN
262						KRT8		12		[118..421]	[Filament]	[Intermediate filament protein; pfam00038]							2	gi|372466572|ref|NP_001243211.1|;gi|372466577|ref|NP_001243222.1|	298	gi|372466572|ref|NP_001243211.1|	gi|372466572|ref|NP_001243211.1|:keratin, type II cytoskeletal 8 isoform 1 [Homo sapiens] ;gi|372466577|ref|NP_001243222.1|:keratin, type II cytoskeletal 8 isoform 2 [Homo sapiens] ;	0.00055262	0.0105946	0.0026089	0.00407476	0.00019973	0.00020807	0.00031687	0.00072078	0.00049387	0.0106173	0.00104897	0.00276454	0	0.00049234	0.00112924	0.00198584	511	56608	5.4	NNNNNXNNNNXXNNNNNNNNNNNNNNXNNN
263	o	33	0.057	Q	25	ACLY		17	2.3.3.8	[1..419][<55..207][491..1094][492..601][660..785][779..789][856..1093]	[PLN02235][ATP-grasp_2][PLN02522][CoA_binding][Ligase_CoA][CoA-binding (Potential)][CCL_ACL-C]	[ATP citrate (pro-S)-lyase][ATP-grasp domain; pfam08442][ATP citrate (pro-S)-lyase][CoA binding domain; smart00881][CoA-ligase; pfam00549][propagated from UniProtKB/Swiss-Prot (P53396.3)][Citryl-CoA lyase (CCL), the C-terminal portion of the single-subunit type ATP-citrate lyase (ACL) and the C-terminal portion of the large subunit of the two-subunit type ACL. CCL cleaves citryl-CoA (CiCoA) to ac…	[131][131][447][451][453][455][455][455][481][481][540][546][554][639][663][682][682][839][order(900,904,933..935,938,941,969..976,986,1021,1024,][order(900,904,935,975..976,986,1065,1088)][order(900,904,934..935,969..970,972..976,986,1024,1065)][order(933..935,938,941,969..976,1021,1024,1026,1085)][order(935,975,1026)][948][968][1077][1100]	[phosphorylation][phosphorylation][phosphorylation][phosphorylation][phosphorylation][phosphorylation][phosphorylation][phosphorylation][phosphorylation][phosphorylation][acetylation][acetylation][acetylation][phosphorylation][phosphorylation][phosphorylation][phosphorylation][phosphorylation][active][other][other][other][active][acetylation][acetylation][acetylation][phosphorylation]	[Phosphotyrosine; propagated from UniProtKB/Swiss-Prot (P53396.3)][][][][][Phosphoserine, by PKA and PKB/AKT1 or PKB/AKT2; propagated from UniProtKB/Swiss-Prot (P53396.3)][][][Phosphoserine; propagated from UniProtKB/Swiss-Prot (P53396.3)][][N6-acetyllysine, alternate; propagated from UniProtKB/Swiss-Prot (P53396.3)][N6-acetyllysine, alternate; propagated from UniProtKB/Swiss-Prot (P53396.3)][N6-…				1	gi|38569421|ref|NP_001087.2|	299	gi|38569421|ref|NP_001087.2|	ATP-citrate synthase isoform 1 [Homo sapiens]	5.7e-05	0.0001088	0.0002382	3.76e-05	0	0.00027898	0.0002206	0.00020908	0.00015628	6.788e-05	0.00018289	0.00031772	0.00011148	0.00036561	0.00011912	0.00012943	1101	120839	7.3	NNNNXNNNNNXNNXNNNNXNNNNNNNNNNN
264	o	3	0.036	Q	0	DNAJA1		9		[2..394][6..57][105..>133][134..200][134..141][150..157][177..184][193..200][201..331]	[PTZ00037][DnaJ][DnaJ_C][DnaJ_zf][CXXCXGXG motif][CXXCXGXG motif][CXXCXGXG motif][CXXCXGXG motif][DnaJ_C]	[DnaJ_C chaperone protein; Provisional][DnaJ domain or J-domain. DnaJ/Hsp40 (heat shock protein 40) proteins are highly conserved and play crucial roles in protein translation, folding, unfolding, translocation, and degradation. They act primarily by stimulating the ATPase activity of Hsp70s; cd06257][C-terminal substrate binding domain of DnaJ and HSP40; cl03262][Zinc finger domain of DnaJ and H…	[order(34..36,42,45..46,49..50)][66][83][order(109,124..129)][order(134,137,150,153,177,180,193,196)][order(266..267,270..271,292,295..297,328..331)][335][335][340][381][381][381][394]	[other][acetylation][phosphorylation][other][other][other][phosphorylation][phosphorylation][phosphorylation][phosphorylation][phosphorylation][phosphorylation][modified]	[HSP70 interaction site [polypeptide binding]][N6-acetyllysine; propagated from UniProtKB/Swiss-Prot (P31689.2)][Phosphoserine; propagated from UniProtKB/Swiss-Prot (P31689.2)][substrate binding site [polypeptide binding]][Zn binding sites [ion binding]][dimer interface [polypeptide binding]][Phosphoserine; propagated from UniProtKB/Swiss-Prot (P31689.2)][][][Phosphotyrosine; propagated from UniP…				1	gi|4504511|ref|NP_001530.1|	300	gi|4504511|ref|NP_001530.1|	dnaJ homolog subfamily A member 1 [Homo sapiens]	0.0002371	0.0005431	0.00035783	0.00041713	0	0.0013391	0.00048943	0.00034791	0.00049121	0.0016565	0.00090169	0.00118613	5.153e-05	0.00012674	0.00026427	0.00042048	397	44868	7.1	NNNNXNNNNNXNXNNNNNXNNNNNNNNNNN
265	o	37	0.016	Q	0	HNRNPR		1		[106..>415][164..242][244..328][340..411][412..418][447..567][462..497]	[hnRNP-R-Q][RRM1_hnRNPR][RRM2_hnRNPR][RRM3_hnRNPR][Nuclear localization signal (Potential)][RNA-binding RGG-box][3 X 11 AA approximate repeats of D-D-Y-Y-G-Y-D-Y-H-D-Y]	[heterogeneous nuclear ribonucleoprotein R, Q family; TIGR01648][RNA recognition motif 1 in vertebrate heterogeneous nuclear ribonucleoprotein R (hnRNP R); cd12482][RNA recognition motif 2 in vertebrate heterogeneous nuclear ribonucleoprotein R (hnRNP R); cd12488][RNA recognition motif 3 in vertebrate heterogeneous nuclear ribonucleoprotein R (hnRNP R); cd12494][propagated from UniProtKB/Swiss-Pr…	[2][366][434][435][436]	[acetylation][acetylation][phosphorylation][phosphorylation][phosphorylation]	[N-acetylalanine; propagated from UniProtKB/Swiss-Prot (O43390.1)][N6-acetyllysine; propagated from UniProtKB/Swiss-Prot (O43390.1)][][][]				1	gi|5031755|ref|NP_005817.1|	301	gi|5031755|ref|NP_005817.1|	heterogeneous nuclear ribonucleoprotein R isoform 2 [Homo sapiens]	0.00066503	0.00081271	0.00067671	0.00174565	0.00045147	0.00067517	0.00078871	0.00081045	0.00091557	0.00108891	0.00118466	0.00147133	0.00032316	0.00139107	0.00124309	0.00055438	633	70943	8.1	NNNNXNNNNNXNXXNNNNNNNNNNNNNNNN
266	o	18	0.037	Q	18	SRPK1		6	2.7.11.1	[80..>224][80..>224][<476..655]	[PKc_like][S_TKc][PKc_like]	[Protein Kinases, catalytic domain; cl09925][Serine/Threonine protein kinases, catalytic domain; smart00220][Protein Kinases, catalytic domain; cl09925]	[51][order(86..90,94,107,109,145,165..168,172,174,213,215,][order(86..90,94,107,109,145,165..168,172,213,215,217..218,][order(90,172,174,213,215,217)][order(476,500,513..516)][order(496..501,513..516)]	[phosphorylation][active][other][other][other][other]	[][][ATP binding site [chemical binding]][substrate binding site [chemical binding]][substrate binding site [chemical binding]][activation loop (A-loop)]				1	gi|47419936|ref|NP_003128.3|	302	gi|47419936|ref|NP_003128.3|	SRSF protein kinase 1 [Homo sapiens]	0.00019161	0.0002926	0.00027736	9.481e-05	0.00031165	0.00028407	0.00022249	0.00031631	0.00022767	0.00011409	0.00010247	0.00018487	0.00015615	0.00034569	0.00056062	0.00014738	655	74325	6.2	NNNNXNNNNNXNXXNNNNNNNNNNNNNNNN
267	o	21	0.084	Q	21	MSH6		2		[88..195][407..1329][407..525][538..693][932..1024][1074..1325]	[MSH6_like][MutS][MutS_I][MutS_II][MutS_IV][MutS_V]	[The PWWP domain is present in MSH6, a mismatch repair protein homologous to bacterial MutS. The PWWP domain of histone-lysine N-methyltransferase, also known as Nuclear SET domain-containing protein 3, is also included. Mutations in MSH6 have been...; cd05837][Mismatch repair ATPase (MutS family) [DNA replication, recombination, and repair]; COG0249][MutS domain I; pfam01624][MutS domain II; pfa…	[14][41][43][70][79][91][order(100,103,106,133,137,139)][137][137][137][139][144][200][219][219][227][227][252][252][254][254][256][256][261][261][269][274][275][279][280][309][348][504][830][830][924][1134..1141][order(1137..1138,1140..1142,1178,1213..1214,1248)][1175..1178][1183..1196][1209..1214][1217..1220][1244..1250]	[phosphorylation][phosphorylation][phosphorylation][acetylation][phosphorylation][phosphorylation][other][phosphorylation][phosphorylation][phosphorylation][phosphorylation][phosphorylation][phosphorylation][phosphorylation][phosphorylation][phosphorylation][phosphorylation][phosphorylation][phosphorylation][phosphorylation][phosphorylation][phosphorylation][phosphorylation][phosphorylation][phos…	[Phosphoserine; propagated from UniProtKB/Swiss-Prot (P52701.2)][Phosphoserine; propagated from UniProtKB/Swiss-Prot (P52701.2)][Phosphoserine; propagated from UniProtKB/Swiss-Prot (P52701.2)][N6-acetyllysine; propagated from UniProtKB/Swiss-Prot (P52701.2)][Phosphoserine; propagated from UniProtKB/Swiss-Prot (P52701.2)][Phosphoserine; propagated from UniProtKB/Swiss-Prot (P52701.2)][putative chr…				1	gi|4504191|ref|NP_000170.1|	303	gi|4504191|ref|NP_000170.1|	DNA mismatch repair protein Msh6 [Homo sapiens]	0.00043835	0.00066939	0.00040978	0.00048706	0.00022514	0.00041696	0.00045243	0.00035546	0.00056513	0.00071434	0.00060868	0.00076174	0.00043619	0.00079545	0.00059787	0.00027884	1360	152785	6.9	NNNNXNNNNXNNXXNNNNNNNNNNNNNNNN
268	o	34	0.015	Q	0	EIF2S2		20		[188..310]	[eIF-5_eIF-2B]	[Domain found in IF2B/IF5; pfam01873]	[2][2][2][11][13][67][67][67][105][111][111][158][218][265][293]	[acetylation][phosphorylation][phosphorylation][phosphorylation][phosphorylation][phosphorylation][phosphorylation][phosphorylation][phosphorylation][phosphorylation][phosphorylation][phosphorylation][phosphorylation][acetylation][acetylation]	[N-acetylserine; propagated from UniProtKB/Swiss-Prot (P20042.2)][Phosphoserine; propagated from UniProtKB/Swiss-Prot (P20042.2)][][][][Phosphoserine; propagated from UniProtKB/Swiss-Prot (P20042.2)][][][Phosphoserine; propagated from UniProtKB/Swiss-Prot (P20042.2)][Phosphothreonine; propagated from UniProtKB/Swiss-Prot (P20042.2)][][Phosphoserine; propagated from UniProtKB/Swiss-Prot (P20042.2)…				1	gi|29826335|ref|NP_003899.2|	304	gi|29826335|ref|NP_003899.2|	eukaryotic translation initiation factor 2 subunit 2 [Homo sapiens]	0.00028267	0.00064749	0.00098446	0.00111893	0.000613	0.0004612	0.00029175	0.00110607	0.00065451	0.00022442	0.00026875	0.00040403	0.00012286	0.00045331	0.00063013	0.00033536	333	38388	5.8	NNNNXNNNNXXNNXNNNNNNNNNNNNNNNN
269	o	19	0.142	Q	20	EPRS		1	6.1.1.15;6.1.1.17	[13..711][74..157][164..759][197..>291][204..214][<364..506][432..436][504..681][753..802][760..956][826..872][904..952][959..991][1007..1512][1019..1512][1023..1286][1292..1512]	[PLN02907][GST_C_GluProRS_N][Glutamate--tRNA ligase][nt_trans]['HIGH' region][GlnRS_core]['KMSKS' region][tRNA-synt_1c_C][WEPRS_RNA][3 X 57 AA approximate repeats][WEPRS_RNA][WEPRS_RNA][Charged][Proline--tRNA ligase][PRK08661][ProRS_core_arch_euk][ProRS_anticodon_zinc]	[glutamate-tRNA ligase][Glutathione S-transferase C-terminal-like, alpha helical domain of bifunctional Glutamyl-Prolyl-tRNA synthetase; cd10309][propagated from UniProtKB/Swiss-Prot (P07814.5)][nucleotidyl transferase superfamily; cl00015][propagated from UniProtKB/Swiss-Prot (P07814.5)][catalytic core domain of glutaminyl-tRNA synthetase; cd00807][propagated from UniProtKB/Swiss-Prot (P07814.5)…	[order(75..77,79..84,86..87,98,101,107..108)][order(106..110,145..146,148..149,153,156..157)][211..214][211..214][order(211,214)][300][300][417][432..436][434][498][535][542][637][order(760,762,765,770,775,779,787,795)][788][order(833,835,838,843,848,852,860,868)][872][880][882][882][883][885][885][886][886][888][891][891][898][898][order(911,913,916,921,926,930,938,946)][999][1000][1000][order(1…	[other][other][active][other][other][acetylation][modified][acetylation][other][phosphorylation][acetylation][acetylation][acetylation][acetylation][other][acetylation][other][phosphorylation][phosphorylation][phosphorylation][phosphorylation][phosphorylation][phosphorylation][phosphorylation][phosphorylation][phosphorylation][phosphorylation][phosphorylation][phosphorylation][phosphorylation][ph…	[protein interface 1 [polypeptide binding]][protein interface 2 [polypeptide binding]][][HIGH motif][nucleotide binding site [chemical binding]][N6-acetyllysine, alternate; propagated from UniProtKB/Swiss-Prot (P07814.5)][N6-malonyllysine, alternate; propagated from UniProtKB/Swiss-Prot (P07814.5)][N6-acetyllysine; propagated from UniProtKB/Swiss-Prot (P07814.5)][KMSKS motif][][N6-acetyllysine; p…				1	gi|62241042|ref|NP_004437.2|	305	gi|62241042|ref|NP_004437.2|	bifunctional glutamate/proline--tRNA ligase [Homo sapiens]	8.301e-05	0.00026936	0.00020236	0.00021905	0.00023626	0.0001172	5.355e-05	0.00031972	0.00023519	8.896e-05	0.00010358	0.00020466	2.706e-05	1.664e-05	0.00022552	0.00010425	1512	170590	7.3	NNNNXNNNNXXNNXNNNNNNNNNNNNNNNN
270	o	19	0.07	Q	19	EIF2S3		X		[13..466][42..248][249..362][368..459]	[PTZ00327][eIF2_gamma][eIF2_gamma_II][eIF2_C]	[eukaryotic translation initiation factor 2 gamma subunit; Provisional][Gamma subunit of initiation factor 2 (eIF2 gamma); cd01888][eIF2_gamma_II: this subfamily represents the domain II of the gamma subunit of eukaryotic translation initiation factor 2 (eIF2-gamma) found in Eukaryota and Archaea. eIF2 is a G protein that delivers the methionyl initiator tRNA to the small ribosomal...; cd03688][I…	[2][48..55][order(49,51,55..56,59,62..63,82..83,138..139,162..163,202,][order(51,53..56,190..191,193,225..227)][71..82][78][order(91,94,117,120)][134..137][136..154][190..193][225..227]	[acetylation][other][other][other][other][other][other][other][other][other][other]	[N-acetylalanine, partial; propagated from UniProtKB/Swiss-Prot (P41091.3)][G1 box][putative GEF interaction site [polypeptide binding]][GTP/Mg2+ binding site [chemical binding]][Switch I region][G2 box][zinc binding site [ion binding]][G3 box][Switch II region][G4 box][G5 box]				1	gi|4503507|ref|NP_001406.1|	306	gi|4503507|ref|NP_001406.1|	eukaryotic translation initiation factor 2 subunit 3 [Homo sapiens]	9.971e-05	0.00025378	0.00034727	0.00043856	0.00021624	0.00032538	0.00024014	0.0006828	0.00029164	6.333e-05	0.00042661	0.00019953	0.00052006	0.00031981	0.00066684	0.0001984	472	51110	8.4	NNNNXXNNNNXNNXNNNNNNNNNNNNNNNN
271	o	39	0.014	Q	0	USP7		16	3.4.19.12	[1..208][53..208][55..1100][67..202][70..205][212..523][532..566][622..801]	[Interaction with TSPYL5][Interaction with p53/TP53, MDM2 and EBNA1][COG5077][MATH_HAUSP][Necessary for nuclear localization][peptidase_C19C][USP7][Interaction with ICP0/VMW110]	[propagated from UniProtKB/Swiss-Prot (Q93009.2)][propagated from UniProtKB/Swiss-Prot (Q93009.2)][Ubiquitin carboxyl-terminal hydrolase [Posttranslational modification, protein turnover, chaperones]][Herpesvirus-associated ubiquitin-specific protease (HAUSP, also known as USP7) family, N-terminal MATH (TRAF-like) domain; composed of proteins similar to human HAUSP, an enzyme that specifically ca…	[18][order(104,118,152,164..169)][order(218,223,464,482)][869][963][1084][1096]	[phosphorylation][other][active][acetylation][phosphorylation][acetylation][acetylation]	[Phosphoserine; propagated from UniProtKB/Swiss-Prot (Q93009.2)][substrate binding site [chemical binding]][][N6-acetyllysine, alternate; propagated from UniProtKB/Swiss-Prot (Q93009.2)][Phosphoserine; propagated from UniProtKB/Swiss-Prot (Q93009.2)][N6-acetyllysine; propagated from UniProtKB/Swiss-Prot (Q93009.2)][N6-acetyllysine; propagated from UniProtKB/Swiss-Prot (Q93009.2)]				1	gi|150378533|ref|NP_003461.2|	307	gi|150378533|ref|NP_003461.2|	ubiquitin carboxyl-terminal hydrolase 7 [Homo sapiens]	0.00244861	0.00330441	0.0027864	5.635e-05	4.631e-05	0.00134005	0.00082283	0.00091913	0.00117627	0.00014919	8.121e-05	0.00036626	1.856e-05	2.283e-05	4.76e-05	0.00072151	1102	128302	5.6	NNNXXNNNNXXNNNNNNNNNNNNNNNNNNN
272						DDX3X		X	3.6.4.13	[2..139][2..100][81..90][180..208][182..404][195..418][250..259][260..517][347..350][414..544][582..630]	[Required for TBK1 and IKBKE-dependent IFN-beta activation][Interaction with EIF4E][Required for interaction with VACV protein K7][Q motif][DEADc][DEXDc][Involved in stimulation of ATPase activity by DNA and RNA, nucleic acid binding and unwinding and HIV-1 replication][Necessary for interaction with XPO1][DEAD box][HELICc][RS(Arg/Ser)-like domain]	[propagated from UniProtKB/Swiss-Prot (O00571.3)][propagated from UniProtKB/Swiss-Prot (O00571.3)][propagated from UniProtKB/Swiss-Prot (O00571.3)][propagated from UniProtKB/Swiss-Prot (O00571.3)][DEAD-box helicases. A diverse family of proteins involved in ATP-dependent RNA unwinding, needed in a variety of cellular processes including splicing, ribosome biogenesis and RNA degradation. The name …	[2][69][74][76][78][104][118][125][131][227..231][343][347..350][382..384][order(449..452,472..473,498..500)][order(506,527,531,534)][593][611]	[acetylation][phosphorylation][phosphorylation][phosphorylation][phosphorylation][phosphorylation][acetylation][phosphorylation][phosphorylation][other][phosphorylation][other][other][other][other][phosphorylation][phosphorylation]	[N-acetylserine; propagated from UniProtKB/Swiss-Prot (O00571.3)][Phosphotyrosine; propagated from UniProtKB/Swiss-Prot (O00571.3)][][Phosphoserine; propagated from UniProtKB/Swiss-Prot (O00571.3)][Phosphoserine; propagated from UniProtKB/Swiss-Prot (O00571.3)][Phosphotyrosine; propagated from UniProtKB/Swiss-Prot (O00571.3)][N6-acetyllysine; propagated from UniProtKB/Swiss-Prot (O00571.3)][Phosp…				3	gi|301171467|ref|NP_001180345.1|;gi|301171475|ref|NP_001180346.1|;gi|87196351|ref|NP_001347.3|	309	gi|301171467|ref|NP_001180345.1|	gi|301171467|ref|NP_001180345.1|:ATP-dependent RNA helicase DDX3X isoform 2 [Homo sapiens] ;gi|301171475|ref|NP_001180346.1|:ATP-dependent RNA helicase DDX3X isoform 3 [Homo sapiens] ;gi|87196351|ref|NP_001347.3|:ATP-dependent RNA helicase DDX3X isoform 1 [Homo sapiens] ;	0.00061708	0.00060567	0.00092859	0.00064199	0	0.00064179	0.00040944	0.00035261	0.00071153	0.00058036	0.00125236	0.00059027	0.00057767	0.00077893	0.00106478	0.00037625	661	73156	7.2	NNNXXXXNNNNNNNNNNNNNNNNNNNNNNN
273	o	18	0.135	Q	29	KRT13		17		[1..103][103..415][104..412][104..139][140..158][159..250][251..273][274..412][413..458]	[Head][Filament][Rod][Coil 1A][Linker 1][Coil 1B][Linker 12][Coil 2][Tail]	[propagated from UniProtKB/Swiss-Prot (P13646.4)][Intermediate filament protein; pfam00038][propagated from UniProtKB/Swiss-Prot (P13646.4)][propagated from UniProtKB/Swiss-Prot (P13646.4)][propagated from UniProtKB/Swiss-Prot (P13646.4)][propagated from UniProtKB/Swiss-Prot (P13646.4)][propagated from UniProtKB/Swiss-Prot (P13646.4)][propagated from UniProtKB/Swiss-Prot (P13646.4)][propagated fr…	[425][427][427]	[phosphorylation][phosphorylation][phosphorylation]	[][Phosphoserine; propagated from UniProtKB/Swiss-Prot (P13646.4)][]				2	gi|131412225|ref|NP_705694.2|;gi|131412228|ref|NP_002265.2|	312	gi|131412225|ref|NP_705694.2|	gi|131412225|ref|NP_705694.2|:keratin, type I cytoskeletal 13 isoform a [Homo sapiens] ;gi|131412228|ref|NP_002265.2|:keratin, type I cytoskeletal 13 isoform b [Homo sapiens] ;	0	0	7.95e-06	0	0	0	0	0	0	0	5.381e-05	0	0	0	0	3.36e-06	458	49558	5	NNXNNNNNNNNNNNNNNNXNXNNNNNNNXN
274	o	31	0.028	Q	0	CAPZA1		1		[12..282]	[F-actin_cap_A]	[F-actin capping protein alpha subunit; pfam01267]	[2][19][97]	[acetylation][acetylation][acetylation]	[N-acetylalanine; propagated from UniProtKB/Swiss-Prot (P52907.3)][N6-acetyllysine; propagated from UniProtKB/Swiss-Prot (P52907.3)][N6-acetyllysine; propagated from UniProtKB/Swiss-Prot (P52907.3)]				1	gi|5453597|ref|NP_006126.1|	313	gi|5453597|ref|NP_006126.1|	F-actin-capping protein subunit alpha-1 [Homo sapiens]	0.00021941	0.0002513	0.00042029	0.00028951	0.00035687	0.00040275	0.00016985	0.00032196	0.00028076	0.00067937	7.823e-05	0.0003293	3.576e-05	0.00035187	0.00078463	0.00024529	286	32923	5.7	NNXNNNNNNXXNNXNNNNNNNNNNNNNNNN
275	i	3	0.033	Q	0	DYNLL2		17		[1..89]	[PTZ00059]	[dynein light chain; Provisional]	[41]	[other]	[Interaction with myosin V motor complex (By similarity); propagated from UniProtKB/Swiss-Prot (Q96FJ2.1)]				1	gi|18087855|ref|NP_542408.1|	314	gi|18087855|ref|NP_542408.1|	dynein light chain 2, cytoplasmic [Homo sapiens]	0.00083328	0.00107672	0.00067529	0.00232587	0.00344038	0.00036029	0.00052926	0.00129326	0.00108268	0.00089565	0.00086189	0.00292262	0.00011492	0.00084804	0.00167003	0.00078999	89	10350	7.4	NXNNXNNNNXXNNNNNNNNNNNNNNNNNNN
276	i	3	0.038	Q	0	DYNLL1		12		[1..89][67..89]	[PTZ00059][Interaction with ESR1]	[dynein light chain; Provisional][propagated from UniProtKB/Swiss-Prot (P63167.1)]	[36][88][88]	[acetylation][phosphorylation][phosphorylation]	[N6-acetyllysine; propagated from UniProtKB/Swiss-Prot (P63167.1)][Phosphoserine; propagated from UniProtKB/Swiss-Prot (P63167.1)][]				1	gi|83267868|ref|NP_001032584.1|	315	gi|83267868|ref|NP_001032584.1|	dynein light chain 1, cytoplasmic [Homo sapiens]	0.00145825	0.00053836	0.00067529	0.00325622	0.00344038	0.00216176	0.00238167	0.00129326	0.00072178	0.00044782	0.00215473	0.00146131	0.00011492	0.00056536	0.00334005	0.00099414	89	10366	7.4	NXNNXNNNNXXNNNNNNNNNNNNNNNNNNN
277	o	14	0.028	Q	24	SRP68		17					[48][452][618]	[phosphorylation][acetylation][phosphorylation]	[Phosphoserine; propagated from UniProtKB/Swiss-Prot (Q9UHB9.2)][N6-acetyllysine; propagated from UniProtKB/Swiss-Prot (Q9UHB9.2)][]				1	gi|24497620|ref|NP_055045.2|	316	gi|24497620|ref|NP_055045.2|	signal recognition particle 68 kDa protein isoform 1 [Homo sapiens]	0.00020017	0.00030567	0.00024399	0.00046221	0.00016278	0.00033915	0.00012912	0.00036715	0.00027443	0.00014302	0.00014273	0.00023604	0.00016312	8.025e-05	0.00020916	0.00016327	627	70730	8.6	XNNNNNNNNNXNXXNNNNNNNNNNNNNNNN
278	o	31	0.03	Q	0	STIP1		11		[2..69][4..37][5..104][38..71][39..100][72..105][222..239][225..258][229..328][255..328][259..292][300..333][358..425][360..393][364..460][394..460][394..427][428..461][492..531]	[TPR_11][TPR 1][TPR][TPR 2][TPR_11][TPR 3][Bipartite nuclear localization signal (Potential)][TPR 4][TPR][TPR_12][TPR 5][TPR 6][TPR_11][TPR 7][TPR][TPR_12][TPR 8][TPR 9][STI1]	[TPR repeat; pfam13414][propagated from UniProtKB/Swiss-Prot (P31948.1)][Tetratricopeptide repeat domain; typically contains 34 amino acids [WLF]-X(2)-[LIM]-[GAS]-X(2)-[YLF]-X(8)-[ASE]-X(3)-[FYL]- X(2)-[ASL]-X(4)-[PKE] is the consensus sequence; found in a variety of organisms including bacteria, cyanobacteria, yeast, fungi; cd00189][propagated from UniProtKB/Swiss-Prot (P31948.1)][TPR repeat; pf…	[1][order(5..6,8..9,12..13,42..43,45..46,49..50,76..77,80..81,][8][order(11,23,27,30,45,57,61,64,79,91,95,98)][16][order(229..230,233..234,263..264,266..267,270..271,][order(232,244,248,251,266,278,282,285,307,319,323,326)][301][312][325][344][354][354][order(364..365,368..369,398..399,401..402,405..406,][order(367,379,383,386,401,413,417,420,435,447,451,454)][446][476][481][481]	[acetylation][binding][acetylation][other][phosphorylation][binding][other][acetylation][acetylation][acetylation][acetylation][phosphorylation][phosphorylation][binding][other][acetylation][phosphorylation][phosphorylation][phosphorylation]	[N-acetylmethionine; propagated from UniProtKB/Swiss-Prot (P31948.1)][binding surface][N6-acetyllysine; propagated from UniProtKB/Swiss-Prot (P31948.1)][TPR motif][Phosphoserine; propagated from UniProtKB/Swiss-Prot (P31948.1)][binding surface][TPR motif][N6-acetyllysine; propagated from UniProtKB/Swiss-Prot (P31948.1)][N6-acetyllysine; propagated from UniProtKB/Swiss-Prot (P31948.1)][N6-acetylly…				1	gi|5803181|ref|NP_006810.1|	317	gi|5803181|ref|NP_006810.1|	stress-induced-phosphoprotein 1 [Homo sapiens]	2.889e-05	0	4.025e-05	0.00015249	0	4.351e-05	2.982e-05	0.00016958	0.00012675	0.00013763	0	0.00012389	0	0	0.00019322	0.00061485	543	62639	6.8	NNNNNNNNNNNNNNNXNNXNNNNNXNXXNN
279	o	31	0.023	Q	0	PSMC3		11		[22..432][189..355]	[RPT1][AAA]	[ATP-dependent 26S proteasome regulatory subunit [Posttranslational modification, protein turnover, chaperones]; COG1222][The AAA+ (ATPases Associated with a wide variety of cellular Activities) superfamily represents an ancient group of ATPases belonging to the ASCE (for additional strand, catalytic E) division of the P-loop NTPase fold. The ASCE division also includes ABC; cd00009]	[1][9][227..234][order(228..235,286,333)][282..287][347]	[acetylation][phosphorylation][other][other][other][other]	[N-acetylmethionine; propagated from UniProtKB/Swiss-Prot (P17980.3)][Phosphoserine; propagated from UniProtKB/Swiss-Prot (P17980.3)][Walker A motif][ATP binding site [chemical binding]][Walker B motif][arginine finger]				1	gi|21361144|ref|NP_002795.2|	318	gi|21361144|ref|NP_002795.2|	26S protease regulatory subunit 6A [Homo sapiens]	7.147e-05	5.457e-05	0.00014935	0.00051868	0	5.382e-05	0	0.00015731	0.0002613	0.00010214	5.096e-05	0.00012259	0	0	0.0001195	0.00043192	439	49204	5.2	NNNNNNNNNNNNNXNNNNXNXNNNNNXXNN
280	o	16	0.087	Q	26	YBX1		1		[15..71][61..127]	[Interaction with ss-DNA][CSP_CDS]	[propagated from UniProtKB/Swiss-Prot (P67809.3)][Cold-Shock Protein (CSP) contains an S1-like cold-shock domain (CSD) that is found in eukaryotes, prokaryotes, and archaea. CSP's include the major cold-shock proteins CspA and CspB in bacteria and the eukaryotic gene regulatory factor Y-box...; cd04458]	[2][order(65,74,85,118)][order(71..77,84..87)][102][102][162][162][165][165][167][167][174][174][176][176][219..220][301][304][314]	[acetylation][DNA binding][other][phosphorylation][phosphorylation][phosphorylation][phosphorylation][phosphorylation][phosphorylation][phosphorylation][phosphorylation][phosphorylation][phosphorylation][phosphorylation][phosphorylation][cleavage][acetylation][acetylation][phosphorylation]	[N-acetylserine; propagated from UniProtKB/Swiss-Prot (P67809.3)][DNA-binding site [nucleotide binding]][RNA-binding motif][Phosphoserine, by PKB/AKT1; propagated from UniProtKB/Swiss-Prot (P67809.3)][][Phosphotyrosine; propagated from UniProtKB/Swiss-Prot (P67809.3)][][Phosphoserine; propagated from UniProtKB/Swiss-Prot (P67809.3)][][Phosphoserine; propagated from UniProtKB/Swiss-Prot (P67809.3)…				1	gi|34098946|ref|NP_004550.2|	319	gi|34098946|ref|NP_004550.2|	nuclease-sensitive element-binding protein 1 [Homo sapiens]	0.00082314	0.00051759	0.00033727	0	0.00031501	0.00021878	0	7.105e-05	0.00024783	0.00124551	0.00027621	0.00087203	0	0	8.095e-05	0.00061145	324	35924	9.9	NNNNNNNNNNNNNXNNNXNNXNNNNNXXNN
281	o	36	0.027	Q	0	HNRNPUL1		19		[1..103][213..856][254..386][423..568][456..594][612..658][612..658]	[Necessary for interaction with HRMT1L1][Necessary for interaction with TP53][SPRY][AAA_33][Necessary for interaction with BRD7 and transcriptional activation][5 X 3 AA repeats of R-G-G][Necessary for transcription repression]	[propagated from UniProtKB/Swiss-Prot (Q9BUJ2.2)][propagated from UniProtKB/Swiss-Prot (Q9BUJ2.2)][SPRY domain; pfam00622][AAA domain; pfam13671][propagated from UniProtKB/Swiss-Prot (Q9BUJ2.2)][propagated from UniProtKB/Swiss-Prot (Q9BUJ2.2)][propagated from UniProtKB/Swiss-Prot (Q9BUJ2.2)]	[194][194][512][512][718][718]	[phosphorylation][phosphorylation][phosphorylation][phosphorylation][phosphorylation][phosphorylation]	[Phosphoserine; propagated from UniProtKB/Swiss-Prot (Q9BUJ2.2)][][Phosphoserine; propagated from UniProtKB/Swiss-Prot (Q9BUJ2.2)][][Phosphoserine; propagated from UniProtKB/Swiss-Prot (Q9BUJ2.2)][]				1	gi|21536326|ref|NP_008971.2|	320	gi|21536326|ref|NP_008971.2|	heterogeneous nuclear ribonucleoprotein U-like protein 1 isoform a [Homo sapiens]	7.331e-05	0.00016792	0.00024255	9.673e-05	0	0.00016561	0.0001135	0.00016136	0.00017421	0.00024445	2.614e-05	0.00034578	7.169e-05	0	6.128e-05	0.00025481	856	95739	6.9	NNNNNNNNNNXNXXNNNNXNNNNNNNNXNN
282	o	30	0.053	Q	0	SRP9		1		[4..74]	[SRP9-21]	[Signal recognition particle 9 kDa protein (SRP9); pfam05486]	[2][52]	[other][acetylation]	[Not acetylated; propagated from UniProtKB/Swiss-Prot (P49458.2)][N6-acetyllysine; propagated from UniProtKB/Swiss-Prot (P49458.2)]				1	gi|4507217|ref|NP_003124.1|	321	gi|4507217|ref|NP_003124.1|	signal recognition particle 9 kDa protein isoform 2 [Homo sapiens]	0.00072968	0.00139285	0.00076238	0.0009628	0	0.00041211	0.00056484	0.00053535	0.0009337	0.00069517	0.00052031	0.00031289	0	0.00146271	0.00060998	0.00082512	86	10112	8	NNNNNNNNNNXNXXNNNNXNNNNNNNXNNN
283	o	42	0.016	Q	0	PELO		5		[1..371][1..131][136..268][168..172][271..370]	[PelA][eRF1_1][eRF1_2][nuclear localization signal][eRF1_3]	[Predicted RNA-binding proteins [General function prediction only]; COG1537][eRF1 domain 1; pfam03463][eRF1 domain 2; pfam03464][][eRF1 domain 3; pfam03465]	[374][374][380][380][381][381][382][382]	[phosphorylation][phosphorylation][phosphorylation][phosphorylation][phosphorylation][phosphorylation][phosphorylation][phosphorylation]	[Phosphoserine; propagated from UniProtKB/Swiss-Prot (Q9BRX2.2)][][Phosphoserine; propagated from UniProtKB/Swiss-Prot (Q9BRX2.2)][][Phosphoserine; propagated from UniProtKB/Swiss-Prot (Q9BRX2.2)][][Phosphoserine; propagated from UniProtKB/Swiss-Prot (Q9BRX2.2)][]				1	gi|31880783|ref|NP_057030.3|	322	gi|31880783|ref|NP_057030.3|	protein pelota homolog [Homo sapiens]	8.15e-05	6.223e-05	0.0001703	0.00037637	0	0.00024548	0.00037852	0.00011958	0.00020857	0	0.00029056	0.00020967	0.00095637	0.00052277	0.00020438	0.00027042	385	43359	6.3	NNNNNNNNNNXNXXNNNNXNNNNXNNNNNN
284	o	37	0.047	Q	37	WDR70		5		[165..>492][177..498][180..219][227..268][281..321][330..369][376..415][421..466][469..508]	[COG2319][WD40][WD 1][WD 2][WD 3][WD 4][WD 5][WD 6][WD 7]	[FOG: WD40 repeat [General function prediction only]][WD40 domain, found in a number of eukaryotic proteins that cover a wide variety of functions including adaptor/regulatory modules in signal transduction, pre-mRNA processing and cytoskeleton assembly; typically contains a GH dipeptide 11-24 residues from...; cl02567][propagated from UniProtKB/Swiss-Prot (Q9NW82.1)][propagated from UniProtKB/Sw…	[order(181,199,203,209..210,226..227,246,250,256..257,269,][452][621][638][638]	[other][acetylation][phosphorylation][phosphorylation][phosphorylation]	[structural tetrad][N6-acetyllysine; propagated from UniProtKB/Swiss-Prot (Q9NW82.1)][Phosphoserine; propagated from UniProtKB/Swiss-Prot (Q9NW82.1)][Phosphoserine; propagated from UniProtKB/Swiss-Prot (Q9NW82.1)][]				1	gi|8922301|ref|NP_060504.1|	323	gi|8922301|ref|NP_060504.1|	WD repeat-containing protein 70 [Homo sapiens]	9.595e-05	0	0.00013367	0.00022156	0.00023409	0.0002529	0.00022283	0.00028159	0.00021048	0	0.00041052	0.00026744	0.00050045	0.00030775	0.00024064	0.00032017	654	73201	6.3	NNNNNNNNNNXNXXNXNNNNNNNXNNNNNN
285	o	21	0.064	Q	21	GPALPP1		13		[7..12][32..37][92..97][112..117][196..333]	[GPALPP motif 1][GPALPP motif 2][GPALPP motif 3][GPALPP motif 4][DUF3752]	[propagated from UniProtKB/Swiss-Prot (Q8IXQ4.1)][propagated from UniProtKB/Swiss-Prot (Q8IXQ4.1)][propagated from UniProtKB/Swiss-Prot (Q8IXQ4.1)][propagated from UniProtKB/Swiss-Prot (Q8IXQ4.1)][Protein of unknown function (DUF3752); pfam12572]	[2][105][105][138][138][140][140][141][141]	[acetylation][phosphorylation][phosphorylation][phosphorylation][phosphorylation][phosphorylation][phosphorylation][phosphorylation][phosphorylation]	[N-acetylalanine; propagated from UniProtKB/Swiss-Prot (Q8IXQ4.1)][Phosphoserine; propagated from UniProtKB/Swiss-Prot (Q8IXQ4.1)][][Phosphothreonine; propagated from UniProtKB/Swiss-Prot (Q8IXQ4.1)][][Phosphoserine; propagated from UniProtKB/Swiss-Prot (Q8IXQ4.1)][][Phosphoserine; propagated from UniProtKB/Swiss-Prot (Q8IXQ4.1)][]				1	gi|33354279|ref|NP_061029.2|	324	gi|33354279|ref|NP_061029.2|	uncharacterized protein KIAA1704 [Homo sapiens]	4.614e-05	0	3.214e-05	6.088e-05	0.00015009	0.00024323	0.00023812	0.00027082	0.00016869	0	0.00026321	0.00023743	0.00042115	0.00066596	7.714e-05	0.00030622	340	38142	5.4	NNNNNNNNNNXNXXNXNNNNNNNXNNNNNN
286	o	36	0.015	Q	0	RPS3A		4		[21..222]	[Ribosomal_S3Ae]	[Ribosomal S3Ae family; pfam01015]	[34][236][238][249][256][256][263][263]	[acetylation][phosphorylation][phosphorylation][acetylation][phosphorylation][phosphorylation][phosphorylation][phosphorylation]	[N6-acetyllysine; propagated from UniProtKB/Swiss-Prot (P61247.2)][][][N6-acetyllysine; propagated from UniProtKB/Swiss-Prot (P61247.2)][Phosphotyrosine; propagated from UniProtKB/Swiss-Prot (P61247.2)][][Phosphoserine; propagated from UniProtKB/Swiss-Prot (P61247.2)][]				1	gi|4506723|ref|NP_000997.1|	325	gi|4506723|ref|NP_000997.1|	40S ribosomal protein S3a isoform 1 [Homo sapiens]	0	9.075e-05	0.00045531	0	0.0001933	0.00013425	6.133e-05	0.00061038	0.00026071	0.00028307	8.475e-05	0.00020385	0.00038742	9.53e-05	0.00019871	0.00028641	264	29945	9.7	NNNNNNNNNNXNXXXNNXNNNNNNNNNNNN
287	o	19	0.068	Q	19	PRMT1		19	2.1.1.125	[74..174]	[AdoMet_MTases]	[S-adenosylmethionine-dependent methyltransferases (SAM or AdoMet-MTase), class I; AdoMet-MTases are enzymes that use S-adenosyl-L-methionine (SAM or AdoMet) as a substrate for methyltransfer, creating the product S-adenosyl-L-homocysteine (AdoHcy); cd02440]	[order(77..83,100..101,125..127,145)]	[other]	[S-adenosylmethionine binding site [chemical binding]]				2	gi|151301219|ref|NP_938074.2|;gi|154759421|ref|NP_001527.3|	326	gi|151301219|ref|NP_938074.2|	gi|151301219|ref|NP_938074.2|:protein arginine N-methyltransferase 1 isoform 3 [Homo sapiens] ;gi|154759421|ref|NP_001527.3|:protein arginine N-methyltransferase 1 isoform 1 [Homo sapiens] ;	0.00017777	0.00013573	0.0002786	0.00011728	0	6.693e-05	9.174e-05	0.00026085	0.00035746	0.0002117	0.00025352	0.00045736	0	7.127e-05	7.43e-05	0.00030812	353	40548	5.5	NNNNNNNNNXXNXNNNNNXNNNNNNNXNNN
288	o	30	0.158	Q	22	EIF3E		8		[4..128][5..138][9..195][292..393][351..445]	[Sufficient for interaction with EPAS1][eIF3_N][Sufficient for interaction with TRIM27][PCI][Sufficient for interaction with MCM7]	[propagated from UniProtKB/Swiss-Prot (P60228.1)][eIF3 subunit 6 N terminal domain; pfam09440][propagated from UniProtKB/Swiss-Prot (P60228.1)][PCI domain; pfam01399][propagated from UniProtKB/Swiss-Prot (P60228.1)]	[2][399]	[acetylation][phosphorylation]	[N-acetylalanine; propagated from UniProtKB/Swiss-Prot (P60228.1)][Phosphoserine; propagated from UniProtKB/Swiss-Prot (P60228.1)]				1	gi|4503521|ref|NP_001559.1|	328	gi|4503521|ref|NP_001559.1|	eukaryotic translation initiation factor 3 subunit E [Homo sapiens]	7.051e-05	0.00059219	0.00044201	9.303e-05	0.00011468	0.00026548	0.00010916	0.00025865	0.00028356	3.359e-05	0.00045249	0.00057445	0.00018387	0	0.00023577	0.00021959	445	52221	6	NNNNNNNNNXXNXXNNNNNNNNNNNNNXNN
289	o	36	0.045	Q	37	SNRNP40		1		[60..>351][62..351][64..103][107..146][149..189][191..230][233..272][283..322][325..357]	[COG2319][WD40][WD 1][WD 2][WD 3][WD 4][WD 5][WD 6][WD 7]	[FOG: WD40 repeat [General function prediction only]][WD40 domain, found in a number of eukaryotic proteins that cover a wide variety of functions including adaptor/regulatory modules in signal transduction, pre-mRNA processing and cytoskeleton assembly; typically contains a GH dipeptide 11-24 residues from...; cd00200][propagated from UniProtKB/Swiss-Prot (Q96DI7.1)][propagated from UniProtKB/Sw…	[order(65,83,87,93..94,107..108,126,130,136..137,149..150,]	[other]	[structural tetrad]				1	gi|115298668|ref|NP_004805.2|	329	gi|115298668|ref|NP_004805.2|	U5 small nuclear ribonucleoprotein 40 kDa protein [Homo sapiens]	0.00026367	0.00033553	0.00036731	0.00011597	0	0.00056256	9.071e-05	0.00032241	0.00038559	0.00016746	0.00012534	0.00037687	0.00063029	0.00035236	0.00036736	0.00025253	357	39311	8.1	NNNNNNNNNXXNXXNNNNXNNNNNNNNNNN
290	o	3	0.019	Q	0	HNRNPLL		2		[81..541][81..156][165..260][336..406][452..536]	[hnRNP-L_PTB][RRM1_hnRPLL][RRM2_hnRPLL][RRM3_hnRPLL][RRM4_hnRPLL]	[hnRNP-L/PTB/hephaestus splicing factor family; TIGR01649][RNA recognition motif 1 in vertebrate heterogeneous nuclear ribonucleoprotein L-like (hnRNP-LL); cd12781][RNA recognition motif 2 in vertebrate heterogeneous nuclear ribonucleoprotein L-like (hnRNP-LL); cd12786][RNA recognition motif 3 in vertebrate heterogeneous nuclear ribonucleoprotein L-like (hnRNP-LL); cd12700][RNA recognition motif …	[68][order(81..82,106,108,111..113,115,146..150)][order(170,172,199,201,203,207,209,238,241..242,247..251)]	[phosphorylation][other][other]	[Phosphoserine; propagated from UniProtKB/Swiss-Prot (Q8WVV9.1)][putative RNA binding site [nucleotide binding]][putative RNA binding site [nucleotide binding]]				2	gi|20149709|ref|NP_612403.2|;gi|217416379|ref|NP_001136122.1|	331	gi|20149709|ref|NP_612403.2|	gi|20149709|ref|NP_612403.2|:heterogeneous nuclear ribonucleoprotein L-like isoform 1 [Homo sapiens] ;gi|217416379|ref|NP_001136122.1|:heterogeneous nuclear ribonucleoprotein L-like isoform 2 [Homo sapiens] ;	0.00031839	0.00066302	0.00040323	0.00022915	0	0.0006757	0.00059749	0.00059461	0.00080425	0.00013788	0.00057791	0.0003227	0.00203803	0.00157821	0.00087108	0.00052369	542	60083	7.7	NNNNNNNNNXXNXXNNNNXNNNNNNNNNNN
291	o	34	0.019	Q	0	EIF3B		7		[124..413][170..274][<207..259][308..766][372..417][421..459][560..601][649..694]	[Sufficient for interaction with EIF3E][Sufficient for interaction with EIF3J][RRM][COG5354][WD 2][WD 3][WD 4][WD 5]	[propagated from UniProtKB/Swiss-Prot (P55884.3)][propagated from UniProtKB/Swiss-Prot (P55884.3)][RRM (RNA recognition motif), also known as RBD (RNA binding domain) or RNP (ribonucleoprotein domain), is a highly abundant domain in eukaryotes found in proteins involved in post-transcriptional gene expression processes including mRNA and rRNA...; cd00590][Uncharacterized protein, contains Trp-Asp…	[1][78][81][83][85][119][119][125][152][152][154][154][164][164][209][order(232,234)][239][288][364][525]	[acetylation][phosphorylation][phosphorylation][phosphorylation][phosphorylation][phosphorylation][phosphorylation][phosphorylation][phosphorylation][phosphorylation][phosphorylation][phosphorylation][phosphorylation][phosphorylation][acetylation][other][phosphorylation][acetylation][acetylation][phosphorylation]	[N-acetylmethionine; propagated from UniProtKB/Swiss-Prot (P55884.3)][Phosphoserine; propagated from UniProtKB/Swiss-Prot (P55884.3)][Phosphoserine; propagated from UniProtKB/Swiss-Prot (P55884.3)][Phosphoserine; propagated from UniProtKB/Swiss-Prot (P55884.3)][Phosphoserine; propagated from UniProtKB/Swiss-Prot (P55884.3)][Phosphoserine; propagated from UniProtKB/Swiss-Prot (P55884.3)][][Phospho…				1	gi|83367072|ref|NP_001032360.1|	332	gi|83367072|ref|NP_001032360.1|	eukaryotic translation initiation factor 3 subunit B [Homo sapiens]	0.00011564	0.00038261	0.00046985	0.00027973	0	0.00029027	0.00013924	0.00036764	0.00032413	0.0002387	0.0003848	0.00094212	0.00057799	0.00055633	0.00041889	0.00026081	814	92482	5	NNNNNNNNNXXNXXNNNNXNNNNNNNNNNN
292	o	3	0.075	Q	15	COPE		19		[17..305][196..278]	[Coatomer_E][TPR]	[Coatomer epsilon subunit; pfam04733][Tetratricopeptide repeat domain; typically contains 34 amino acids [WLF]-X(2)-[LIM]-[GAS]-X(2)-[YLF]-X(8)-[ASE]-X(3)-[FYL]- X(2)-[ASL]-X(4)-[PKE] is the consensus sequence; found in a variety of organisms including bacteria, cyanobacteria, yeast, fungi; cl02429]	[order(201,205,208,223,235,239,242,257,269,273,276)][order(220..221,223..224,227..228,254..255,258..259,]	[other][binding]	[TPR motif][binding surface]				1	gi|31542319|ref|NP_009194.2|	333	gi|31542319|ref|NP_009194.2|	coatomer subunit epsilon isoform a [Homo sapiens]	0.00020374	0.00062226	0.0009934	0.00114255	0	0.00065206	0.00042057	0.00044844	0.00096835	0.00024263	0.00029056	0.00087364	0.00039849	0.00016337	0.0004258	0.00048155	308	34482	5.1	NNNNNNNNNXXNXXNNNNXNNNNNNNNNNN
293	o	36	0.019	Q	0	TROVE2		1		[18..369][120..284][361..538][372..489]	[TROVE][RNA-binding (By similarity)][VWFA-like domain (By similarity)][vWFA]	[TROVE domain; pfam05731][propagated from UniProtKB/Swiss-Prot (P10155.2)][propagated from UniProtKB/Swiss-Prot (P10155.2)][Von Willebrand factor type A (vWA) domain was originally found in the blood coagulation protein von Willebrand factor (vWF). Typically, the vWA domain is made up of approximately 200 amino acid residues folded into a classic a/b para-rossmann type of...; cd00198]	[1][19][224][359][order(376,445,469)]	[acetylation][phosphorylation][acetylation][acetylation][other]	[N-acetylmethionine; propagated from UniProtKB/Swiss-Prot (P10155.2)][Phosphoserine; propagated from UniProtKB/Swiss-Prot (P10155.2)][N6-acetyllysine; propagated from UniProtKB/Swiss-Prot (P10155.2)][N6-acetyllysine; propagated from UniProtKB/Swiss-Prot (P10155.2)][metal ion-dependent adhesion site (MIDAS)]				1	gi|291084629|ref|NP_001166995.1|	334	gi|291084629|ref|NP_001166995.1|	60 kDa SS-A/Ro ribonucleoprotein isoform 2 [Homo sapiens]	0.0001458	0.00048983	0.00034529	0.00069257	0	0.00010979	9.029e-05	0.00047067	0.00053305	0.00022225	4.159e-05	0.00027508	0.00030417	0.00042087	0.00058504	0.00035136	538	60671	8	NNNNNNNNNXXNXXNNNNXNNNNNNNNNNN
294	o	16	0.112	S	58	EIF3F		11	3.4.19.12	[92..354]	[MPN_eIF3f]	[Mpr1p, Pad1p N-terminal (MPN) domains without catalytic isopeptidase activity, found in eIF3f; cd08064]	[2][46][46][238][258]	[acetylation][phosphorylation][phosphorylation][acetylation][phosphorylation]	[N-acetylalanine; propagated from UniProtKB/Swiss-Prot (O00303.1)][Phosphoserine, by CDK11, in vitro; propagated from UniProtKB/Swiss-Prot (O00303.1)][][N6-acetyllysine; propagated from UniProtKB/Swiss-Prot (O00303.1)][Phosphoserine; propagated from UniProtKB/Swiss-Prot (O00303.1)]				1	gi|4503519|ref|NP_003745.1|	335	gi|4503519|ref|NP_003745.1|	eukaryotic translation initiation factor 3 subunit F [Homo sapiens]	0.00052733	0.0010737	0.00085706	0.00023194	0	0.0003971	0.00022678	0.00012896	0.00044985	0.00058612	0.00037602	0.00116828	0.0002292	0.00042283	0.00088165	0.00037636	357	37564	5.4	NNNNNNNNNXXNXXNNNNXNNNNNNNNNNN
295	o	38	0.011	Q	0	FANCD2		3		[1..291][90..>833][248..359][<921..1403]	[Interaction with FANCE][FANCD2][Interaction with BRCA2][FANC]	[propagated from UniProtKB/Swiss-Prot (Q9BXW9.1)][Fanconi anemia D2 protein; cd11721][propagated from UniProtKB/Swiss-Prot (Q9BXW9.1)][Fanconi anemia ID complex proteins FANCI and FANCD2; cl17018]	[8][order(130..133,169..171,174..175,178,181..182,184,][167][178][222][222][561][561][592][592][594][596][717][717][order(960..977,1051..1072,1124..1141,1178..1191,][1257][1404][1412][1412][1418]	[phosphorylation][other][phosphorylation][phosphorylation][phosphorylation][phosphorylation][modified][other][phosphorylation][phosphorylation][phosphorylation][phosphorylation][phosphorylation][phosphorylation][other][phosphorylation][phosphorylation][phosphorylation][phosphorylation][phosphorylation]	[Phosphoserine; propagated from UniProtKB/Swiss-Prot (Q9BXW9.1)][heterodimer interface [polypeptide binding]][][][Phosphoserine, by ATM; propagated from UniProtKB/Swiss-Prot (Q9BXW9.1)][][ubiquitination site][ubiquitination site [posttranslational modification]][Phosphoserine; propagated from UniProtKB/Swiss-Prot (Q9BXW9.1)][][Phosphoserine; propagated from UniProtKB/Swiss-Prot (Q9BXW9.1)][][Phos…				2	gi|21361861|ref|NP_149075.2|;gi|66528888|ref|NP_001018125.1|	337	gi|21361861|ref|NP_149075.2|	gi|21361861|ref|NP_149075.2|:Fanconi anemia group D2 protein isoform a [Homo sapiens] ;gi|66528888|ref|NP_001018125.1|:Fanconi anemia group D2 protein isoform b [Homo sapiens] ;	0	1.629e-05	2.971e-05	1.407e-05	3.469e-05	0.0001285	1.101e-05	4.695e-05	0.00012477	6.096e-05	0.00010647	3.658e-05	0.0002225	5.131e-05	7.132e-05	8.027e-05	1471	166461	6.2	NNNNNNNNNXXNXXXNNNNNNNNNNNNNNN
296	o	17	0.17	Q	17	SRP72		4		[11..44][19..106][57..135][109..142][177..278][180..257][226..259][406..439][447..480][526..586]	[TPR 1][TPR][Apc3][TPR 2][TPR][TPR_12][TPR 3][TPR 4][TPR 5][SRP72]	[propagated from UniProtKB/Swiss-Prot (O76094.3)][Tetratricopeptide repeat domain; typically contains 34 amino acids [WLF]-X(2)-[LIM]-[GAS]-X(2)-[YLF]-X(8)-[ASE]-X(3)-[FYL]- X(2)-[ASL]-X(4)-[PKE] is the consensus sequence; found in a variety of organisms including bacteria, cyanobacteria, yeast, fungi; cd00189][Anaphase-promoting complex, cyclosome, subunit 3; pfam12895][propagated from UniProtKB…	[2][order(19..20,49..50,52..53,56..57,83,86..87,90..91)][order(30,34,37,52,64,68,71,85,97,101,104)][order(177..178,180..181,184..185,230..231,233..234,][order(183,195,199,202,233,245,249,252,267)][571][618][620][624]	[acetylation][binding][other][binding][other][phosphorylation][phosphorylation][phosphorylation][phosphorylation]	[N-acetylalanine; propagated from UniProtKB/Swiss-Prot (O76094.3)][binding surface][TPR motif][binding surface][TPR motif][Phosphothreonine; propagated from UniProtKB/Swiss-Prot (O76094.3)][Phosphothreonine; propagated from UniProtKB/Swiss-Prot (O76094.3)][][]				1	gi|109638749|ref|NP_008878.3|	338	gi|109638749|ref|NP_008878.3|	signal recognition particle 72 kDa protein isoform 1 [Homo sapiens]	0.00028056	0.00057125	0.00060256	0.00070955	0	0.00044016	0.00019305	0.00044599	0.00042739	0.00024502	0.00013337	0.00038097	9.146e-05	0.00014998	0.00066453	0.00023058	671	74606	9.3	NNNNNNNNNXXXNXNNNNXNNNNNNNNNNN
297	o	37	0.036	Q	0	MRTO4		1		[21..183]	[Ribosomal_P0_like]	[Ribosomal protein L10 family, P0-like protein subfamily; composed of uncharacterized eukaryotic proteins with similarity to the 60S ribosomal protein P0, including the Saccharomyces cerevisiae protein called mRNA turnover protein 4 (MRT4). MRT4 may be...; cd05796]	[order(23..24,27,69..72,75)][order(110,130,134,152,155..156,159..160,162..165,168..170,]	[other][other]	[23S rRNA interface [nucleotide binding]][putative Interface with L7/L12 ribosomal proteins [polypeptide binding]]				1	gi|18490987|ref|NP_057267.2|	339	gi|18490987|ref|NP_057267.2|	mRNA turnover protein 4 homolog [Homo sapiens]	0.00052513	0.00050119	0.00045722	0.00069289	0.00170819	0.00079089	0.00054199	0.00048159	0.00057596	0.00025014	0.00121696	0.00039405	0.00119825	0.00221058	0.00065847	0.00059137	239	27560	8.3	NNNNNNNNNXXXXXNNNNNNNNNNNNNNNN
298	o	21	0.063	Q	17	ERH		14		[1..103]	[ER]	[Enhancer of rudimentary; pfam01133]	[2][18][18][24][24]	[acetylation][phosphorylation][phosphorylation][phosphorylation][phosphorylation]	[N-acetylserine; propagated from UniProtKB/Swiss-Prot (P84090.1)][][][][]				1	gi|4758302|ref|NP_004441.1|	340	gi|4758302|ref|NP_004441.1|	enhancer of rudimentary homolog [Homo sapiens]	0.00015085	0.0020732	0.00094564	0.00338369	0.00294417	0.00090876	0.00155693	0.00309885	0.0047429	0.00100599	0.00150589	0.0011643	0	0.00120954	0.00126102	0.00105702	104	12259	5.9	NNNNNNNXNXXNNXNNNNNNNNNNNNXNNN
299	o	39	0.038	Q	0	PA2G4		12		[18..>198][20..334][23][46..54][<293..335][301..394][361..375]	[PA2G4-like][PRK08671][alternative start site][RNA-binding][APP_MetAP][Necessary for nucleolar localization][Interaction with RNA (By similarity)]	[Related to aminopepdidase M, this family contains proliferation-associated protein 2G4. Family members have been implicated in cell cycle control; cd01089][methionine aminopeptidase; Provisional][][propagated from UniProtKB/Swiss-Prot (Q9UQ80.3)][A family including aminopeptidase P, aminopeptidase M, and prolidase. Also known as metallopeptidase family M24. This family of enzymes is able to clea…	[2][2][2][19][order(88,109,120,198)][361][363][363][363][366][366][366][386][386]	[acetylation][phosphorylation][phosphorylation][phosphorylation][active][phosphorylation][phosphorylation][phosphorylation][phosphorylation][phosphorylation][phosphorylation][phosphorylation][phosphorylation][phosphorylation]	[N-acetylserine; propagated from UniProtKB/Swiss-Prot (Q9UQ80.3)][Phosphoserine; propagated from UniProtKB/Swiss-Prot (Q9UQ80.3)][][][][Phosphoserine; propagated from UniProtKB/Swiss-Prot (Q9UQ80.3)][][][][][][][Phosphothreonine; propagated from UniProtKB/Swiss-Prot (Q9UQ80.3)][]				1	gi|124494254|ref|NP_006182.2|	341	gi|124494254|ref|NP_006182.2|	proliferation-associated protein 2G4 [Homo sapiens]	0.00031854	0.00018241	0.00016641	0.00026269	0.00064762	0.00050973	0.00041097	0.00075954	0.00052407	7.587e-05	0.00039749	0.00068295	0	0.00038312	0.00033286	0.00024358	394	43787	6.6	NNNNNNXNNXXNNXNNNNNNNNNNNNXNNN
300	o	3	0.094	Q	0	BCCIP		10		[59..167][61..257][161..259]	[Interaction with BRCA2][BCIP][Interaction with CDKN1A]	[propagated from UniProtKB/Swiss-Prot (Q9P287.1)][p21-C-terminal region-binding protein; pfam13862][propagated from UniProtKB/Swiss-Prot (Q9P287.1)]	[42][42][112][115][115]	[phosphorylation][phosphorylation][phosphorylation][phosphorylation][phosphorylation]	[Phosphoserine; propagated from UniProtKB/Swiss-Prot (Q9P287.1)][][][Phosphoserine; propagated from UniProtKB/Swiss-Prot (Q9P287.1)][]				1	gi|17402871|ref|NP_510868.1|	342	gi|17402871|ref|NP_510868.1|	BRCA2 and CDKN1A-interacting protein isoform BCCIPbeta [Homo sapiens]	9.992e-05	0	0.0001044	6.592e-05	0	0.00011287	5.157e-05	0.00014662	7.307e-05	0.0001428	0	0.00012854	0.0007166	8.012e-05	0.00016707	0.00066685	314	35979	4.6	NNNNXNNNNNXNNNNXNNXNNNNNXNNNNN
301	o	28	0.118	Q	21	GDI2		10		[1..437][1..437]	[GDI][PTZ00363]	[GDP dissociation inhibitor; pfam00996][rab-GDP dissociation inhibitor; Provisional]	[1][61][61][112][203][269]	[acetylation][phosphorylation][phosphorylation][acetylation][phosphorylation][acetylation]	[N-acetylmethionine; propagated from UniProtKB/Swiss-Prot (P50395.2)][Phosphoserine; propagated from UniProtKB/Swiss-Prot (P50395.2)][][N6-acetyllysine; propagated from UniProtKB/Swiss-Prot (P50395.2)][][N6-acetyllysine; propagated from UniProtKB/Swiss-Prot (P50395.2)]				1	gi|6598323|ref|NP_001485.2|	343	gi|6598323|ref|NP_001485.2|	rab GDP dissociation inhibitor beta isoform 1 [Homo sapiens]	0	0.00026918	0.000221	0.00013955	0	0.00013274	3.639e-05	0.00025865	0.000232	0.00040304	0	0.00033257	9.194e-05	2.827e-05	0.00035365	0.00028062	445	50663	6.5	NNNNXNNNNNXNNNXNNNXNNNNNXNNNNN
302	o	29	0.028	Q	31	UBQLN2		X		[45..103][45..103][491..526][583..620]	[hPLIC_N][ubiquitin][12 X 3 AA tandem repeats of P-X-X][UBA]	[Ubiquitin-like domain of hPLIC-1 and hPLIC2; cd01808][Ubiquitin family; pfam00240][propagated from UniProtKB/Swiss-Prot (Q9UHD9.2)][Ubiquitin Associated domain. The UBA domain is a commonly occurring sequence motif in some members of the ubiquitination pathway, UV excision repair proteins, and certain protein kinases. Although its specific role is so far unknown, it has been...; cd00194]	[2][order(68,71,75,77..80,82,99,101..103)][order(592..594,619)][order(593..594,596)]	[acetylation][other][other][other]	[N-acetylalanine; propagated from UniProtKB/Swiss-Prot (Q9UHD9.2)][S5a binding site][putative protein-protein interaction site][GFP-loop]				1	gi|16753207|ref|NP_038472.2|	344	gi|16753207|ref|NP_038472.2|	ubiquilin-2 [Homo sapiens]	0	9.385e-05	0.00021256	0	0	5.489e-05	0.00012974	0.00015986	0.00012343	0	0	7.331e-05	1.093e-05	4.032e-05	0.0002522	0.00011708	624	65696	5.2	NNNNXNNNNNXNNXNNNNXNNNNNXNNNNN
303	o	22	0.033	Q	21	DNAJA2		16		[4..363][10..59][114..>142][143..199][143..150][159..166][186..193][202..209][<217..340]	[DnaJ][DnaJ][DnaJ_C][DnaJ_zf][CXXCXGXG motif][CXXCXGXG motif][CXXCXGXG motif][CXXCXGXG motif][DnaJ_C]	[DnaJ-class molecular chaperone with C-terminal Zn finger domain [Posttranslational modification, protein turnover, chaperones]; COG0484][DnaJ domain or J-domain. DnaJ/Hsp40 (heat shock protein 40) proteins are highly conserved and play crucial roles in protein translation, folding, unfolding, translocation, and degradation. They act primarily by stimulating the ATPase activity of Hsp70s; cd06257…	[order(36..38,44,47..48,51..52)][78][78][order(118,133..138)][order(275..276,279..280,301..303,306,337..340)]	[other][phosphorylation][phosphorylation][other][other]	[HSP70 interaction site [polypeptide binding]][Phosphoserine; propagated from UniProtKB/Swiss-Prot (O60884.1)][][substrate binding site [polypeptide binding]][dimer interface [polypeptide binding]]				1	gi|5031741|ref|NP_005871.1|	345	gi|5031741|ref|NP_005871.1|	dnaJ homolog subfamily A member 2 [Homo sapiens]	0.00030462	0.00017444	0.00026523	0.00015073	0.00012386	0.00094626	0.0001572	0.00016762	0.00047333	0.00174129	0.00059734	0.00333087	0	0	0.00012733	0.00042635	412	45746	6.5	NNNNXNNNNNXNXNNNNNNNNNNNNNXXNN
304	o	3	0.088	Q	14	HNRNPM		19		[41..70][72..147][204..279][400..608][654..730][<655..>730]	[HnRNP_M][RRM1_hnRNPM][RRM2_hnRNPM][27 X 6 AA repeats of [GEVSTPAN]-[ILMV]-[DE]-[RH]-[MLVI]-[GAV]][RRM3_hnRNPM][COG0724]	[Heterogeneous nuclear ribonucleoprotein M; pfam11532][RNA recognition motif 1 in vertebrate heterogeneous nuclear ribonucleoprotein M (hnRNP M); cd12657][RNA recognition motif 2 in vertebrate heterogeneous nuclear ribonucleoprotein M (hnRNP M); cd12659][propagated from UniProtKB/Swiss-Prot (P52272.3)][RNA recognition motif 3 in vertebrate heterogeneous nuclear ribonucleoprotein M (hnRNP M); cd12…	[2][29][277][432][452][468][481][528][575][588][618][618][633][637][698][701]	[acetylation][phosphorylation][acetylation][phosphorylation][phosphorylation][phosphorylation][phosphorylation][phosphorylation][phosphorylation][phosphorylation][phosphorylation][phosphorylation][phosphorylation][phosphorylation][acetylation][phosphorylation]	[N-acetylalanine; propagated from UniProtKB/Swiss-Prot (P52272.3)][Phosphoserine; propagated from UniProtKB/Swiss-Prot (P52272.3)][N6-acetyllysine; propagated from UniProtKB/Swiss-Prot (P52272.3)][Phosphoserine; propagated from UniProtKB/Swiss-Prot (P52272.3)][Phosphoserine; propagated from UniProtKB/Swiss-Prot (P52272.3)][Phosphoserine; propagated from UniProtKB/Swiss-Prot (P52272.3)][Phosphoser…				2	gi|14141152|ref|NP_005959.2|;gi|157412270|ref|NP_112480.2|	347	gi|14141152|ref|NP_005959.2|	gi|14141152|ref|NP_005959.2|:heterogeneous nuclear ribonucleoprotein M isoform a [Homo sapiens] ;gi|157412270|ref|NP_112480.2|:heterogeneous nuclear ribonucleoprotein M isoform b [Homo sapiens] ;	0.0002364	0.000361	0.00031435	0.00073727	0	0.0002913	0.00035489	0.00031534	0.00015714	0.00077802	0.00033713	0.0006082	0.00014011	0.00013785	0.00050303	0.00023186	730	77516	8.7	NNNNXNNNNNXNXXNNNNXNNNNNNNNNNN
305	o	6	0.02	Q	0	KPNA6		1		[5..103][36..525][45..54][76..115][116..159][118..239][147..239][205..243][244..288][288..407][289..328][316..404][371..410][372..499][411..453][457..502]	[IBB][SRP1][Nuclear localization signal (By similarity)][ARM 1, truncated][ARM 2][ARM][NLS binding site (major) (By similarity)][ARM 4][ARM 5][ARM][ARM 6][NLS binding site (minor) (By similarity)][ARM 8][ARM][ARM 9][ARM 10, atypical]	[Importin beta binding domain; pfam01749][Karyopherin (importin) alpha [Intracellular trafficking and secretion]; COG5064][propagated from UniProtKB/Swiss-Prot (O60684.1)][propagated from UniProtKB/Swiss-Prot (O60684.1)][propagated from UniProtKB/Swiss-Prot (O60684.1)][Armadillo/beta-catenin-like repeats. An approximately 40 amino acid long tandemly repeated sequence motif first identified in the…	[1][6][order(143,147,151,182,186,189,193,229,232,235..236,239)][order(312,316,320,351,355,358,362,397,400,403..404,407)][order(396,400,404,436,440,443,447,493,496,499)]	[acetylation][phosphorylation][other][other][other]	[N-acetylmethionine; propagated from UniProtKB/Swiss-Prot (O60684.1)][Phosphoserine; propagated from UniProtKB/Swiss-Prot (O60684.1)][protein binding surface [polypeptide binding]][protein binding surface [polypeptide binding]][protein binding surface [polypeptide binding]]				1	gi|6912478|ref|NP_036448.1|	350	gi|6912478|ref|NP_036448.1|	importin subunit alpha-7 [Homo sapiens]	0.00044058	0.00064293	0.00023494	0	0	0.00033299	0	0	0.00029724	0.00011154	0	0.00019168	5.725e-05	0.00030509	0.00014681	0.00024789	536	60030	5	NNNNXNNNNXXNNNNNNNXNXNNNNNNNNN
306						ACTN1		14		[33..135][145..249][277..498][395..622][634..733][750..839][789..841][844..910]	[CH][CH][SPEC][SPEC][Spectrin][EFh][EF_hand_6][efhand_Ca_insen]	[Calponin homology domain; actin-binding domain which may be present as a single copy or in tandem repeats (which increases binding affinity). The CH domain is found in cytoskeletal and signal transduction proteins, including actin-binding proteins like...; cd00014][Calponin homology domain; actin-binding domain which may be present as a single copy or in tandem repeats (which increases binding a…	[order(33,35..37,40,43,97..98,101,104,106,121..122,][order(145..146,148..150,153,156,209..210,213,217,219,][385..390][500..505][order(759,761,763,770,822,824,826,833)]	[other][other][other][other][other]	[putative actin binding surface [polypeptide binding]][putative actin binding surface [polypeptide binding]][linker region][linker region][Ca2+ binding site [ion binding]]				3	gi|194097350|ref|NP_001123476.1|;gi|194097352|ref|NP_001123477.1|;gi|4501891|ref|NP_001093.1|	351	gi|194097350|ref|NP_001123476.1|	gi|194097350|ref|NP_001123476.1|:alpha-actinin-1 isoform a [Homo sapiens] ;gi|194097352|ref|NP_001123477.1|:alpha-actinin-1 isoform c [Homo sapiens] ;gi|4501891|ref|NP_001093.1|:alpha-actinin-1 isoform b [Homo sapiens] ;	0	0	4.136e-05	0	0	4.452e-05	0	3.694e-05	6.792e-05	0.00021296	0	5.257e-05	0	0	0	0.00010868	914	105568	5.4	NNNNXNNNNXXNNNNNNNXNXNNNNNNNNN
307	o	31	0.025	Q	33	UBQLN1		9		[50..108][50..107][390..422][548..585]	[ubiquitin][hPLIC_N][XPC-binding][UBA]	[Ubiquitin family; pfam00240][Ubiquitin-like domain of hPLIC-1 and hPLIC2; cd01808][XPC-binding domain; cl15287][Ubiquitin Associated domain. The UBA domain is a commonly occurring sequence motif in some members of the ubiquitination pathway, UV excision repair proteins, and certain protein kinases. Although its specific role is so far unknown, it has been...; cd00194]	[2][order(72,75,79,81..84,86,103,105..107)][order(557..559,584)][order(558..559,561)]	[acetylation][other][other][other]	[N-acetylalanine; propagated from UniProtKB/Swiss-Prot (Q9UMX0.2)][S5a binding site][putative protein-protein interaction site][GFP-loop]				1	gi|16753203|ref|NP_038466.2|	352	gi|16753203|ref|NP_038466.2|	ubiquilin-1 isoform 1 [Homo sapiens]	0.00024352	0.00016657	8.189e-05	0.00033387	0	0.00020351	0	0	0.00014294	0.00023925	0	0.00015533	1.158e-05	4.271e-05	2.227e-05	7.129e-05	589	62519	5.1	NNNNXNNNNXXNNXNNNNXNNNNNNNNNNN
308	o	28	0.024	Q	0	TSR1		17		[228..309][487..773]	[AARP2CN][DUF663]	[AARP2CN (NUC121) domain; smart00785][Protein of unknown function (DUF663); pfam04950]	[346][475][791]	[modified][phosphorylation][modified]	[sumoylation site][][sumoylation site]				1	gi|39780588|ref|NP_060598.3|	353	gi|39780588|ref|NP_060598.3|	pre-rRNA-processing protein TSR1 homolog [Homo sapiens]	0.00039025	0.00041716	0.00042133	0.0003862	0	0.00045551	0.00044307	0.0006299	0.00038523	0.00020449	0.00025045	0.00041835	0.0008396	0.00103263	0.00071772	0.00029516	804	91810	7.4	NNNNXNNNNXXNXNNNNNXNNNNNNNNNNN
309	o	39	0.013	Q	0	SPTAN1		9		[10..42][<12..148][44..147][149..253][150..361][255..359][361..465][362..572][467..571][468..678][573..676][678..782][679..890][784..888][890..>971][890..955][971..1023][1062..1089][1091..1161][1092..1339][1208..1231][1233..1337][1234..1445][1339..1443][1445..1549][1446..1658][1551..1656][1658..1762][1658..1762][1764..1868][1765..1974][1870..1974][1871..2082][1976..2081][2091..2195][2096..2312][2…	[Spectrin 1][SPEC][Spectrin 2][Spectrin 3][SPEC][Spectrin 4][Spectrin 5][SPEC][Spectrin 6][SPEC][Spectrin 7][Spectrin 8][SPEC][Spectrin 9][Spectrin][Spectrin 10][SH3_Alpha_Spectrin][Spectrin 11][Spectrin 12][SPEC][Spectrin 13][Spectrin 14][SPEC][Spectrin 15][Spectrin 16][SPEC][Spectrin 17][Spectrin][Spectrin 18][Spectrin 19][SPEC][Spectrin 20][SPEC][Spectrin 21][Spectrin 22][SPEC][Spectrin 23][EF…	[propagated from UniProtKB/Swiss-Prot (Q13813.3)][Spectrin repeats, found in several proteins involved in cytoskeletal structure; family members include spectrin, alpha-actinin and dystrophin; the spectrin repeat forms a three helix bundle with the second helix interrupted by proline in some sequences; cd00176][propagated from UniProtKB/Swiss-Prot (Q13813.3)][propagated from UniProtKB/Swiss-Prot …	[43..48][254..259][466..471][572..577][637][783..788][order(976,978,981,1003..1004,1017,1019..1020)][982][999][1041][1176..1177][1176][1217][1232..1237][1338..1343][1519][1550..1555][1647][1869..1874][1975..1980][2052][order(2196..2198,2207..2209)][order(2336,2338,2340,2347,2379,2381,2383,2390)][2421]	[other][other][other][other][acetylation][other][other][phosphorylation][phosphorylation][phosphorylation][cleavage][phosphorylation][phosphorylation][other][other][acetylation][other][phosphorylation][other][other][acetylation][other][other][acetylation]	[linker region][linker region][linker region][linker region][N6-acetyllysine; propagated from UniProtKB/Swiss-Prot (Q13813.3)][linker region][peptide ligand binding site [polypeptide binding]][Phosphoserine; propagated from UniProtKB/Swiss-Prot (Q13813.3)][Phosphoserine; propagated from UniProtKB/Swiss-Prot (Q13813.3)][Phosphoserine; propagated from UniProtKB/Swiss-Prot (Q13813.3)][Cleavage, by m…				1	gi|154759259|ref|NP_003118.2|	354	gi|154759259|ref|NP_003118.2|	spectrin alpha chain, brain isoform 2 [Homo sapiens]	0.00015231	0.00232592	0.00098135	0.00170827	0.0005161	0.00026763	0.00025546	0.00054011	0.00058934	0.00556247	0.00070595	0.00214439	5.792e-05	0.00041727	0.00029709	0.00059364	2472	284538	5.3	NNNNXNNNNXXNXXNNNNNNNNNNNNNNNN
[truncated: 4,506 more rows]
[truncated: 26 more columns]

## Sheet: NR-ProteinList_dNSAF
Supplemental Table 1. List of proteins detected in the histones and WDR76 purifications
			Column ends with:
			_P	Peptide Count
			_dS	Distributed Spectral Count
			_SC	Sequence Coverage (%)
			_dNSAF	Normalized Distributed Spectral Abundance Factor
[truncated: 5,839 more rows]
[truncated: 42 more columns]

## Sheet: Comp_NR-ProteinList_dNSAF
Supplemental Table 1. List of proteins detected in the histones and WDR76 purifications
[truncated: 5,844 more rows]
[truncated: 106 more columns]

[truncated: 16 more sheets: Contrast #1, Contrast #2, Contrast #3, Contrast #4, Contrast #5, Contrast #6, Contrast #7, Contrast #8, Contrast #9, Contrast #10, Contrast #11, Contrast #12, Contrast #13, NSAF-Parameters, NSAF-SUM, Sheet19]
