# Supplementary material for: WDR76 Co-Localizes with Heterochromatin Related Proteins and Rapidly Responds to DNA Damage
Source: PLoS One. 2016 Jun 1;11(6):e0155492. doi: 10.1371/journal.pone.0155492 (PMC4889050; doi:10.1371/journal.pone.0155492)
Supplement: S2 Table — (XLSX) [file pone.0155492.s015.xlsx]

## Sheet: Spectral counts
Supplemental Table 2. Proteins present in at least 6 runs.
NCBI_Gene	Locus	Length	H2a_Nuc_P1-Mp2Smn7y0as_dS	H2a_Nuc_P2-Mp2Smn7y0as_dS	H2a_Nuc_P3-Mp2Smn7y0as_dS	H2b_Nuc_P1-Mp2Smn7y0as_dS	H2b_Nuc_P2-Mp2Smn7y0as_dS	H2b_Nuc_P3-Mp2Smn7y0as_dS	H4_Nuc_P1-Mp2Smn7y0as_dS	H4_Nuc_P2-Mp2Smn7y0as_dS	H4_Nuc_P3-Mp2Smn7y0as_dS	WDR76I1_NE_P1-Mp2Smn7y0as_dS	WDR76I1_NE_P2-Mp2Smn7y0as_dS	WDR76I1_NE_P3-Mp2Smn7y0as_dS	Counting presence	Control_NE_P2-Mp2Smn7y0as_dS	Control_NE_P3-Mp2Smn7y0as_dS	Control_NE_P4-Mp2Smn7y0as_dS
RPLP2	gi|4506671|ref|NP_000995.1|	115	2	1.66667	7.71429	6.5	1.5	1	4.57143	2	8.8	13.0667	3.375	2.85714	12	5.14286	0	4
KRT2	gi|47132620|ref|NP_000414.2|	639	51.1515	12	80.6333	157.584	8.97619	25	33.0541	35.8476	7.83333	237.536	556.843	99.8538	12	907.777	456.52	25
YWHAE	gi|5803225|ref|NP_006752.1|	255	11	11.3235	39.5405	48.9505	2	21.8571	24.8889	16	40	19.9143	7	25	12	11.9167	8	31
TUBA1B	gi|57013276|ref|NP_006073.2|	451	56.2727	47.1667	137.345	138.353	3.5	144.182	97.5	66	167.5	75.326	110	247.482	12	101	48	106
TUBA1C	gi|14389309|ref|NP_116093.1|	449	11.7273	42.1667	44.2909	19.6471	2.5	21.8182	5.5	27	37.5	67.2791	29	116.015	12	0	0	1
PTGES3	gi|23308579|ref|NP_006592.3|	160	34	9	21	30	10	37	37	31	79	5	10	17	12	46	64	11
HSPA1A	gi|194248072|ref|NP_005336.3|	641	228.022	371.171	480.02	251.007	215.043	237.046	186	162.456	272.314	404.683	275.208	845.929	12	131	238.399	153.971
RUVBL1	gi|4506753|ref|NP_003698.1|	456	42	37	56	104	6	363	44	30	54	52	43	84	12	30	28	50
RUVBL2	gi|5730023|ref|NP_006657.1|	463	42	29	50	82	30	479	46	24	55	49	59	54	12	19	34	52
HSPD1	gi|41399285|ref|NP_955472.1|	573	11	20	36	60	9	52	9	14	42	384	87	131	12	24	48	30
PPM1G	gi|29826282|ref|NP_817092.1|	546	79	119	130	3	1	53	9	10	20	7	15	13	12	43	28	17
EIF4A1	gi|4503529|ref|NP_001407.1|	406	14	12.2917	37.18	17.9412	3	34.4647	4.33333	17.3333	19.0079	13.1818	14.2941	30.9537	12	53.8	10.6667	12.7143
TPI1	gi|226529917|ref|NP_001152759.1|	286	3	10	7	27	3	2	3	8	11	10	3	8	12	2	1	27
TUBB	gi|29788785|ref|NP_821133.1|	444	196	138.348	348.51	242.624	8	225.135	111	135.208	349.637	456.968	125.626	844.06	12	150	60	132.944
NPM1	gi|10835063|ref|NP_002511.1|	294	454	639	1304	488	69	811	707	734	951	424	374	540	12	600	545	353
PFN1	gi|4826898|ref|NP_005013.1|	140	2	3	8	14	2	5	3	5	11	11	7	9	12	5	15	20
ENO1	gi|4503571|ref|NP_001419.1|	434	8	22	55	96	5	19	15	28	47	78	11	47	12	20	24	67
KRT1	gi|119395750|ref|NP_006112.3|	644	157.848	22.0179	90.7	224.222	57	44	154.946	77.8667	32	383.917	605.859	224.565	12	1126.92	595.252	18
FLNA	gi|116063573|ref|NP_001447.2|	2639	232	131.87	433.823	107	23	341.94	236	166	323.882	209.273	155	173	12	185.525	214.971	387
KRT9	gi|55956899|ref|NP_000217.2|	623	87	27	98	77.1007	28	13	80.3846	33	30	157.212	678.323	242	12	1062	337	51.5152
HSPA8	gi|5729877|ref|NP_006588.1|	646	70.6909	66.3653	179.251	108.077	51.862	178.538	118.697	160.983	326.14	322.494	242.225	405.253	12	82.2	136.405	81.0611
ACTG1	gi|316659409|ref|NP_001186883.1|	375	109.462	192.395	378.835	155.032	17	337.195	34	50.469	138.505	1760.45	97.2	761.12	12	205.846	89.4286	94.367
KRT10	gi|195972866|ref|NP_000412.3|	584	157	107.42	233	685.893	23	96	129.615	128.984	46	577.176	1393.64	195.911	12	1504.12	1211.95	49.4848
CLTC	gi|4758012|ref|NP_004850.1|	1675	197	113	274	161	15	229	104	105	269	184	230	270	12	319	240	73
EIF1AX	gi|4503499|ref|NP_001403.1|	144	14	6	48	10	5	30	10	6	20	11	5	37	12	71	13	8
GAPDH	gi|7669492|ref|NP_002037.2|	335	21	40	67	146	3	55	53	36	115	46	26	61	12	94	66	235
HSP90AB1	gi|20149594|ref|NP_031381.2|	724	14.7931	22.993	22.1864	34.8214	7.38462	37.4343	9.44444	24.7077	44.4316	43.875	11.6211	30.1765	12	44.198	17.4054	47.0333
YWHAQ	gi|5803227|ref|NP_006817.1|	245	3	10.2941	6.24324	5.09901	2	3.12245	1.03704	6	11	8.2	1	10	12	0	1	1
NCL	gi|55956788|ref|NP_005372.2|	710	435	62	330	602	480	531	625	96	515	146	586	130	12	1201	1096	356
ACTN4	gi|12025678|ref|NP_004915.2|	911	21	23	62.5405	20	1	27.5556	2	20.5333	42.5882	214.977	45	49.4286	12	77	44	45
TNPO1	gi|23510381|ref|NP_694858.1|	890	22.8148	49.1364	103.765	71.4286	2	62.8235	40.85	75.1579	245.203	110.933	104.125	198.991	12	50	88.4615	117.423
MCM2	gi|33356547|ref|NP_004517.2|	904	62	167	182	27	10	60	1061	480	1490	11	3	21	12	10	9	6
SUPT5H	gi|195546900|ref|NP_001124296.1|	1087	1	5.5	4.5	5.5	3	4	6	1.5	9.5	1	5	2	12	25.5	13	4
SUPT5H	gi|195546902|ref|NP_001124297.1|	1083	1	5.5	4.5	5.5	3	4	6	1.5	9.5	1	5	2	12	25.5	13	4
MCM7	gi|33469968|ref|NP_005907.3|	719	45	53	74	24	3	28	539	191	834	15	9	15	12	2	5	3
SUPT6H	gi|27597090|ref|NP_003161.2|	1726	45	37	73	39	11	79	46	43	88	15	48	22	12	354	55	12
RPS27A	gi|294459921|ref|NP_001170884.1|	156	6	7	6	22	14	15	8	10	14	13	8	6	12	13	12	13
EEF1A1	gi|4503471|ref|NP_001393.1|	462	446.984	27.9231	556.13	170.904	12	267.393	242.588	154.112	393.116	328.656	294	549.411	12	232.711	229	442.497
ANP32E	gi|13569879|ref|NP_112182.1|	268	32	143	287	21	4	843	25	10	12	10	9	6	12	135	67	21
HSP90AA1	gi|153792590|ref|NP_001017963.2|	854	18.2069	13.4615	54.8136	40.1786	8.61538	71.5657	29.5556	48.2923	139.596	73.125	11.5789	45.8235	12	79.802	28.5946	35.9667
MCM3	gi|394582093|ref|NP_002379.3|	853	9	19	54	56	17	31	18	17	88	15	20	32	12	42	10	15
SET	gi|170763498|ref|NP_003002.2|	277	10	14	14	49	49	60	18	19	65	30	16	76	12	225	113	33
TRIM28	gi|5032179|ref|NP_005753.1|	835	16	52	80	75	1	40	21	24	68	26	11	47	12	16	12	87
MIF	gi|4505185|ref|NP_002406.1|	115	15	37	73	147	25	48	44	55	85	47	41	65	12	16	23	58
EEF2	gi|4503483|ref|NP_001952.1|	858	14	34	59	19	2.5	52	24	27.587	49	48	22	55	12	42	40	46.6479
ANP32A	gi|5453880|ref|NP_006296.1|	249	12.6875	15.2727	13.6667	29.1765	6.42857	53.3333	23.8	20.5882	77.625	8	9.33333	12.2105	12	218.845	113.636	7.52381
FLNB	gi|105990514|ref|NP_001448.2|	2602	6	19.1301	53.1768	2.5	0.5	52.0604	6	11.5	50.1184	120.511	35	35.5	12	24.4746	41.0288	24.5
RPSA	gi|59859885|ref|NP_001012321.1|	295	1	7	3	6	2	7	4	6	8	19	12	13	12	28	9	5
KRT5	gi|119395754|ref|NP_000415.2|	590	7	0.9	17.6667	64.5914	2	4	14	12.2857	8.3	23.5	107.318	20.4375	12	42.7371	129.491	0
HSPA5	gi|16507237|ref|NP_005338.1|	654	9.13846	20.0847	30.9783	32.2314	1.09524	33	9.06667	24.9711	32.4585	84.7566	48.2605	124.698	12	18.8	23.1963	13.642
HSP90B1	gi|4507677|ref|NP_003290.1|	803	5	6.54545	16	15	2	14	7	14	35.9722	38	6.8	26	12	3	9	13
HNRNPU	gi|74136883|ref|NP_114032.2|	825	46	31	49	60	19	70	98	38	162	32	81	129	12	122	100	61
HNRNPA1	gi|14043070|ref|NP_112420.1|	372	87	108	209	202	16	96	72	42	166	58	119	126.381	12	86	72	108
HNRNPH1	gi|381342476|ref|NP_001244222.1|	449	10	4.5	6.88194	38.674	4	10.9325	40	3.65	16.9731	11.8459	20.3929	6.83481	12	9.15294	16.7	16.4286
ANP32B	gi|5454088|ref|NP_006392.1|	251	16.3125	5.72727	27.3333	32.8235	2.57143	36.6667	61.2	29.4118	30.375	14	18.6667	16.7895	12	154.155	86.3636	71.4762
PABPC1	gi|46367787|ref|NP_002559.2|	636	14	15	25.4211	9.5	5	27.3333	6.33333	14	16	26.8667	8.6	25.4211	12	10	6.33333	11
HNRNPD	gi|14110414|ref|NP_002129.2|	306	13.1667	15	48.3333	21	1.5	32.5	23	6.83333	34	18	10	26.3333	12	2.16667	9	3
NACA	gi|163965364|ref|NP_001106673.1|	215	42	1	18	35	41	21	39	16	25	21	24	29	12	46	29	37
PRDX1	gi|320461711|ref|NP_001189360.1|	199	2	4.66667	7	9.77778	3	2	5	13.7222	16	10	5	10	12	0	4.5	10.8
PCBP1	gi|222352151|ref|NP_006187.2|	356	31.7778	29.3333	22.4091	64.1143	30	34	54	26	76.3404	68.5077	51.8478	114.959	12	20	50	41
HNRNPA2B1	gi|14043072|ref|NP_112533.1|	353	23	69	92	39	17	49	16	15	92	32	39	56.6188	12	30	28	8
NUCKS1	gi|56118310|ref|NP_073568.2|	243	17	25	37	70	94	21	18	15	20	12	36	27	12	37	50	43
HDAC2	gi|293336691|ref|NP_001518.3|	488	69.7879	22.3529	66.4364	75.7714	4	96.1379	40.4127	36.1667	49.5238	30	31.5	42.5385	12	29.0588	24.7037	56.8286
HNRNPK	gi|14165435|ref|NP_112552.1|	463	24	27	45	81	9	54	66	20	58	54	41	77	12	55	74	92
PCNA	gi|33239451|ref|NP_872590.1|	261	6	10	19	27	2	5	6	6	21	19	9	10	12	2	1	9
ECI1	gi|62530384|ref|NP_001910.2|	302	5	10	37	20	21	21	3	11	16	50	21	34	12	3	28	22
SRP14	gi|149999611|ref|NP_003125.3|	136	3	2	13	8	5	17	2	2	5	11	11	5	12	7	9	10
SNRPF	gi|4507131|ref|NP_003086.1|	86	4	4	13	8	8	9	10	10	13	5	4	5	12	2	5	5
PDIA6	gi|5031973|ref|NP_005733.1|	440	3	5	7	17	2	5	2	11	13	9	6	12	12	5	10	7
RAN	gi|5453555|ref|NP_006316.1|	216	6	3	13	7	3	8	10	3	4	2	4	12	12	1	3	10
SNRNP200	gi|40217847|ref|NP_054733.2|	2136	157	73	209	73	12	182	87	55	169	69	101	134	12	261	134	54
CBX3	gi|20544151|ref|NP_057671.2|	183	18.0766	4	42.1714	24.9599	2	15.2174	39.7524	22.4561	57.8007	41.0498	166.677	48.9062	12	44.8638	2.00806	9
SYNCRIP	gi|228008291|ref|NP_006363.4|	623	22.1667	21.5263	35.8	40.619	1.4	23.8235	24.1667	17.7143	30.4773	30.8824	28.4828	31.7759	12	0.5	16	4.5
EIF5B	gi|84043963|ref|NP_056988.3|	1220	9	16	32	7	2	30	25	22	58	30	38	37	12	89	34	20
DCTPP1	gi|13129100|ref|NP_077001.1|	170	7	9	31	25	3	19	13	9	33	14	5	25	12	13	23	54
EEF1G	gi|4503481|ref|NP_001395.1|	437	69	87	288	259	8	150	66	105	171	54	55	235	12	21	48	228
HIST2H2AA4	gi|106775678|ref|NP_001035807.1|	130	344.973	54.4706	129.5	5	0.6	304.368	21.2	3	9	4.5	5.5	78.7692	12	4.5	2.2	4.2
DDB1	gi|148529014|ref|NP_001914.3|	1140	23	27	40	12	1	46	19	22	54	17	16	47	12	10	5	3
EEF1D	gi|304555583|ref|NP_001123525.2|	647	20	20.1515	67.7407	86.2597	19.5	38.1463	19.8261	17.875	72.6923	28.7609	20.2903	47.4737	12	11	13.6552	74.9268
RPL22	gi|4506613|ref|NP_000974.1|	128	13	10	35	4	3	32	21	7	12	9	15	4	12	9	26	3
EEF1B2	gi|83376130|ref|NP_001032752.1|	225	6	14.8485	25.2593	75.7403	6.5	7.85366	4.17391	15.125	47.3077	20.2391	16.7097	40.5263	12	7	19.3448	53.0732
HSPA9	gi|24234688|ref|NP_004125.3|	679	18	18	32	25	5	32	10	14	25	115	85	119	12	13	37	24
CLTA	gi|4502899|ref|NP_001824.1|	218	2	2	2	7	2	2	4	4	2	3	2	4	12	0	6	2
RCN2	gi|4506457|ref|NP_002893.1|	317	4	9	5	4	1	2	4	2	6	22	27	37	12	0	3	1
CSNK2B	gi|23503295|ref|NP_001311.3|	215	48	12	40	33	8	45	53	25	30	11	34	28	12	54	60	38
CBX5	gi|188035910|ref|NP_001120794.1|	191	47.0345	18	71.2571	142.676	54	88.1159	101.914	60.2105	147.418	188.538	454.323	344.094	12	120.067	123.992	95
TCOF1	gi|207113164|ref|NP_001128717.1|	1412	6.5	3.5	11.25	12	8	9	12	8.75	15.5	7	11	10	12	2.25	10.25	17.25
TCOF1	gi|207113160|ref|NP_001128715.1|	1488	5.5	3.5	10.75	11	7.5	9	11.3333	8.25	15.3333	6	10	10	12	1.25	9.75	16.25
TCOF1	gi|207113162|ref|NP_001128716.1|	1451	6	3	10.75	11.5	8	9	11.3333	7.75	14.8333	6	10	9	12	1.75	10.75	14.75
TCOF1	gi|304376301|ref|NP_001182070.1|	1450	5	3	10.25	10.5	7.5	9	10.3333	7.25	14.3333	5	9	9	12	0.75	10.25	13.75
KRT19	gi|24234699|ref|NP_002267.2|	400	2.5	213.447	17.3333	22	0.5	3	1.5	3	24	177.9	1.5	113.66	12	0	0	3
SNRPD2	gi|4759158|ref|NP_004588.1|	118	60	15	46	40	52	25	68	11	29	19	21	20	12	30	57	81
HDGF	gi|4758516|ref|NP_004485.1|	240	5	4	4	19	3	5	1.07407	7	6	4	2	4	12	10.2899	12	4.11111
CAND1	gi|21361794|ref|NP_060918.2|	1230	9	14	31	17	1	29	6	23	41	26	14	27	12	6	18	18
IQGAP1	gi|4506787|ref|NP_003861.1|	1657	1	5	10	4	2	7	5	2	36	11	11	2	12	5	4	3
IGF2BP1	gi|56237027|ref|NP_006537.3|	577	4.2	1	7	8	5	10.8333	7	4	13	4	3	11.4286	12	0.333333	3	5
PRPF8	gi|91208426|ref|NP_006436.3|	2335	110	69	208	26	6	138	107	52	145	26	62	123	12	162	93	55
GNL1	gi|38788319|ref|NP_005266.2|	607	2	5	5	14	2	4	3	7	5	6	4	12	12	19	4	10
BTF3	gi|83641885|ref|NP_001032726.1|	206	5	3.5	7.5	0.5	4	14	4	7	2.5	3.5	1	13	12	9.5	3	5.5
MCM6	gi|7427519|ref|NP_005906.2|	821	41	73	111	19	4	47	487	252	777	13	5	13	12	5	4	3
MCM4	gi|33469919|ref|NP_005905.2|	863	71	93	191	18	8	74	901	356	1171	30	3	23	12	4	8	9
XRCC5	gi|10863945|ref|NP_066964.1|	732	775	258	554	36	9	440	161	56	155	140	157	457	12	13	36	8
EFTUD2	gi|385298678|ref|NP_001245282.1|	972	76	48	128	34	2.5	72	58	19.413	80	10	31	40	12	126	44	25.3521
XRCC6	gi|4503841|ref|NP_001460.1|	609	664	190	420	102	21	297	110	43	118	100	118	187	12	18	33	13
PPP1CB	gi|46249376|ref|NP_996759.1|	327	31	26.8125	69	24.1667	5	28.1818	24.2857	18.75	50.5263	18	16	9.77778	12	0	21.75	12.5
VARS	gi|5454158|ref|NP_006286.1|	1264	25	15	91	28	2	29	19	30	38	38	9	77	12	3	4	53
KPNA2	gi|4504897|ref|NP_002257.1|	529	9	18	11	3	4	25	8	5	15	5	12	11	12	3	19	15
HMGB1	gi|4504425|ref|NP_002119.1|	215	416.017	52.925	204.961	590.673	238.959	388.754	435.248	156.2	269.789	92.717	172.742	99.9818	12	650.451	370.489	569.501
HNRNPA3	gi|34740329|ref|NP_919223.1|	378	2	3	7	24	10	2	4	3	11	20	3	14	12	1	8	5
PDIA3	gi|21361657|ref|NP_005304.3|	505	1	4	8	15	1	2	1	6	12	17	4	9	12	2	13	7
CSNK2A2	gi|4503097|ref|NP_001887.1|	350	41	27	90	11	7	60	44	18	27	3	17	26	12	87	36	32
DIEXF	gi|75677335|ref|NP_055203.4|	756	51	24	45	31	34	39	47	26	61	24	105	39	12	152	74	50
NCBP1	gi|4505343|ref|NP_002477.1|	790	4	12	8	3	1	7	8	7	10	4	5	9	12	1	10	3
RING1	gi|51479192|ref|NP_002922.2|	406	12.8571	2	14.9655	8.5	2	22	9.33333	7.77778	11.7391	12.3636	9.71429	3.85714	12	1.5	7.7	3
INTS3	gi|39995084|ref|NP_075391.3|	1042	7	5	1	9	1	11	4	3	11	2	5	3	12	6	3	7
DEK	gi|4503249|ref|NP_003463.1|	375	222	39	165	252	226	197	273	89	211	66	173	63	12	373	292	254
MCM5	gi|23510448|ref|NP_006730.2|	734	28	11	25	24	5	15	28	29	56	28	13	19	12	23	16	12
COPA	gi|148536853|ref|NP_004362.2|	1224	18	12	64	18	1	63	14	28	65	20	19	51	12	15	19	38
H2AFZ	gi|4504255|ref|NP_002097.1|	128	35.027	3.52941	11.9167	2	0.6	322.042	0.2	5	9	7	4	8.07692	12	3	0.2	0.2
DHX9	gi|100913206|ref|NP_001348.2|	1270	131	83	173	76	19	126	75	71	147	71	62	168	12	12	71	34
DYNC1H1	gi|33350932|ref|NP_001367.2|	4646	247	220	604	708	38	319	285	261	504	389	275	728	12	246	291	522
TKT	gi|205277463|ref|NP_001128527.1|	623	4	15	18	6	5	14	9	8	17	11	5	11	12	4	2	6
FUS	gi|283135173|ref|NP_001164408.1|	522	12	8	31.6552	24	3	33	19.8	15.75	30.9677	15	13	18	12	36	22	16.625
TPR	gi|114155142|ref|NP_003283.2|	2363	25	29	88	70	10	39	30	46	85	63	53	78	12	35	51	35
RBBP7	gi|4506439|ref|NP_002884.1|	425	5.5	9	45.5	7.5	8	9	208.75	300.222	527.1	16	1	40.2	12	3.25	7	33
DCTN1	gi|13259510|ref|NP_004073.2|	1278	4	6	37	14	4	26	7	17	29	18	1	17	12	3	7	9
POLR2E	gi|14589951|ref|NP_002686.2|	210	3	7	11	21	1	10	5	7	9	3	12	9	12	1	2	10
HNRNPC	gi|117190254|ref|NP_001070911.1|	293	6	10.5	53	21.5	1	6.5	5.5	2.5	36	36	10	58.0909	12	6.5	1	0
G3BP1	gi|38327552|ref|NP_938405.1|	466	8	10	20	21	2	27	13	19	32	13	10	13	12	5	10	22
CSNK2A1	gi|29570791|ref|NP_808227.1|	391	123	27	103	33	7	100	58	26	68	19	53	39	12	115	70	23
ILF2	gi|24234747|ref|NP_004506.2|	390	18	16	21	20	1	5	32	14	24	22	8	17	12	5	15	3
SF3B2	gi|55749531|ref|NP_006833.2|	895	3	2	19	7	1	5	9	3	20	7	2	7	12	4	2	2
DDX42	gi|45446747|ref|NP_987095.1|	938	43	21	63	44	3	25	48	30	69	16	12	39	12	33	33	22
KHSRP	gi|154355000|ref|NP_003676.2|	711	23	27	44	60	12	47	46	30	102	22	37	46.3043	12	19	49	75
KRT8	gi|372466572|ref|NP_001243211.1|	511	18	225.982	122	100.588	2	9	10	16	22	363	23.9583	105	12	0	10	22
HNRNPR	gi|5031755|ref|NP_005817.1|	633	26.8333	21.4737	39.2	53.381	5.6	36.1765	30.8333	22.2857	50.5227	46.1176	33.5172	69.2241	12	10	35	30
SRPK1	gi|47419936|ref|NP_003128.3|	655	8	8	16.625	3	4	15.75	9	9	13	5	3	9	12	5	9	14
MSH6	gi|4504191|ref|NP_000170.1|	1360	38	38	51	32	6	48	38	21	67	65	37	77	12	29	43	31
EIF2S2	gi|29826335|ref|NP_003899.2|	333	6	9	30	18	4	13	6	16	19	5	4	10	12	2	6	8
EPRS	gi|62241042|ref|NP_004437.2|	1512	8	17	28	16	7	15	5	21	31	9	7	23	12	2	1	13
EIF2S3	gi|4503507|ref|NP_001406.1|	472	3	5	15	10	2	13	7	14	12	2	9	7	12	12	6	12
USP7	gi|150378533|ref|NP_003461.2|	1102	172	152	281	3	1	125	56	44	113	11	4	30	12	1	1	2
CAPZA1	gi|5453597|ref|NP_006126.1|	286	4	3	11	4	2	9.75	3	4	7	13	1	7	12	0.5	4	8.55556
DYNLL2	gi|18087855|ref|NP_542408.1|	89	4.72727	4	5.5	10	6	2.71429	2.90909	5	8.4	5.33333	3.42857	19.3333	12	0.5	3	5.66667
DYNLL1	gi|83267868|ref|NP_001032584.1|	89	8.27273	2	5.5	14	6	16.2857	13.0909	5	5.6	2.66667	8.57143	9.66667	12	0.5	2	11.3333
SRP68	gi|24497620|ref|NP_055045.2|	627	8	8	14	14	2	18	5	10	15	6	4	11	12	5	2	5
EIF3E	gi|4503521|ref|NP_001559.1|	445	2	11	18	2	1	10	3	5	11	1	9	19	12	4	0	4
MRTO4	gi|18490987|ref|NP_057267.2|	239	8	5	10	8	8	16	8	5	12	4	13	7	12	14	21	6
ERH	gi|4758302|ref|NP_004441.1|	104	1	9	9	17	6	8	10	14	43	7	7	9	12	0	5	5
PA2G4	gi|124494254|ref|NP_006182.2|	394	8	3	6	5	5	17	10	13	18	2	7	20	12	0	6	5
DNAJA2	gi|5031741|ref|NP_005871.1|	412	8	3	10	3	1	33	4	3	17	48	11	102	12	0	0	2
SPTAN1	gi|154759259|ref|NP_003118.2|	2472	24	240	222	204	25	56	39	58	127	920	78	394	12	7	41	28
SNRPE	gi|4507129|ref|NP_003085.1|	92	39	8	86	15	8	9	9	2	45	9	15	55	12	14	30	13
PRKDC	gi|13654237|ref|NP_008835.5|	4128	2092	605	1285	194	47	1312	329	163	462	290	421	878	12	19	158	58
WDR82	gi|147904340|ref|NP_079498.2|	313	9	3	18	11	4	17	9	6	16	2	3	11	12	4	1	6
ARCN1	gi|11863154|ref|NP_001646.2|	511	5	6	11	11	2	16	4	10	25	3	6	21	12	5	6	19
SRRT	gi|192807332|ref|NP_001122324.1|	875	41	16	54	43	8	44	72	22	55	10	52	38	12	7	50	39
SKIV2L2	gi|193211480|ref|NP_056175.3|	1042	7	7	7	11	3	18	6	8	24	2	3	24	12	17	20	7
DHX16	gi|255982614|ref|NP_003578.2|	1041	4	3.42857	10	3.33333	2	11	1	2.18182	8	4	4	1	12	43	14.8485	7
VIM	gi|62414289|ref|NP_003371.2|	466	26	913	561	33	7	3	29	23	22	1571	11	295	12	0	5	9
MATR3	gi|303227926|ref|NP_001181884.1|	847	41	14	34	37	2	28	16	17	51	21	63	47	12	20	39	19
PHF10	gi|194328734|ref|NP_060758.2|	498	7	5	5	5	2	6	3	1	2	2	2	3	12	1	4	3
EIF2S1	gi|4758256|ref|NP_004085.1|	315	6	13	16	5	4	11	9	9	20	6	10	9	12	12	15	7
CSTF2	gi|4557493|ref|NP_001316.1|	577	11	9	16.5	28.4211	1.5	15	10	7.5	11.5556	12	21.2308	9.2	12	2	12.4444	18.375
NUMA1	gi|71361682|ref|NP_006176.2|	2115	57	94	113	162	20	65	42	65	94	126	19	61	12	2	12	26
HIST2H4B	gi|77539758|ref|NP_001029249.1|	103	295	102	251	10	14	211	692	307	439	31	22	56	12	0	10	2
COPB1	gi|221316632|ref|NP_001137534.1|	953	7	14	40	7	3	21	4	11	37	17	3	31	12	6	6	6
RPRD1B	gi|11034845|ref|NP_067038.1|	326	5	2.5	7	7	1	15	5	3	12	3	8	10.8333	12	0	0.5	3
NHP2L1	gi|51317376|ref|NP_001003796.1|	128	1	2	13	7	4	9	9	5	4	11	9	12	12	14	6	2
DAXX	gi|215422366|ref|NP_001135442.1|	752	3	12	17	9	4	13	673	262	754	4	2	6	12	2	3	1
RBM39	gi|336176064|ref|NP_001229528.1|	508	26	12.75	25	16	12	19	17	17	14	26	24	36	12	1	15	10
ALYREF	gi|238776833|ref|NP_005773.3|	264	15	7	24	13	3	12	5	5	13	24	1	15	12	11	21	8
DDX39B	gi|18375623|ref|NP_542165.1|	428	12.5	12.6	36.9286	81.9661	5	63.1714	51.625	12.6667	77.9184	30.4	26.25	97.3968	12	35	55.7692	34.2222
XRCC1	gi|190684675|ref|NP_006288.2|	633	35	7	23	9	4	28	17	7	16	4	8	15	12	5	4	13
GTF2F1	gi|156104891|ref|NP_002087.2|	517	5	2	11	12	1	16	6	13	17	5	14	17	12	17	17	16
PRPF6	gi|40807485|ref|NP_036601.2|	941	34	18	62	6	6	32	19	15	32	4	25	5	12	1	15	1
DLST	gi|19923748|ref|NP_001924.2|	453	2	2	6	10	3	5	3	5	12	12	1	13	12	1	8	7
PQBP1	gi|269784729|ref|NP_001161461.1|	264	19	8	30	46	4	28	41	9	23	3	17	19	12	46	38	37
ILF3	gi|212549553|ref|NP_060090.2|	898	9	9	22.8261	18	4	16.8	12	13	22	5	13	32.9412	12	0	27	1
CHD8	gi|282165704|ref|NP_001164100.1|	2581	85.6087	22.2145	79.2079	16.4667	16	100.26	62.0424	22.1135	67.8307	10.4	48.5	20.7635	12	4.5	15.6923	23
SNRPN	gi|13027650|ref|NP_073719.1|	240	15	6	16	15	20	50	9	12	40	6	8	21	12	16	7	4
SNRPD3	gi|4759160|ref|NP_004166.1|	126	49	15	42	20	33	44	43	6	23	2	7	15	12	10	20	4
PRPF31	gi|221136939|ref|NP_056444.3|	499	10	5	12	6	3	19	10	5	15	10	5	12	12	2	4	2
NOLC1	gi|148596949|ref|NP_004732.2|	699	25	25	76	51	1	14	7	13	27	24	22	63	12	9	12	72
HNRNPL	gi|52632383|ref|NP_001524.2|	589	37	23	54	74	10	39	44	30	49	60	52	61	12	15	78	27
RARS	gi|15149476|ref|NP_002878.2|	660	5	5	14	3	1	6	10	5	13	7	7	24	12	0	1	10
SPTBN1	gi|112382250|ref|NP_003119.2|	2364	55	138.088	207.428	136.488	18	37	41	57	120	570.33	71	331.186	12	0.333333	61	27
SFPQ	gi|4826998|ref|NP_005057.1|	707	48	43	130	70	10	44	32.7273	27.551	48	49.3451	61.4371	87.7665	12	40	32	71
DDX5	gi|4758138|ref|NP_004387.1|	614	11.88	9.73487	14.1015	9.85294	6.85714	23.3766	12.4286	11.6902	14	10	9.75	8.68	12	1.83333	19.0617	5.7193
EZR	gi|161702986|ref|NP_001104547.1|	586	14.7778	11.8182	18.5714	14.4	1.66667	15.75	15	10.4615	35.1818	27.6571	12.5	35.7778	12	0	14	16.625
DYNC1I2	gi|24307879|ref|NP_001369.1|	638	4	8	22	18	10	26	9	16	23	10	17	32	12	5	6	10
HNRNPA0	gi|5803036|ref|NP_006796.1|	305	5	18	32	41	2	16	2	7	18	30	8	37	12	5	2	4
SEC24C	gi|38373671|ref|NP_940999.1|	1094	5	9	29	2	2	24	8	14	28	3	3	18.75	12	0	5	7
IWS1	gi|217330641|ref|NP_060439.2|	819	10	11	15	25	3	28	11	15	32	4	20	17	12	10	31	22
HMGB2	gi|194688135|ref|NP_001124161.1|	209	98.9833	20.075	60.0391	110.327	127.041	131.246	212.752	56.8	123.211	33.283	79.2581	41.0182	12	64.5486	30.5109	96.4988
SNRPG	gi|4507133|ref|NP_003087.1|	76	4	4	27	5	1	15	7	4	11	12	5	44	12	9	13	5
TMA16	gi|153251297|ref|NP_060822.2|	203	7	4	5	9	1	8	3	2	5	4	4	2	12	0	12	8
RANBP2	gi|150418007|ref|NP_006258.3|	3224	5	10	17	19	4	17	7	14	14	7	10	27	12	1	0	14
CAMK2D	gi|212549753|ref|NP_742112.1|	492	3.66667	6	9.71429	1	0.666667	8	0.666667	6	7.5	15.7778	0.666667	6	12	0	2	1.33333
MTA1	gi|115527080|ref|NP_004680.2|	715	19	21.8947	74	63.2705	6	47.8333	55	39.4161	70.0063	28.9565	30	56.3557	12	16	33	50.5
SND1	gi|77404397|ref|NP_055205.2|	910	2	4	7	5	4	6	7	2	20	13	5	9	12	6	8	5
PPIB	gi|4758950|ref|NP_000933.1|	216	8	8	12	17	8	15	11	11	13	14	7	9	12	5	17	15
GCN1L1	gi|54607053|ref|NP_006827.1|	2671	19	58	108	63	2	81	15	52	109	81	49	102	12	25	33	59
HDGFRP3	gi|7705320|ref|NP_057157.1|	203	3	2.66667	4	17	7	11.0769	7.51852	3.85714	13.6	4	4.8	7.5	12	32.3188	8	8.22222
WTAP	gi|395455090|ref|NP_001257460.1|	396	7	2	4	10	1	7	5	7	8	7	2	10	12	2	6	6
RBM10	gi|20127479|ref|NP_005667.2|	930	14.9333	13	22	24	13	37	19	19	25	9	31	26	12	2	15	7
DDX17	gi|148613856|ref|NP_001091974.1|	731	21.12	25.554	31.7283	23.6471	17.1429	25.7143	24.8571	18.1848	28	13.3333	3.25	22.32	12	5.5	17.4732	21.4474
DYNLRB1	gi|7661822|ref|NP_054902.1|	96	2	3	5	8	2	5	4	2	2	8	3	15	12	0	1	6
RRP12	gi|223278379|ref|NP_055994.2|	1297	114	37	305	4	2	30	10	14	25	12	21	22	12	0	0	2
NUDT21	gi|5901926|ref|NP_008937.1|	227	19	3	18	16	1	14	23	11	18	18	10	26	12	7	24	14
TERF2IP	gi|52627149|ref|NP_061848.2|	399	3	5	7	9	2	10	2	2	8	5	4	9	12	2	2	4
EWSR1	gi|253970500|ref|NP_053733.2|	661	2	2	3	4	1	4	2	8	9	1	2	7	12	0	2	2
NONO	gi|224028246|ref|NP_001138881.1|	471	79	37	149	122	10	60	57.2727	22.449	83	93.6549	109.563	141.233	12	113	49	135
KHDRBS1	gi|5730027|ref|NP_006550.1|	443	18	28	20	32	2	9	16	12	26.8519	25	8	16	12	3	3	23
DYNC1LI2	gi|5453634|ref|NP_006132.1|	492	12	5	26.4706	34.2857	7	18.4091	11	13.44	22.8627	9	2.25	25.9362	12	6	12	16
GPKOW	gi|15811782|ref|NP_056513.2|	476	3	6	14	7	2	10	2	6	7	2	4	10	12	21	12	8
CTNNBL1	gi|18644734|ref|NP_110517.2|	563	10	6	18	15	2	9	1	5	16	3	1	5	12	2	1	13
U2AF2	gi|6005926|ref|NP_009210.1|	475	408	126	613	66	12	257	232	29	83	26	52	30	12	16	119	59
2014-09-02	gi|56549640|ref|NP_006146.1|	361	13	19	57	52	1	21	26	17	41	24	30	31	12	14	18	64
APEX1	gi|346644849|ref|NP_001231178.1|	318	7	3	14	5	2	12	16	13	19	2	1	8	12	2	9	12
DYNC1LI1	gi|166795297|ref|NP_057225.2|	523	9	17	45.5294	10.7143	3	26.5909	5	14.56	30.1373	27	6.75	27.0638	12	4	8	15
SUPT16H	gi|6005757|ref|NP_009123.1|	1047	955	752	947	147	20	1306	238	144	461	87	257	281	12	489	145	258
RCOR1	gi|344925845|ref|NP_055971.2|	485	7	10	11.1429	11.3333	2	7.14286	5	6.66667	9.75	3	15.1111	19.2174	12	0	11	15
GATAD2B	gi|21218438|ref|NP_065750.1|	593	13.7222	4	11	18	6.6	17.4857	18.6429	18.6429	17.4545	10.2857	7	8.4	12	4	4	13.5
PRPF19	gi|7657381|ref|NP_055317.1|	504	26	15	70	56	5	54	26	23	62	20	16	29	12	38	32	67
MAP1B	gi|153945728|ref|NP_005900.2|	2468	21	41	109.982	124	13	29.5312	49	77	96.9684	114	45	104	12	10	22	74
TP53BP1	gi|213972636|ref|NP_001135452.1|	1977	2	4	14	29	3	7	5	11	24	2	16	9	12	0	0	8
RFC2	gi|31563534|ref|NP_852136.1|	354	36	15	31	5	9	25	7	9	9	9	5	18	12	2	4	10
LMNB1	gi|5031877|ref|NP_005564.1|	586	1	9	12	14	1	2	5	7	8	85	3	10	12	0	1	6
MAP4	gi|47519639|ref|NP_002366.2|	1152	1	9	26	11	1	13	4	19	22	9	1	5	12	0	4	13
ABCF1	gi|69354671|ref|NP_001020262.1|	845	11	10	32	19	7	14	11	9	27	10	12	13	12	46	23	29
POLR1C	gi|42560246|ref|NP_976035.1|	346	7	8	11	15	2	6	4	5	9	6	4	11	12	0	4	9
HMGB3	gi|71143137|ref|NP_005333.2|	200	66	9	50	20	7	47	55	23	30	14	13	16	12	51	10	42
FUBP1	gi|17402900|ref|NP_003893.2|	644	13	15	23.8519	24	8	14	10	19	25.7576	12	13	20.3424	12	5	14	11
KLHDC4	gi|21314675|ref|NP_060036.2|	520	8	1	9	1	3	12	6	3	9	3	6	7	12	21	2	3
TAF10	gi|5454106|ref|NP_006275.1|	218	6	1	4	7	2	6	4	4	3	2	2	7	12	1	2	4
WDR5	gi|16554629|ref|NP_438172.1|	334	7	6	14	17	3	11	3	11	16	2	3	10	12	0	7	4
ASH2L	gi|157412280|ref|NP_004665.2|	628	11	11	12	40	1	14	14	18	31	4	8	16	12	2	9	11
AIMP1	gi|215490009|ref|NP_001135887.1|	312	3	1	6	7	1	7	5	5	11	2	2	7	12	0	1	0
PRPF4	gi|24431950|ref|NP_004688.2|	522	6	12	13	6	1	9	6	5	16	2	5	9	12	9	5	8
RAD50	gi|19924129|ref|NP_005723.2|	1312	19	19	43	32	6	41	10	26	47	21	7	23	12	10	5	32
HCFC1	gi|98986457|ref|NP_005325.2|	2035	41	36	136	137	5	74.9867	86	54	96.9158	27	29	65	12	18	53	133
SMC4	gi|50658065|ref|NP_005487.3|	1288	13	11	42	20	3	33	11	20	38	29	12	32	12	2	3	26
CCAR1	gi|46852388|ref|NP_060707.2|	1150	9	11	60	32	2	32	15	14	45	16	5	52	12	1	14	25
ACTL6A	gi|4757718|ref|NP_004292.1|	429	33	17	63	64	5	135	53.7143	26	57	31	23	47	12	9	29	41
TMPO	gi|4507555|ref|NP_003267.1|	694	23.8095	27	54.7826	46.4516	10	42.7778	37	23.4	51.9333	57.0741	59	51	12	27	31	40
CHD4	gi|51599156|ref|NP_001264.2|	1912	86.8033	54.6047	167.852	197.345	6	149.667	59.0968	80.3731	160.832	81	80.3409	95.9104	12	62	59	125
PARP1	gi|156523968|ref|NP_001609.2|	1014	3238	913	1971	178	49	1957	974	299	1092	187	167	613	12	80	92	194
RPRD2	gi|183396804|ref|NP_056018.2|	1461	4	6	5	5	1	10	3	7	7	6	7	22	12	0	2	4
SMC1A	gi|30581135|ref|NP_006297.2|	1233	14	16	58	97	16	37	20	28	51	22	26	64	12	14	15	30
CPSF6	gi|162329583|ref|NP_008938.2|	551	50	19	52	40	15	51	44	32	48	41	49	65	12	13	93	88
DKC1	gi|4503337|ref|NP_001354.1|	514	14	9	26	9	10	14	9	20	20	1	11	14	12	2	8	4
CDC73	gi|40018640|ref|NP_078805.3|	531	19	5	14	12	3	16	2	5	22	5	3	18	12	7	8	9
PPIL4	gi|20911035|ref|NP_624311.1|	492	2	3	3	4	3	9	5	2	9	18	11	20	12	15	15	7
SNRNP70	gi|29568103|ref|NP_003080.2|	437	15	1	35	27	10	37	37	16	54	7	17	18	12	16	30	32
UBTF	gi|115529451|ref|NP_001070151.1|	727	49	23	71	85	21	61	39	44	105	26	36	30	12	28	28	106
DDX46	gi|41327773|ref|NP_055644.2|	1031	2	7	11	5	2	15	7	4	14	8	10	17	12	1	28	6
SNRPC	gi|4507127|ref|NP_003084.1|	159	9	12	16	28	28	11	14	8	9	8	4	13	12	18	27	13
ARID1A	gi|21264565|ref|NP_006006.3|	2285	16	13.7143	25.7143	16	2	7.09091	14	17	33.641	10	2	19.8261	12	2	4.8	10
NOP2	gi|385198059|ref|NP_001245237.1|	812	8	17	17	6	18	12	12	7	9	3	6	5	12	3	27	4
TRIP12	gi|10863903|ref|NP_004229.1|	1992	25	18	23	5	2	34	6	12	23	5	7	8	12	1	1	1
SCAF4	gi|40789229|ref|NP_065757.1|	1147	8.33333	5.14286	10.3846	10	4	8.90909	5	4	6.25	4	4	2.66667	12	15	4	7
ZC3H4	gi|126723060|ref|NP_055983.1|	1303	11	12	29	40	3	25	19	18	32	13	5	13	12	16	36	14
	gi|20336205|ref|NP_612114.1|	2454	5	19	12	2	4	17	4	11	44	7	12	7	12	3	3	4
RFC5	gi|194306567|ref|NP_853556.2|	319	45	23	52	10	2	48	11	17	23	9	9	10	12	4	6	9
NOP56	gi|32483374|ref|NP_006383.2|	594	41	32	60	27	15	37	25	14	35	29	34	35	12	1	18	8
SMC3	gi|4885399|ref|NP_005436.1|	1217	23	23	39	69	9	27	18	21	48	30	28	33	12	8	26	35
HP1BP3	gi|56676330|ref|NP_057371.2|	553	17	4	4	3	3	11	9	4	12	3	6	8	12	1	10	1
RFC4	gi|31881687|ref|NP_853551.1|	363	21	13	27	15	4	19	18	11	17	6	3	9	12	2	7	9
SUB1	gi|217330646|ref|NP_006704.3|	127	52	18	99	141	63	68	70	32	56	111	121	56	12	100	185	198
U2AF1	gi|5803207|ref|NP_006749.1|	240	211	86	189.333	7	1	84.8571	85	13	42.4667	0.5	18	8	12	0	35	14
RFC3	gi|4506489|ref|NP_002906.1|	356	20	9	32	3	3	30	7	14	34	1	5	10	12	0	1	4
ZFR	gi|34101286|ref|NP_057191.2|	1074	8	5	17	7	4	15	5	9	23	7	3	35	12	0	1	1
CDC23	gi|118402596|ref|NP_004652.2|	597	11	8	18	5	1	4	5	3	17	1	6	11	12	0	1	4
BCLAF1	gi|7661958|ref|NP_055554.1|	920	4	8	13.2	9	2	6.75	2	7	8.8	14.4444	14.6364	19.76	12	0	7	7.58333
CETN2	gi|4757902|ref|NP_004335.1|	172	129	112	173	10	2	81	39	18	36	22	17	39	12	1	4	3
RCC2	gi|209969703|ref|NP_001129676.1|	522	400	81	286	297	55	268	433	231	449	81	202	279	12	280	273	545
SMARCE1	gi|21264355|ref|NP_003070.3|	411	23	5	33	27	2	21	12	9	27	11	16	12	12	2	12	15
NOP58	gi|7706254|ref|NP_057018.1|	529	30	21	56	5	4	35	13	9	35	19	31	55	12	2	12	4
NAT10	gi|221316723|ref|NP_078938.2|	1025	49	36	58	10	11	73	31	22	40	5	9	21	12	67	64	12
BRD2	gi|164419758|ref|NP_001106653.1|	801	250.598	38.5136	153.408	89.6682	213.071	164.855	190.702	45.9215	136.417	27.9994	133.348	75.892	12	25	68.3514	28.5679
SMARCB1	gi|27545326|ref|NP_003064.2|	385	17	27	75	48	2	24	27	22	49	12	13	23	12	3	9	25
MYBBP1A	gi|157694492|ref|NP_055335.2|	1328	122	40	179	7	8	72	33	26	67	21	11	59	12	3	37	22
TOP2A	gi|19913406|ref|NP_001058.2|	1531	308.026	119.149	290.129	108.365	17	290.227	384.898	173.062	309.204	101.551	108.28	172.046	12	38.0725	157.054	153.3
DDX21	gi|50659095|ref|NP_004719.2|	783	81.759	61.6418	128.705	16	12	62	37.4419	20.7	43.7955	39.9487	31	58.9	12	16	37.8529	30
PCID2	gi|224451003|ref|NP_001120675.1|	399	12	6	10	5	9	10	11	10	21	2	8	5	12	4	9	1
DPF2	gi|5454004|ref|NP_006259.1|	391	20	9	34	39	4	16	24	15	29	4	14	18	12	2	10	26
SSRP1	gi|4507241|ref|NP_003137.1|	709	312	290	365	121	10	404	173	85	258	67	108	75	12	130	115	176
SMARCD2	gi|148536864|ref|NP_001091896.1|	531	11.6364	12.1765	28	19.6154	6	50.1877	8.4	10.08	47.9752	18.8571	7.08333	15.8889	12	3	13.75	30
GTF3C4	gi|156119605|ref|NP_036336.2|	822	16	15	31	13	2	15	3	11	30	8	6	23	12	1	1	9
MFAP1	gi|50726968|ref|NP_005917.2|	439	7	2	7	20	5	6	7	9	9	10	11	8	12	5	11	7
CDC5L	gi|11067747|ref|NP_001244.1|	802	22	15	32	49	8	33	18	15	34	11	11	20	12	6	15	24
SMARCC1	gi|188536047|ref|NP_003065.3|	1105	77.4783	29.1429	103.529	88.0513	2.5	80.8302	65.7778	37.4815	122	48.7742	34.5455	68.9302	12	43	29	53.3077
RAD21	gi|5453994|ref|NP_006256.1|	631	5	3	14	13	6	12	5	10	15	8	3	8	12	1	3	6
SMARCA5	gi|325651836|ref|NP_003592.3|	1052	32.8	21.6471	49.3673	18.9474	12	48.36	15.2308	19	39.2	9	31.7778	30.963	12	9.1	2.4	16
BRD3	gi|11067749|ref|NP_031397.1|	726	251.594	42.4794	156.04	211.12	399.044	304.638	352.881	64.9794	153.817	66.9245	157.73	93.1986	12	25.5072	79.3274	172.856
TOP1	gi|11225260|ref|NP_003277.1|	765	64	39	57	18	7	35	38	13	24	18	6	10	12	11	45	28
GATAD2A	gi|164519146|ref|NP_060130.3|	633	5.27778	4	13	14	4.4	18.5143	10.3571	10.3571	18.5455	5.71429	1	12.6	12	1	2	13.5
PSIP1	gi|190014588|ref|NP_001121689.1|	530	27	16	31	34	4	58	15.037	19	36	11	9	38	12	49.3913	30	20.5556
GTF2I	gi|14670350|ref|NP_127492.1|	998	41	23	57	14	1	61	29	20	36	26	13	23	12	4	14	18
CSTF3	gi|4557495|ref|NP_001317.1|	717	9	12	18	4	1	12	4	11	46	14	11	23	12	1	15	14
BRD4	gi|19718731|ref|NP_490597.1|	1362	362.808	102.007	309.552	248.212	180.885	374.507	701.418	177.099	381.766	131.076	227.922	203.909	12	54.4928	107.321	268.576
SART1	gi|10863889|ref|NP_005137.1|	800	19	18	25	9	7	19	13	9	16	1	1	2	12	1	16	1
STAG2	gi|112789530|ref|NP_001036216.1|	1231	10	10.1111	17.8889	66.4545	2	19.7143	7	23.6842	53.4286	7	11	41.8974	12	4	11	16
PBRM1	gi|93102371|ref|NP_060783.3|	1582	23	18	56	27	2	48	17	8	25	11	16	17	12	3	3	2
LENG8	gi|24308382|ref|NP_443157.1|	800	13	7	14	15	7	16	15	10	24	3	10	12	12	1	24	12
SMARCA4	gi|192807314|ref|NP_001122317.1|	1617	72.625	27.3103	107.953	80.6912	11	68.7736	32.4211	38.8889	93.8611	52.2857	43.2121	96.6447	12	33	25.375	48.8571
PLRG1	gi|4505895|ref|NP_002660.1|	514	1	4	9	7	2	10	3	5	12	5	2	3	12	3	1	1
SMC2	gi|388240808|ref|NP_001252531.1|	1197	8	13	26	28	1	24	17	11	34	11	15	14	12	3	4	22
SIN3A	gi|223941785|ref|NP_001138830.1|	1273	15	17	25	32	2	23	13	27	58	13	7	20	12	5	9	11
MKI67	gi|103472005|ref|NP_002408.3|	3256	49	19	47	8	4	64	35	36	56	7	14	12	12	4	20	30
THOC2	gi|125656165|ref|NP_001075019.1|	1593	22	17	42	12	2	15	20	12	35	17	32	44	12	1	33	15
PDS5B	gi|7657269|ref|NP_055847.1|	1447	4.2	14.1429	21.7241	26.619	2	24.4054	9.75	17.6552	31.9583	7.4375	2.5	20.7692	12	2	4	6.6
CPSF1	gi|56676371|ref|NP_037423.2|	1443	7	5	12	1	4	10	2	7	12	8	23	18	12	4	4	5
RIF1	gi|295054220|ref|NP_001171136.1|	2446	12	13	14	47	4	16	14	19	38	15	18	20	12	1	8	21
EXOC5	gi|5730037|ref|NP_006535.1|	708	2	6	10	2	1	4	2	9	13	3	2	8	12	0	0	3
DDX24	gi|9966805|ref|NP_065147.1|	859	41	39	94	1	2	45	21	15	33	4	5	20	12	0	4	0
RRP1	gi|4503247|ref|NP_003674.1|	461	19	17	19	2	2	19	12	6	15	2	6	5	12	2	7	0
RFC1	gi|32528306|ref|NP_002904.3|	1147	55	13	42	10	2	39	22	17	27	9	6	26	12	1	0	4
PRPF3	gi|4758556|ref|NP_004689.1|	683	6	2	9	1	1	12	7	2	3	2	1	5	12	1	0	1
SMARCD1	gi|133908629|ref|NP_003067.3|	515	7.36364	10.8235	23	26.3846	3	10.5882	3.6	18.2824	32.1233	3.14286	9.91667	11.6429	12	0	8.25	10
THOC1	gi|154448890|ref|NP_005122.2|	657	22	14	18	15	7	13	7	13	17	17	15	40	12	0	19	6
SRSF1	gi|5902076|ref|NP_008855.1|	248	21	17	26	84	44	18	57	24	39	10	13	29	12	0	30	47
TAF6	gi|21536359|ref|NP_647476.1|	677	10	3	16	11	3	5	9	9	31	1	6	12	12	0	1	4
FIP1L1	gi|40254978|ref|NP_112179.2|	594	10	2	2	8	3	6	1	3	5	3	5	2	12	0	12	7
THOC5	gi|50959115|ref|NP_001002879.1|	683	2	7	8	4	2	10	2	6	15	10	16	19	12	0	11	3
GTF3C1	gi|101943240|ref|NP_001511.2|	2109	23	17	51	20	4	21	16	26	67	23	20	60	12	0	3	21
LUC7L2	gi|116812577|ref|NP_057103.2|	392	2.4	5.77778	8	3	5	4	6	5	5	2	7	6	12	0	12.25	2
PDS5A	gi|155030216|ref|NP_001093869.1|	1337	2.8	3.85714	13.2759	16.381	2	18.5946	3.25	14.3448	27.0417	9.5625	2.5	15.2308	12	0	3	4.4
DDX23	gi|41327771|ref|NP_004809.2|	820	11	6	22	2	2	14	6	4	9	2	5	2	12	0	5	2
ZMYND8	gi|34335262|ref|NP_898868.1|	1188	5	6	17	6	2	5	4	7	22	6	10	14	12	0	1	4
SF1	gi|295842307|ref|NP_973726.2|	571	11	6	9	1	1	7	2	4	4	13	4	14	12	0	7	5
SRSF2	gi|306482646|ref|NP_001182356.1|	221	5	6	15	21	46	6	11	16	15	2	1	25	12	0	8	11
RBM26	gi|31652264|ref|NP_071401.3|	980	17	6	25.1429	1	0.5	7	2	1	8.8	1	6	1	12	0	12	1
KMT2B	gi|7662046|ref|NP_055542.1|	2715	10.125	6	18	21.913	1	15	6	7	8.61538	2	1	9	12	0	5	13
PDCD11	gi|70980549|ref|NP_055791.1|	1871	26	27	34	1	17	11	12	4	14	6	15	15	12	0	30	0
RSL1D1	gi|118498359|ref|NP_056474.2|	490	11	7	12	1	1	3	2	1	5	1	1	6	12	0	7	0
LMNA	gi|27436946|ref|NP_733821.1|	664	3	10	6	7	4	5	7	10	9	16	5	7	12	0	0	3
ARID2	gi|56549668|ref|NP_689854.2|	1835	8	1	18	7	1	14	8	3	12	1	7	6	12	0	0	3
TUBB4B	gi|5174735|ref|NP_006079.1|	445	2.5	0	5.76054	5.33333	0.333333	10.0667	3	10.7917	15.8413	24.1194	10.3925	6.76379	11	1	0.666667	1.66667
TUBB2A	gi|4507729|ref|NP_001060.1|	445	0.666667	2.66667	8.72977	1.5	0	1.16667	2.83333	1.66667	2	22.1236	2	21.1371	11	3.66667	2.16667	1
ACTC1	gi|4885049|ref|NP_005150.1|	377	11.5385	50.9128	51.6591	10.669	0	16.7131	15	8.99437	18.215	89.1842	9.8	53.4432	11	53.1544	38.5714	80.5592
C11orf58	gi|7657234|ref|NP_055082.1|	183	7	3	3	37	17	7	21	7	10	0	7	3	11	115	7	24
YWHAB	gi|21328448|ref|NP_647539.1|	246	4	5.14706	11.9698	16.3168	2	9.36735	0	3	26.5385	5.85714	1	11	11	0	0	2
TNPO2	gi|209969836|ref|NP_001129667.1|	887	5.18519	19.8636	43.2353	3.57143	0	26.1765	2.15	29.8421	86.7974	33.0667	14.875	42.0092	11	0	3.53846	15.5766
RPLP1	gi|4506669|ref|NP_000994.1|	114	3	3.33333	1.28571	6.5	1.5	0	3.42857	2	2.2	14.9333	5.625	7.14286	11	3.85714	6	5
CKB	gi|21536286|ref|NP_001814.2|	381	2	14	23	19	0	11	6	11	35	47	7	30	11	13	5	34
TCP1	gi|57863257|ref|NP_110379.2|	556	5	8	23	5	0	5	1	7	17	35	30	36	11	1	2	19
IPO5	gi|24797086|ref|NP_002262.3|	1115	18	40	84	28	0	32	356	217	458	18	16	27	11	9	16	16
TAGLN2	gi|4507357|ref|NP_003555.1|	199	4	8	15	9	0	14	6	11	21	9	4	12	11	7	11	15
CCT8	gi|48762932|ref|NP_006576.2|	548	4	10	15	10	0	11	1	15	8	16	30	25	11	2	6	26
PPIA	gi|10863927|ref|NP_066953.1|	165	8	9	19	23	0	18	11	19	27	22	9	16	11	56	16	31
KPNB1	gi|19923142|ref|NP_002256.2|	876	14	18	23	53	0	21	9	19	40	30	28	30	11	13	24	30
VCP	gi|6005942|ref|NP_009057.1|	806	13	14	56	30	0	26	13	32	60	55	22	44	11	10	23	22
HSPA4	gi|38327039|ref|NP_002145.3|	840	4	16	19.4286	23.625	0	5.625	4	15.9545	23.5172	29.2899	12	17.2222	11	3	8	11.7
CCAR2	gi|24432106|ref|NP_066997.3|	923	5	2	6	4	0	12	2	3	12	2	1	7	11	2	1	5
SNRPD1	gi|5902102|ref|NP_008869.1|	119	97	44	122	90	0	47	73	20	24	16	51	53	11	56	127	129
EIF4A3	gi|7661920|ref|NP_055555.1|	411	0	4.33333	3.75	16.0588	4	10.9688	8.33333	4.66667	11.7857	6.81818	23.7059	18.2424	11	3.2	3.33333	1.28571
ALDOA	gi|193794814|ref|NP_001121089.1|	364	3	0	10.4	15.6471	5	8.90909	2	13	11.8462	32.7419	10.8	9.77778	11	7	14.1667	38.6571
HNRNPAB	gi|55956919|ref|NP_112556.2|	332	9	5	23	23	4	10	9	0	15	34	8	45	11	0	8	3
NAP1L1	gi|21327708|ref|NP_631946.1|	391	228.543	392.685	728.06	1	0	1573.81	37	27.6429	60.75	9	4	16	11	2	1	0
RANGAP1	gi|4506411|ref|NP_002874.1|	587	4	8	12	8	0	5	2	6	24	12	2	8	11	4	1	0
CSE1L	gi|29029559|ref|NP_001307.2|	971	11	25	40	19	0	22	4	40	94	45	9	51	11	0	2	18
PSMC2	gi|4506209|ref|NP_002794.1|	433	1	0	2	6	1	6	1	1	2	3	2	1	11	0	2	2
GNB2L1	gi|5174447|ref|NP_006089.1|	317	3	4	7	12	0	6	5	4	9	20	5	13	11	18	11	3
DCTN2	gi|387527974|ref|NP_001248342.1|	401	9	8	14	20	3	12	12	12	18	15	0	19	11	15	8	13
PKM	gi|33286418|ref|NP_002645.3|	531	2	9	21	23	0	10	3	17	45	23	2	24	11	7	3	28
GPI	gi|18201905|ref|NP_000166.2|	558	2	6	18	20	0	5	3	13	14	23	4	12	11	6	8	14
ACTR1A	gi|5031569|ref|NP_005727.1|	376	11	12.8571	39.6667	17.6429	0	37	15	13	25.9091	17.8824	7	29.3333	11	18	8	20
CCT4	gi|38455427|ref|NP_006421.2|	539	7	8	19	7	0	6	3	5	10	22	22	15	11	6	3	14
P4HB	gi|20070125|ref|NP_000909.2|	508	0	3	3	4	3	9	1	3	7	29	18	15	11	6	4	2
CBX1	gi|187960037|ref|NP_001120700.1|	185	2.88889	4	29.5714	2.36364	2	2.66667	18.3333	17.3333	77.7812	7.41176	0	43	11	6.06897	0	0
CCT7	gi|5453607|ref|NP_006420.1|	543	6	11	15	1	0	5	2	5	5	34	18	26	11	3	9	20
MTHFD1	gi|222136639|ref|NP_005947.3|	935	5	6	7	9	0	7	3	8	14	14	2	18	11	0	6	7
HTATSF1	gi|253970456|ref|NP_001156752.1|	755	1	2	1	8	5	12	5	6	9	2	0	3	11	17	9	5
DHX15	gi|68509926|ref|NP_001349.2|	795	5	10.2857	13	6.66667	0	5	5	9.81818	17	10	1	14	11	19	13.7879	7
EIF2B5	gi|83267879|ref|NP_003898.2|	721	6	4	6	2	0	5	2	8	9	2	7	3	11	26	12	8
CALM3	gi|58218968|ref|NP_005175.2|	149	9	36	30	46	0	10	3	3	19	100	14	46	11	0	12	8
CALR	gi|4757900|ref|NP_004334.1|	417	4	7	10	11	0	5	9	4	7	15	7	8	11	0	8	3
CD2BP2	gi|343887347|ref|NP_001230575.1|	341	6	6	7	10	0	14	11	9	13	1	3	9	11	5	11	5
NPM3	gi|6857818|ref|NP_008924.1|	178	7	22	48	10	0	78	7	10	30	8	8	19	11	34	9	10
XPO1	gi|4507943|ref|NP_003391.1|	1071	9	8	7	7	0	6	4	17	48	22	5	26	11	5	8	6
HDAC1	gi|13128860|ref|NP_004955.2|	482	28.2121	15.6471	49.5636	41.2286	0	39.8621	26.5873	19.8333	28.4762	14	17.5	36.4615	11	8.94118	4.2963	21.1714
PUF60	gi|17298690|ref|NP_055096.2|	542	18.5	7	42	46	12	29.5	11	6.5	14.5	10.5	22	0	11	74	14	19.5
SF3B3	gi|54112121|ref|NP_036558.3|	1217	3	5	11	10	0	20	8	9	14	13	12	29	11	11	13	22
KPNA1	gi|222144293|ref|NP_002255.3|	538	10.9474	2.61538	10.4762	5	3	27.8919	2	9	11.1111	0	6	4.36364	11	1.5	6.5	3
CCT3	gi|63162572|ref|NP_005989.3|	545	3	9	23	11	0	10	3	10	12	26	19	30	11	0	4	17
EIF5	gi|37537716|ref|NP_892116.2|	431	13	6	20	19	0	11	11	8	13	9	15	9	11	12	19	18
PPP2CA	gi|4506017|ref|NP_002706.1|	309	1.5	4	10	9	0	5	1	5	10	13	1.5	7	11	1	1	3
GRWD1	gi|237820620|ref|NP_113673.3|	446	11	8	12	21	0	17	13	7	11	3	2	10	11	13	11	19
EIF2B2	gi|7657058|ref|NP_055054.1|	351	2	3	6	2	0	11	1	4	7	1	6	5	11	4	9	0
LARS	gi|108773810|ref|NP_064502.9|	1176	2	12	22	9	0	5	2	12	17	4	4	25	11	1	0	5
SKP1	gi|25777713|ref|NP_733779.1|	163	5	4	12	6	3	13	1	2	4	5	0	3	11	1	0	0
RPA1	gi|4506583|ref|NP_002936.1|	616	169	83	133	5	0	108	13	9	42	41	22	124	11	1	3	7
POLR2A	gi|4505939|ref|NP_000928.1|	1970	11	12	30	14	0	26	15	14	26	19	17	59	11	25	4	7
MSH2	gi|4557761|ref|NP_000242.1|	934	30	13	45	27	0	43	21	14	34	92	22	155	11	14	11	48
EIF5A	gi|219555707|ref|NP_001137232.1|	184	19	2	35	6	0	69	11	26	38	17	12	56	11	57	18	11
COPB2	gi|4758032|ref|NP_004757.1|	906	5	8	38	6	0	28	10	19	22	8	11	33	11	4	16	17
PTBP1	gi|14165464|ref|NP_114367.1|	550	19	9	36	31	0	30	17	9	40	40	29	50	11	5	13	27
RPL23	gi|4506605|ref|NP_000969.1|	140	3	5	2	2	2	2	0	1	1	5	6	3	11	2	0	2
ACLY	gi|38569421|ref|NP_001087.2|	1101	4	5	24	2	0	26	15	10	15	5	9	26	11	6	16	5
DNAJA1	gi|4504511|ref|NP_001530.1|	397	6	9	13	8	0	45	12	6	17	44	16	35	11	1	2	4
DDX3X	gi|301171467|ref|NP_001180345.1|	661	26	16.7111	56.1702	20.5	0	35.9091	16.7143	10.125	41	25.6667	37	29	11	18.6667	20.4651	26.8333
HNRNPUL1	gi|21536326|ref|NP_008971.2|	856	4	6	19	4	0	12	6	6	13	14	1	22	11	3	0	2
SRP9	gi|4507217|ref|NP_003124.1|	86	4	5	6	4	0	3	3	2	7	4	2	2	11	0	5	2
PRMT1	gi|151301219|ref|NP_938074.2|	353	4	2	9	2	0	2	2	4	11	5	4	12	11	0	1	1
SNRNP40	gi|115298668|ref|NP_004805.2|	357	6	5	12	2	0	17	2	5	12	4	2	10	11	11	5	5
HNRNPLL	gi|20149709|ref|NP_612403.2|	542	11	15	20	6	0	31	20	14	38	5	14	13	11	54	34	18
EIF3B	gi|83367072|ref|NP_001032360.1|	814	6	13	35	11	0	20	7	13	23	13	14	57	11	23	18	13
COPE	gi|31542319|ref|NP_009194.2|	308	4	8	28	17	0	17	8	6	26	5	4	20	11	6	2	5
TROVE2	gi|291084629|ref|NP_001166995.1|	538	5	11	17	18	0	5	3	11	25	8	1	11	11	8	9	12
EIF3F	gi|4503519|ref|NP_003745.1|	357	12	16	28	4	0	12	5	2	14	14	6	31	11	4	6	12
FANCD2	gi|21361861|ref|NP_149075.2|	1471	0	1	4	1	1	16	1	3	16	6	7	4	11	16	3	4
SRP72	gi|109638749|ref|NP_008878.3|	671	12	16	37	23	0	25	8	13	25	11	4	19	11	3	4	17
HNRNPM	gi|14141152|ref|NP_005959.2|	730	11	11	21	26	0	18	16	10	10	38	11	33	11	5	4	14
TSR1	gi|39780588|ref|NP_060598.3|	804	20	14	31	15	0	31	22	22	27	11	9	25	11	33	33	22
HIST1H2BJ	gi|20336754|ref|NP_066402.2|	126	203.25	63.75	217	15.5	0	189	32.95	5.75	18.1	7.25	12.25	28.4	11	3.25	5.25	5.5
HIST1H2BO	gi|16306566|ref|NP_003518.2|	126	203.25	63.75	215.667	15.5	0	189	32.95	5.75	18.1	7.25	12.25	28.4	11	3.25	5.25	5.5
HIST1H2BK	gi|18105048|ref|NP_542160.1|	126	221.75	70.25	247	15.5	0	162	32.95	6.75	18.6	8.25	12.75	29.4	11	3.25	5.25	5.5
HIST1H2BD	gi|20336752|ref|NP_619790.1|	126	221.75	70.25	245.667	15.5	0	162	32.95	6.75	18.6	8.25	12.75	29.4	11	3.25	5.25	5.5
RBBP4	gi|5032027|ref|NP_005601.1|	425	13	12	25.5	53	0	50	73.25	115.778	170.6	4	11	29.8	11	1.25	11	32
MDN1	gi|24415404|ref|NP_055426.1|	5596	0	10	12	14	2	19	2	1	11	20	19	20	11	1	1	2
POLE3	gi|224586804|ref|NP_059139.3|	147	3	8	8	0	1	14	3	2	8	3	5	1	11	2	0	0
KPNA3	gi|34485722|ref|NP_002258.2|	521	1	1.09091	6.5	3	0	3	2	4	9.42857	2.4	4	3.75	11	4	0	3
COPG1	gi|11559929|ref|NP_057212.1|	874	16.5	10.8571	39.1887	7.5	0	30.1395	7	8.86667	37.8824	13.0435	7.6	61.875	11	13	15.4286	17.0526
MARS	gi|14043022|ref|NP_004981.2|	900	7	11	16	9	0	8	8	13	22	6	4	11	11	1	4	13
EIF3A	gi|4503509|ref|NP_003741.1|	1382	4	15	39	18	0	22	3	13	11	20	8	45	11	19	15	14
IARS	gi|94721241|ref|NP_002152.2|	1262	2	7	22	11	0	4	5	10	16	5	4	19	11	0	2	6
RNF2	gi|6005747|ref|NP_009143.1|	336	5.14286	11	16.0345	8.5	0	11	6.66667	6.22222	15.2609	4.63636	7.28571	14.1429	11	7.5	3.3	2
MDH2	gi|21735621|ref|NP_005909.2|	338	2	2	11	14	0	11	7	3	16	61	10	23	11	9	19	12
UBQLN4	gi|40538799|ref|NP_064516.2|	601	3.85714	5.46032	15.4483	6.5	0	15.9545	3	11.6667	13.9464	14.5714	2	4.8	11	0.333333	4	0.5
QARS	gi|4826960|ref|NP_005042.1|	775	3	2	13	2	0	12	2	5	23	5	2	8	11	2	1	1
C14orf166	gi|7706322|ref|NP_057123.1|	244	3	5	7	9	0	4	2	10	19	9	4	18	11	0	6	3
MACF1	gi|33188445|ref|NP_036222.3|	5430	2	7	5	4	0	3	3	1	12	27	1	11	11	0	8	5
LRRC47	gi|24308207|ref|NP_065761.1|	583	6	2	12	6	0	13	2	6	17	7	4	12	11	9	5	14
TARDBP	gi|6678271|ref|NP_031401.1|	414	8	5	10	15	0	14	10	14	7	3	8	12	11	10	3	2
CNOT1	gi|42716275|ref|NP_057368.3|	2376	12	7	24	12	0	25	11	16	26	9	8	32	11	6	4	10
DDX39A	gi|21040371|ref|NP_005795.2|	427	7.5	5.4	10.0714	11.0339	0	3.82857	7.375	6.33333	5.08163	7.6	8.75	6.60317	11	0	2.23077	7.77778
EIF3L	gi|7705433|ref|NP_057175.1|	564	4	8	19	5	2	5	0	6	14	7	10	16	11	6	7	5
KDM1A	gi|58761544|ref|NP_001009999.1|	876	4	10	19	30	0	33	19	9	33	31	19	79	11	10	7	22
SLC4A1AP	gi|155722990|ref|NP_060628.2|	796	2	3	7	1	0	1	6	7	15	2	1	8	11	4	0	8
SEC23B	gi|289629265|ref|NP_001166216.1|	767	4.4	4	14	5	0	12.7273	13.0435	13.0588	19.4783	6.53846	1	19.4634	11	2.66667	4.71429	9.6
EXOSC10	gi|50301240|ref|NP_001001998.1|	885	7	9	14	5	0	15	10	6	15	4	4	13	11	7	12	11
COPZ1	gi|7706337|ref|NP_057141.1|	177	1	4	4	4	4	1	1	0	1	4	3	1	11	3	1	2
POLR2D	gi|4758574|ref|NP_004796.1|	142	3	2	8	4	0	5	4	2	7	6	2	7	11	0	0	2
RPL18	gi|395132436|ref|NP_001257419.1|	159	2	3	1	2	2	5	1	2	2	1	0	1	11	1	6	0
SEC23A	gi|38202214|ref|NP_006355.2|	765	6.6	4	16	4	0	22.2727	11.9565	23.9412	36.5217	10.4615	4	22.5366	11	5.33333	6.28571	8.4
COIL	gi|4758024|ref|NP_004636.1|	576	1	0	5	5	2	4	11	1	5	2	9	6	11	2	0	5
RTCB	gi|7657015|ref|NP_055121.1|	505	12	10	24	16	0	24	9	10	23	17	7	19	11	4	5	5
DDX1	gi|4826686|ref|NP_004930.1|	740	7	23	43	19	0	28	4	13	38	18	2	52	11	3	12	4
RPS14	gi|68160922|ref|NP_001020242.1|	151	5	4	3	2	3	5	2	3	5	0	4	2	11	0	2	2
ELAVL1	gi|38201714|ref|NP_001410.2|	326	4	4	3	9	4	4	4	1	3	0	7	9	11	0	8	0
FANCI	gi|164607124|ref|NP_001106849.1|	1328	2	5	6	2	0	11	2	2	12	3	15	5	11	3	1	1
EIF3D	gi|4503523|ref|NP_003744.1|	548	2	6	17	0	2	8	2	3	2	11	4	14	11	20	3	3
KIF11	gi|13699824|ref|NP_004514.2|	1056	4	4	18	15	0	4	8	10	15	9	2	9	11	0	0	2
TPT1	gi|4507669|ref|NP_003286.1|	172	4	5	6	11	0	2	7	2	6	6	1	4	11	2	3	12
DAZAP1	gi|25470886|ref|NP_061832.2|	407	1	0	5	6	2	2	2	3	5	2	3	3	11	2	1	4
HNRNPH3	gi|14141157|ref|NP_036339.1|	346	2	1	2	6	0	2	2	2	3	4	2	5	11	0	1	0
DARS	gi|45439306|ref|NP_001340.2|	501	0	6	8	8	2	4	2	11	10	3	3	5	11	1	0	6
	gi|4505119|ref|NP_003917.1|	291	4	3	10	8	1	9	1	3	20	6	0	10	11	6	4	2
EIF4B	gi|50053795|ref|NP_001408.2|	611	6	2	16	4	0	6	1	1	4	9	2	9	11	16	7	4
	gi|155030232|ref|NP_055204.2|	1130	2	9	16	1	0	5	5	2	3	3	4	4	11	0	0	0
MED1	gi|28559039|ref|NP_004765.2|	1581	6	2	6	4	0	9	5	4	14	1	1	9	11	0	1	0
SNRPA	gi|4759156|ref|NP_004587.1|	282	17	9	106	5	0	31	10	3	20	7.77778	14	26	11	12	27.6923	7
DPY30	gi|14211889|ref|NP_115963.1|	99	27	18	33	47	0	41	17	13	41	30	21	42	11	6	13	18
PAF1	gi|378744165|ref|NP_001243755.1|	485	0	5	8	10	1	12	4	9	21	7	10	22	11	5	9	10
PURA	gi|5032007|ref|NP_005850.1|	322	31	13	22	1	0	16	7	3	10	19	5	50	11	0	0	0
HIRIP3	gi|21396500|ref|NP_003600.2|	556	21	19	53	3	0	14	6	2	3	3	6	2	11	10	12	11
TUBG1	gi|31543831|ref|NP_001061.2|	451	8	4	16	8	2	25	2	0	11	6	1	12	11	4	1	1
PRRC2A	gi|314122241|ref|NP_004629.3|	2157	9	4	19	4	0	11.6471	7	9	8	3	1	1	11	2	3	2
RAD23B	gi|4506387|ref|NP_002865.1|	409	198.861	35	121.653	3	0	53.7627	10.8333	9	12.8333	15	12.8571	30	11	0	0	3
EDC4	gi|45827771|ref|NP_055144.3|	1401	7	15	12	23	0	11	7	20	19	34	2	34	11	1	0	5
WDR61	gi|13376840|ref|NP_079510.1|	305	3	3	13	7	0	17	2	3	32	10	3	26	11	6	6	15
SYMPK	gi|124028529|ref|NP_004810.2|	1274	20	12	12	4	0	16	6	9	24	11	21	20	11	8	17	10
SRP54	gi|4507215|ref|NP_003127.1|	504	5	13	25	10	0	13	3	6	13	24	8	19	11	0	3	20
RPA3	gi|4506587|ref|NP_002938.1|	121	43	27	45	1	0	49	9	2	10	33	12	70	11	0	0	0
XRN2	gi|18860916|ref|NP_036387.2|	950	7	10	12	4	0	14	1	7	17	2	14	13	11	0	13	12
SMU1	gi|109948304|ref|NP_060695.2|	513	4	2	4	7	0	15	11	11	17	4	5	1	11	12	14	6
INO80E	gi|27734727|ref|NP_775889.1|	244	14	0	8	4	2	6	6	6	10	2	5	5	11	0	1	4
ACTR3	gi|5031573|ref|NP_005712.1|	418	1	7	5	12	0	6	2	4	18	19	3	5	11	5	2	3
AP3D1	gi|117553580|ref|NP_003929.4|	1153	10	5	25	3	0	10	5	6	19	6	11	7	11	13	15	3
CPSF3	gi|7706427|ref|NP_057291.1|	684	6	0	5	7	2	6	4	5	4	4	4	8	11	0	1	7
CPSF2	gi|34101288|ref|NP_059133.1|	782	2	5	4	2	0	12	1	2	4	5	11	3	11	1	1	1
FAM98B	gi|109452587|ref|NP_775882.2|	433	1	4	5	5	0	9	3	7	16	2	1	1	11	0	5	2
FBL	gi|12056465|ref|NP_001427.2|	321	13	8	20	4	0	49	5	10	17	22	12	66	11	1	1	0
GTF2F2	gi|4758488|ref|NP_004119.1|	249	7	1	4	4	1	3	0	4	6	4	6	3	11	25	0	2
TIA1	gi|188219591|ref|NP_071505.2|	386	1	2.5	3.6	2	0	2.66667	1	1.5	8	1	5.6	8.90909	11	0	2	6
MTA2	gi|14141170|ref|NP_004730.2|	668	11	2.10526	10	22.3235	3	13	5	13.2653	19.4935	1.04348	0	16.2462	11	2	6	5.5
LEPRE1	gi|186928835|ref|NP_071751.3|	736	0	2	7	2	4	8	7	3	16	1	3	10	11	0	5	2
DYNLT1	gi|5730085|ref|NP_006510.1|	113	8	6	12	18	0	9	8	6	4	3	3	8	11	3	5	12
CKMT1A	gi|66346730|ref|NP_001015001.1|	417	2	1	8	4	0	2	1	2	6	7	4	6	11	1	3	2
TOP2B	gi|19913408|ref|NP_001059.2|	1621	60.9744	40.8511	90.8707	25.6348	0	123.773	51.1022	39.9375	44.7963	52.4493	61.7197	38.9538	11	32.9275	67.9455	65.7
NCAPH	gi|25121987|ref|NP_056156.2|	741	9	8	23	9	0	30	5	9	27	13	4	23	11	3	1	3
HDLBP	gi|42716280|ref|NP_976221.1|	1268	2	1	2	4	1	8	2	0	3	3	1	1	11	0	0	2
FERMT2	gi|201861813|ref|NP_001128471.1|	687	4	1	4	1	0	3	2	6	9	6	2	2	11	0	1	0
EXOC4	gi|82546830|ref|NP_068579.3|	974	6	4	21	13	0	6	3	7	19	5	5	11	11	0	2	5
SMN2	gi|10937869|ref|NP_059107.1|	294	1	3	5	2	2	3	5	2	4	2	0	3	11	0	3	2
API5	gi|219283152|ref|NP_001136402.1|	524	3	3	7	5	0	3	2	5	5	6	3	2	11	1	5	0
NCAPD2	gi|178056552|ref|NP_055680.3|	1401	14	13	50	12	0	49	16	27	37	31	31	34	11	0	3	35
WBP11	gi|7706501|ref|NP_057396.1|	641	2	0	12	3	1	7	5	9	4	6	11	9	11	6	15	7
CWC15	gi|116812573|ref|NP_057487.2|	229	5	3	5	4	0	7	1	5	5	3	3	1	11	5	7	3
ADNP	gi|31563503|ref|NP_852107.1|	1102	8	3	8	10	0	5	11	11	35	4	5	6	11	0	1	4
MCTS1	gi|212276121|ref|NP_001131026.1|	182	7	4	6	1	0	7	2	4	3	1	2	10	11	3	4	4
NELFE	gi|14670268|ref|NP_002895.3|	380	2	2	9	3	0	9	12	7	4	1	1	2	11	3	7	3
PSPC1	gi|109240550|ref|NP_001035879.1|	523	2	8	5	10	0	10	3	6	16	16	11	12	11	6	5	7
KRI1	gi|145580615|ref|NP_075384.3|	709	13	14	21	0	2	16	22	6	15	11	10	16	11	5	20	3
HMGA1	gi|22208971|ref|NP_665908.1|	107	14.2222	3.5	14	5	0	9.75	10.7143	7.71429	10.1111	8	9.77778	9.33333	11	52.8542	6.85714	10
SMARCC2	gi|21237805|ref|NP_003066.2|	1214	44.5217	0	36.2353	109.949	9.5	74.1698	50.2222	51.5185	46.5	22.2258	37.4545	51.0698	11	8	13.5	67.6923
2014-09-07	gi|148352331|ref|NP_001779.3|	437	4	2	5.5	26	4	5.5	3.5	11	23	8	4.5	0	11	1.5	0.5	10
SMARCA2	gi|48255898|ref|NP_620614.2|	1572	10.375	5.68966	16.0471	12.3088	0	12.2264	11.5789	11.1111	15.1389	8.71429	2.78788	16.3553	11	0	3.625	8.14286
PDAP1	gi|7657441|ref|NP_055706.1|	181	3	1	3	3	0	4	3	2	6	6	1	2	11	0	6	4
	gi|397138233|ref|XP_003403813.2|	246	3	4	1	1	0	10	1	1	2	2	1	2	11	0	8	4
ITCH	gi|27477109|ref|NP_113671.3|	862	0.333333	2	3	3	0	2	1	2	5	3	1	2	11	0	3.33333	3
ACTR2	gi|5031571|ref|NP_005713.1|	394	2	1	6	3	0	2	1	5	7	7	1	1	11	1	0	0
MRE11A	gi|5031923|ref|NP_005582.1|	708	5	8	29	29	0	23	14	11	28	15	2	18	11	0	2	12
BOD1L1	gi|87299628|ref|NP_683692.2|	3051	0	4	8	6	1	4	2	3	10	9	2	2	11	0	2	2
SRSF11	gi|300244569|ref|NP_001177916.1|	483	2	1	3	3	0	2	5	2	2	3	2	1	11	0	2	1
NCAPG	gi|21359945|ref|NP_071741.2|	1015	16	13	19	4	0	14	9	8	20	7	6	22	11	4	0	9
CUX1	gi|321400107|ref|NP_001189472.1|	1516	1	1	6	4	0	16	1	5	19.8947	4	1	1	11	0	1	4
ARHGEF2	gi|15011974|ref|NP_004714.2|	958	4	7	9	2	0	8	1	5	10	6	6	11	11	0	0	5
ADD1	gi|29826319|ref|NP_001110.2|	737	2	5.83333	13	8.4	0	2	5	4	9	33.9429	1	21	11	0	10	10
RRP1B	gi|57863269|ref|NP_055871.1|	758	25	15	28	6	11	18	16	3	15	3	5	0	11	1	13	5
C12orf43	gi|12597631|ref|NP_075046.1|	262	3	2	2	3	4	5	1	2	2	2	0	2	11	10	10	2
LIG3	gi|73747829|ref|NP_039269.2|	1009	63	33	55	1	3	32	23	13	20	9	0	33	11	1	2	5
DHX38	gi|17999539|ref|NP_054722.2|	1227	4	4	15	5	1	10	1	5	12	4	0	4	11	4	3	1
HMGA1	gi|22208979|ref|NP_665912.1|	96	1.77778	3.5	2	1	9	3.25	4.28571	1.28571	2.88889	0	1.22222	2.66667	11	6.14583	1.14286	5
DENR	gi|27501446|ref|NP_003668.2|	198	1	4	5	7	2	5	5	2	8	0	1	4	11	1	1	1
RCC1	gi|114796642|ref|NP_001041664.1|	421	11	12	39	12	0	16	5	3	13	11	2	12	11	5	5	9
THOC6	gi|31543164|ref|NP_077315.2|	341	11	6	14	4	0	8	8	9	14	7	12	14	11	1	14	6
ANAPC7	gi|212549736|ref|NP_057322.2|	599	12	13	48	34	0	35	7	16	22	13	8	29	11	2	3	16
MDC1	gi|132626688|ref|NP_055456.2|	2089	20	15	50	44	0	67	31	29	44	17	8	30	11	4	13	26
USP39	gi|376319199|ref|NP_001243654.1|	565	19	16	23	5	0	15	13	7	14	4	6	12	11	23	32	6
CD3EAP	gi|6912246|ref|NP_036231.1|	510	11	10	8	14	0	13	5	4	6	5	7	6	11	6	2	12
SMCHD1	gi|148839305|ref|NP_056110.2|	2005	22	13	34	30	0	29	24	34	53	35	26	45	11	4	16	33
ORC3	gi|32483367|ref|NP_036513.2|	711	14	16	27	4	0	23	3	12	18	8	13	9	11	2	1	1
GTF3C2	gi|78482617|ref|NP_001030598.1|	911	15	10	22	7	0	18	7	10	28	1	5	15	11	1	4	12
TFCP2	gi|21361278|ref|NP_005644.2|	502	9	6.66667	16.3636	6	0	5	4	6	5	3	11	15	11	2	3	5
CTR9	gi|7661950|ref|NP_055448.1|	1173	2	2	9	4	0	20	3	4	20	3	2	10	11	4	1	5
EXOC1	gi|30410716|ref|NP_839955.1|	879	2	2	4	5	0	7	1	5	12	3	2	9	11	1	2	2
PPP1R10	gi|25777671|ref|NP_002705.2|	940	9	2	25	10	0	19	9	9	12	5	4	22	11	2	4	13
KIAA1429	gi|33946282|ref|NP_056311.2|	1812	6	7	19	4	0	19	2	6	19	5	7	20	11	1	10	2
NIPBL	gi|47578105|ref|NP_597677.2|	2804	1	0	9	3	1	12	5	2	20	3	9	9	11	2	3	6
2014-09-09	gi|116256489|ref|NP_006631.2|	568	0	10	20	9	3	16	6	14	27	12	9	28	11	2	15	27
2014-09-11	gi|8922712|ref|NP_060713.1|	429	0	6	6	13.3333	5	8	8	5.625	14.9286	8.57143	8	7.63636	11	0.5	7	11.6364
EP400	gi|331284125|ref|NP_056224.3|	3123	1	1	2	2	0	39	2	1	6	5	1	15	11	0	0	2
MRPL12	gi|27436901|ref|NP_002940.2|	198	2	3	3	2	0	5	1	2	3	8	2	1	11	0	3	0
TUBGCP2	gi|375298717|ref|NP_001243546.1|	930	1	2	4	1	0	7	2	7	10	2	2	11	11	0	0	3
KMT2A	gi|308199413|ref|NP_001184033.1|	3972	7.875	14	21	2.08696	0	15	2	4	19.3846	1	2	5	11	0	0	2
HMGA2	gi|4504431|ref|NP_003474.1|	109	2	4	4	2	2	7	3	3	8	1	4	0	11	0	2	1
NHP2	gi|8923444|ref|NP_060308.1|	153	4	4	2	5	1	6	3	8	7	1	0	6	11	0	5	4
SRSF3	gi|4506901|ref|NP_003008.1|	164	3	1	1.5	3	2	7	0	2.66667	6	5	12	8	11	0	14	2
POLDIP3	gi|29837655|ref|NP_115687.2|	421	6	7	15	9	0	3	2	2	4	10	3	7	11	1	0	3
EXOC2	gi|21361625|ref|NP_060773.3|	924	5	4	14	7	0	19	4	11	12	20	3	16	11	2	0	2
POGZ	gi|302699211|ref|NP_665739.3|	1315	4	5	15	9	0	13	35	20	51	2	2	9	11	1	0	2
DDX52	gi|38569505|ref|NP_008941.2|	599	21	9	5	7	0	4	14	4	15	16	22	12	11	3	0	1
USP48	gi|52630449|ref|NP_115612.4|	1035	12	7	18	6	0	24	2	4	15	3	6	8	11	1	0	2
RBBP5	gi|53759148|ref|NP_005048.2|	538	8	8	18	14	0	13	4	15	16	3	6	19	11	0	2	4
TP53	gi|187830777|ref|NP_001119584.1|	393	5	13	3	1	0	9	7	2	2	2	3	2	11	0	2	1
POLR1A	gi|103471997|ref|NP_056240.2|	1720	8	12	41	28	0	21	7	8	29	8	16	29	11	0	3	11
ANAPC1	gi|12056971|ref|NP_073153.1|	1944	5	9	31	13	0	12	3	9	22	6	2	37	11	0	2	7
CDC27	gi|167466175|ref|NP_001247.3|	824	9	8	9	14	0	8	5	7	16	1	3	17	11	0	7	4
DRG1	gi|4758796|ref|NP_004138.1|	367	4	1	6	2	0	5	2	1	9	5	3	1	11	0	2	4
THOC3	gi|14150171|ref|NP_115737.1|	351	3	5	9	1	0	2	1	3	5	5	10	5	11	0	2	2
TRMT1L	gi|163792194|ref|NP_112196.3|	733	2	1	8	1	0	4	2	2	7	1	2	8	11	0	1	7
ZNF687	gi|24308227|ref|NP_065883.1|	1237	6	3	10	4	0	1	5	2	7	2	5	5	11	0	1	2
FOXC1	gi|119395716|ref|NP_001444.2|	553	1	3	8	0	1	12	2	2	5	2	1	3	11	1	0	2
CEBPZ	gi|42542392|ref|NP_005751.2|	1054	20	11	9	0	7	2	3	2	11	2	6	5	11	0	14	2
LUC7L3	gi|52426743|ref|NP_006098.2|	432	7	5	4	0	2	2	5	3	3	1	4	11	11	0	9	2
CDK2AP1	gi|394025688|ref|NP_001257363.1|	87	0	4	7	2	1	8	2	1	5	6	2	8	11	1	0	2
CHTOP	gi|28875797|ref|NP_056422.2|	248	5	3	6	6	3	6	1	1	5	4	0	4	11	0	0	0
GLYR1	gi|40556376|ref|NP_115958.2|	553	17	9	13	2	4	12	8	4	12	0	1	8	11	0	9	0
KIF4A	gi|116686122|ref|NP_036442.3|	1232	6	4	11	13	2	12	5	8	15	0	5	3	11	0	0	5
KTN1	gi|118498356|ref|NP_001072989.1|	1357	2	5	9	1	4	2	0	2	6	5	6	2	11	0	1	0
POLR1E	gi|11968047|ref|NP_071935.1|	419	1	4	9	7	1	2	0	5	6	2	1	4	11	0	0	16
XPC	gi|224809295|ref|NP_004619.3|	940	318	40	161	10	0	104	55	15	39	17	19	72	11	0	4	0
	gi|5032169|ref|NP_005643.1|	500	1	6	21	4	0	12	1	5	11	2	1	9	11	0	1	0
RAI1	gi|40807477|ref|NP_109590.3|	1906	20	31	57	3	0	62	12	21	19	1	3	7	11	0	0	5
DDB2	gi|4557515|ref|NP_000098.1|	427	4	6	11	4	0	14	5	9	6	4	2	16	11	0	0	2
CHAMP1	gi|255918141|ref|NP_001157617.1|	812	1	1	12	7	0	9	12	16	22	5	6	11	11	0	0	2
ZMYM2	gi|300192961|ref|NP_001177894.1|	1377	3	7	16	32	0	9	10	11	25	3	3	15	11	0	0	13
DDX41	gi|21071032|ref|NP_057306.2|	622	5	4	17	4	0	3	2	1	3	5	1	1	11	0	0	2
PRR12	gi|153792074|ref|NP_065770.1|	2036	1	5	21	5	0	17	1	5	13	2	9	7	11	0	0	10
TRRAP	gi|347360922|ref|NP_001231509.1|	3859	6	3	12	7	0	59	6	8	14	10	14	19	11	0	0	4
KDM6A	gi|189011544|ref|NP_066963.2|	1401	8	2	5	8	0	4	4	6	4	1	3	6	11	0	0	4
RBPJ	gi|42560223|ref|NP_976029.1|	486	1	2	2	2	0	1	4	2	1	2	1	2	11	0	0	1
TAF5	gi|21071067|ref|NP_008882.2|	800	2	0	8	1	1	5	1	6	20	3	4	8	11	0	1	0
SRSF9	gi|4506903|ref|NP_003760.1|	221	0	1	2	4	3	7	3	4	7	2	4	8	11	0	4	0
DDX27	gi|224593278|ref|NP_060365.7|	796	12	12	33	2	2	8	4	2	7	1	2	0	11	0	0	0
ATAD5	gi|26080431|ref|NP_079133.3|	1844	18	4	8	3	9	25	10	3	11	0	1	6	11	0	0	0
BRD7	gi|291219913|ref|NP_001167455.1|	652	3	1	5	6	0	13	5	3	15	5	1	11	11	0	0	0
KIF18B	gi|387942371|ref|NP_001251503.1|	833	32	4	18	2	0	22	2	1	4	4	1	7	11	0	0	0
ISL2	gi|21956641|ref|NP_665804.1|	359	1	2	6	2	0	2	2	2	2	1	1	2	11	0	0	0
TUBB6	gi|14210536|ref|NP_115914.1|	446	0.666667	0.666667	0	3.37624	0	0.666667	1.33333	0.666667	5.52174	13.6496	4.98113	24.4681	10	1.66667	0.666667	4.05556
HNRNPF	gi|148470406|ref|NP_001091676.1|	415	12	12	38.2292	23.9048	0	41.057	0	6.75	59.1115	33.4117	36.6071	53.3925	10	22.2118	9.5	18.5714
EEF1A2	gi|4503475|ref|NP_001949.1|	463	12.0157	5.07692	20.8702	1.09554	0	21.6075	10.4115	17.888	32.8842	5.344	0	7.58856	10	5.28889	0	13.5034
HIST3H2A	gi|15617199|ref|NP_254280.1|	130	1.33333	12.6667	129.5	5	0.6	0	21.2	3	1	4.5	5.5	0	10	4.5	2.2	4.2
SSB	gi|10835067|ref|NP_003133.1|	408	1	3	4	15	0	7	3	8	9	2	0	5	10	3	1	1
CCT2	gi|5453603|ref|NP_006422.1|	535	7	13	23	3	0	8	0	4	7	47	25	33	10	1	2	6
FASN	gi|41872631|ref|NP_004095.4|	2511	0	9	16	11	0	19	1	10	21	18	2	25	10	3	8	26
YWHAG	gi|21464101|ref|NP_036611.2|	247	1	2.05882	10.8816	13.2574	0	4.16327	2.07407	2	3.46154	2.34286	0	4	10	1.08333	2	0
RANBP1	gi|4506407|ref|NP_002873.1|	201	5	0	6	6	0	1	2	5	5	14	2	3	10	0	2	4
CCT5	gi|24307939|ref|NP_036205.1|	541	1	5	10	1	0	7	0	5	6	30	22	34	10	4	8	8
PDIA4	gi|4758304|ref|NP_004902.1|	645	1	4	7	1	0	5	0	2	10	5	11	2	10	2	9	1
PUF60	gi|17978512|ref|NP_510965.1|	559	18.5	7	0	0	12	29.5	11	6.5	14.5	10.5	22	55	10	0	14	19.5
GTF2A1	gi|7706735|ref|NP_056943.1|	376	2	2	2	1	0	2	1	2	3	0	2	1	10	3	0	0
CCT6A	gi|4502643|ref|NP_001753.1|	531	3	6	6	3	0	3	0	5	3	28	9	12	10	0	2	2
MYL6	gi|17986258|ref|NP_066299.2|	151	2	0	4	2	1	6	0	2	10	16	3	10	10	0	2	1
HNRNPC	gi|117190192|ref|NP_001070910.1|	306	6	10.5	0	21.5	1	6.5	5.5	2.5	0	18	10	12.9091	10	6.5	1	0
PPP2R1A	gi|21361399|ref|NP_055040.2|	589	0	8	4	8	0	7	4	6	10	8	4	16	10	2	1	2
PSMC3	gi|21361144|ref|NP_002795.2|	439	2	1	6	11	0	2	0	3	10	3	1	4	10	0	0	2
YBX1	gi|34098946|ref|NP_004550.2|	324	17	7	10	0	2	6	0	1	7	27	4	21	10	0	0	1
PELO	gi|31880783|ref|NP_057030.3|	385	2	1	6	7	0	8	9	2	7	0	5	6	10	18	8	3
WDR70	gi|8922301|ref|NP_060504.1|	654	4	0	8	7	3	14	9	8	12	0	12	13	10	16	8	6
GPALPP1	gi|33354279|ref|NP_061029.2|	340	1	0	1	1	1	7	5	4	5	0	4	6	10	7	9	1
RPS3A	gi|4506723|ref|NP_000997.1|	264	0	1	11	0	1	3	1	7	6	5	1	4	10	5	1	2
SART3	gi|7661952|ref|NP_055521.1|	963	3	6	18	9	0	7	1	9	9	0	2	12	10	0	1	5
DR1	gi|4503381|ref|NP_001929.1|	176	2	4	2	0	0	6	3	1	9	2	5	2	10	0	2	1
FAM21A	gi|54124343|ref|NP_001005751.1|	1341	0	6	2.33333	0.333333	0	7	1	1.33333	4.16667	1.33333	1	3.5	10	0	0.333333	2
PRMT5	gi|20070220|ref|NP_006100.2|	637	1	4	9	3	0	9	2	8	14	2	0	11	10	2	0	5
AAR2	gi|18034690|ref|NP_056326.2|	384	2	6	5	1	0	4	7	5	4	0	1	5	10	4	3	3
PAXIP1	gi|93141033|ref|NP_031375.3|	1069	1	0	3	7	0	6	4	5	6	4	2	3	10	3	5	4
COPG2	gi|109134349|ref|NP_036265.3|	871	10.5	8.14286	27.8113	2.5	0	17.8605	0	10.1333	31.1176	16.9565	11.4	26.125	10	0	8.57143	18.9474
EIF3C	gi|389616156|ref|NP_001254503.1|	913	5	9	8	9	0	4	1	4	11	7	0	28	10	16	14	7
HDGFRP2	gi|48255931|ref|NP_001001520.1|	671	0	5.33333	4	2	4	12.9231	5.37037	5.14286	20.4	0	11.2	7.5	10	0	2	4.11111
ALDOC	gi|4885063|ref|NP_005156.1|	364	0	4	2.6	3.35294	0	5.09091	1	2	2.15385	2.25806	1.2	1.22222	10	0	2.83333	2.34286
EPB41L2	gi|4503579|ref|NP_001422.1|	1005	0.5	4.5	20	2	0	6	0	1	5	97	1	6	10	0	0.5	0
PRKCSH	gi|48255889|ref|NP_002734.2|	528	1	2	3	6	0	6	0	4	8	6	1	1	10	0	0	0
EEA1	gi|55770888|ref|NP_003557.2|	1411	0	10	13	5	0	6	4	9	14	7	7	16	10	0	0	1
SF3B1	gi|54112117|ref|NP_036565.2|	1304	1	1	3	5	0	5	0	3	11	3	4	7	10	0	1	3
LARP7	gi|109809741|ref|NP_057732.2|	582	0	2	5	1	2	2	5	3	6	4	0	1	10	3	1	0
DRAP1	gi|18426973|ref|NP_006433.2|	205	0	2	3	1	1	2	1	3	4	2	0	6	10	0	4	0
TCEB1	gi|325652043|ref|NP_001191791.1|	112	1	1	2	1	0	2	3	2	7	2	0	2	10	3	1	2
UBAP2L	gi|188497758|ref|NP_055662.3|	1087	2	0	3	3	0	10	4	5	3	9	3	6	10	2	1	5
EPDR1	gi|345110632|ref|NP_060019.2|	224	0	1	3	4	6	1	2	3	5	2	0	8	10	0	2	1
POLR2H	gi|14589953|ref|NP_006223.2|	150	0	2	4	0	2	2	1	1	6	1	1	4	10	0	0	2
SNRPA1	gi|50593002|ref|NP_003081.2|	255	2	1	6	3	2	5	1	0	1	0	1	1	10	6	6	0
POLR2B	gi|4505941|ref|NP_000929.1|	1174	5	0	13	7	0	15	6	9	18	10	13	38	10	5	9	2
HIST2H2AB	gi|28195394|ref|NP_778235.1|	130	8.83333	12.6667	27.0833	0	0.6	138.426	2.2	0.5	3.5	0	3	9.15385	10	0	0.2	0.2
NMT1	gi|10835073|ref|NP_066565.1|	496	4	3	8	4	0	7	4	9	6	0.5	0	5	10	4	5	3
IMPDH2	gi|66933016|ref|NP_000875.2|	514	0	4	2	1	2	11	1	1	5	6	0	1	10	0	0	2
POP1	gi|225007652|ref|NP_001139333.1|	1024	7	5	13	1	0	16	4	7	10	0	1	7	10	0	2	0
NSUN2	gi|301336155|ref|NP_001180384.1|	732	4	4	4	1	0	6	0	3	2	3	2	2	10	0	0	0
GEMIN5	gi|157739942|ref|NP_056280.2|	1508	0	1	7	4	0	7	4	3	6	3	1	1	10	1	0	0
TAF7	gi|14717407|ref|NP_005633.2|	349	0	4	3	3	3	4	3	1	8	1	0	3	10	0	1	0
AP3B1	gi|32484979|ref|NP_003655.3|	1094	2	7	10.9091	0	0	5	1	5	13.8462	8	5	2	10	1	0	1
TBL1XR1	gi|19913371|ref|NP_078941.2|	514	2	2	4	4	0	3	10	5	9	1	0	7.71429	10	1	0	0.5
CAPZB	gi|4826659|ref|NP_004921.1|	272	1	2	11	10	0	9	2	1	6	6	0	3	10	3	0	1
SERBP1	gi|66346679|ref|NP_001018077.1|	408	3	3	4	14	0	5	7	2	12	0	9	6	10	2	8	7
RPA2	gi|4506585|ref|NP_002937.1|	270	34	22	36	0	0	41	2	6	15	23	10	105	10	0	3	0
ZCCHC8	gi|38044290|ref|NP_060082.2|	707	2	2	2	3	0	0	3	3	6	4	1	8	10	0	0	1
POLR2C	gi|14702171|ref|NP_116558.1|	275	2	3	5	1	0	3	0	3	6	3	1	12	10	6	0	1
TIMM13	gi|11024700|ref|NP_036590.1|	95	3	7	3	3	0	15	0	4	5	7	10	12	10	2	0	3
VPS35	gi|17999541|ref|NP_060676.2|	796	0	3	7	1	0	4	2	7	8	2	2	4	10	1	0	4
AATF	gi|7657013|ref|NP_036270.1|	560	8	9	14	3	0	6	1	2	6	0	6	4	10	1	6	2
RAE1	gi|62739173|ref|NP_001015885.1|	368	0	6	10	2	0	6	4	4	6	1	2	10	10	0	6	6
AP2B1	gi|4557469|ref|NP_001273.1|	937	5	10.2857	12	4	0	10	1	0	12.4444	8	1.5	2.25	10	3	1	0
EIF3G	gi|49472822|ref|NP_003746.2|	320	0	5	7	2	1	3	0	1	5	1	1	1	10	2	0	1
NOC2L	gi|157694511|ref|NP_056473.2|	749	16	4	17	0	8	3	2	1	9	2	8	0	10	0	10	1
CDK1	gi|16306492|ref|NP_203698.1|	240	0	1	1	2	0	6	5	6	6	10	5	7	10	0	0	3
AP2A2	gi|27477041|ref|NP_036437.1|	939	2.8	1.66667	6.66667	1	0	2	0	2.4	2.85714	1.14286	0.5	1	10	2	0.5	1
GOT2	gi|73486658|ref|NP_002071.2|	430	0	2	7	6	0	5	2	4	4	17	2	9	10	1	9	1
KAT7	gi|312434011|ref|NP_001186084.1|	581	13	11	13.7143	0	5	8	10	11	17.7778	0	6	1	10	0	3	0
HADHA	gi|20127408|ref|NP_000173.2|	763	3	3	6	1	0	9	14	9	11	52	0	6	10	0	0	4
EXOSC8	gi|31415882|ref|NP_852480.1|	276	0	1	5	0	1	4	5	3	2	1	1	7	10	0	4	4
RPL3	gi|4506649|ref|NP_000958.1|	403	1	1	2	0	1	3	1	2	2	0	3	3	10	0	0	0
LONP1	gi|21396489|ref|NP_004784.2|	959	1	1	3	0	0	8	2	1	9	40	2	4	10	0	1	4
CPVL	gi|83641876|ref|NP_061902.2|	476	0	2	5	3	1	8	0	3	6	7	4	21	10	0	1	0
MTOR	gi|4826730|ref|NP_004949.1|	2549	3	2	8	3	0	1	2	1	5	2	0	5	10	0	0	2
H3F3B	gi|4885385|ref|NP_005315.1|	136	50	9	13	0	0	62	10	54	128	5	2	14	10	0	0	0
TUFM	gi|34147630|ref|NP_003312.3|	455	2	2	11	1	0	9	2	0	4	41	15	24	10	0	8	4
DNAJC9	gi|27597059|ref|NP_056005.1|	260	8	5	11	0	3	5	892	397	529	1	1	0	10	1	1	0
RBM28	gi|187960109|ref|NP_060547.2|	759	11	12	6	0	4	2	9	1	2	0	7	4	10	4	16	2
THRAP3	gi|167234419|ref|NP_005110.2|	955	4	5	8.8	4	0	2.25	0	2	13.2	5.55556	8.36364	6.24	10	1	0	5.41667
CTCF	gi|5729790|ref|NP_006556.1|	727	21	52	163	17	0	36	10	5	12	0	1	6	10	18	8	12
H1FX	gi|5174449|ref|NP_006017.1|	213	32	4	9	2	9	1	5	2	5	0	0	2	10	0	3	2
TIAL1	gi|4507499|ref|NP_003243.1|	375	1	2.5	2.4	0	0	5.33333	1	1.5	4	1	1.4	5.09091	10	0	2	0
PDHB	gi|156564403|ref|NP_000916.2|	359	4	1	2	0	0	3	1	2	3	25	1	4	10	0	4	4
BCAS2	gi|5031653|ref|NP_005863.1|	225	3	6	16	15	0	13	7	5	12	4	0	6	10	3	6	2
CHAF1B	gi|4885105|ref|NP_005432.1|	559	1	4	3	0	0	6	92	55	128	1	4	3	10	3	1	0
TAF1	gi|20357585|ref|NP_004597.2|	1893	1	0	13	5	0	10	1	5	21	5	5	26	10	0	4	2
PHF14	gi|55769548|ref|NP_055475.2|	888	50	35	75	3	0	164	18	7	32	2	0	9	10	1	0	2
CHD3	gi|158420731|ref|NP_001005271.2|	2059	13.1967	7.39535	32.1475	9.65517	0	10.3333	5.90323	12.6269	21.1679	0	1.65909	7.08955	10	0.5	0.5	0
C17orf85	gi|166295179|ref|NP_001107590.1|	620	3	1	5	10	7	7	3	2	7	0	5	0	10	0	8	2
PHF2	gi|117190342|ref|NP_005383.3|	1096	5	1	1.33333	0	0.5	4	2	2	2	1	3	0	10	0	2	1
CKAP5	gi|57164942|ref|NP_001008938.1|	2032	1	3	7	2	0	3	0	3	7	2	3	3	10	0	2	9
SSBP1	gi|374671789|ref|NP_001243442.1|	148	55	5	11	0	0	20	2	3	9	45	20	38	10	1	2	0
TSPYL1	gi|62988322|ref|NP_003300.1|	437	9	15	23	0	0	25	6	5	14	1	4	3	10	1	1	0
DIDO1	gi|301129170|ref|NP_001180298.1|	2240	12	12	31	21	0	32	14	8	24	1	0	5	10	4	8	12
WDR36	gi|21281677|ref|NP_644810.1|	951	9	3	5	3	0	18	3	6	20	0	3	2	10	1	12	9
WDR75	gi|29789283|ref|NP_115544.1|	830	1	4	5	1	0	7	2	7	6	0	3	6	10	2	2	4
LEO1	gi|20270337|ref|NP_620147.1|	666	3	3	4	6	0	15	0	7	13	2	3	3	10	10	2	3
DNMT1	gi|195927037|ref|NP_001124295.1|	1632	8	7	13	0	0	27	8	9	16	4	10	11	10	2	10	13
SARNP	gi|32129199|ref|NP_149073.1|	210	3	0	5	7	0	2	2	3	4	2	4	2	10	3	8	4
CDK11B	gi|16332358|ref|NP_277021.1|	782	6	0	6	0	2	9	2	4	9	1	8	1	10	2	14	4
CELF2	gi|134152680|ref|NP_006552.3|	521	0	2	2	2	0	1.25	1	2.8	2.5	1	2	3	10	0	1	2
RBM14	gi|5454064|ref|NP_006319.1|	669	5	1	7	2	0	4	5	0	3	7	3	11.9167	10	0	0	0
TBC1D10B	gi|167614488|ref|NP_056342.3|	808	2	5	16	1	0	5	5	5	11	0	1	4	10	0	0	3
NOP10	gi|8923942|ref|NP_061118.1|	64	8	4	3	7	2	3	14	5	9	0	0	6	10	0	9	5
MBD2	gi|4505117|ref|NP_003918.1|	411	3	1	6	4	0	7	4	7	11	2	0	2	10	1	0	3
BAZ1A	gi|32967603|ref|NP_038476.2|	1556	15	23	39	5	0	31	6	6	28	0	9	4	10	1	0	3
ZMYM3	gi|283837894|ref|NP_001164633.1|	1358	21	21	48	15	0	65	12	16	33	0	2	18	10	0	10	22
HIRA	gi|21536485|ref|NP_003316.3|	1017	3	3	4	2	0	1	14	10	25	0	4	2	10	0	1	1
BPTF	gi|38788260|ref|NP_004450.3|	2903	11	7	22	13	0	14	7	8	13	0	7	21	10	0	2	19
YLPM1	gi|146134388|ref|NP_062535.2|	2146	7	14	4	10	0	6	5	6	15	0	3	3	10	0	6	2
GTF3C5	gi|170763506|ref|NP_036219.2|	519	5	5	12	3	0	3	0	3	6	3	4	13	10	0	3	2
DDX18	gi|38327634|ref|NP_006764.3|	670	36	23	42	0	1	19	1	2	2	3	0	5	10	1	6	0
BAZ1B	gi|14670392|ref|NP_115784.1|	1483	7	2	4	0	3	9	8	4	13	0	10	2	10	1	2	0
HIST1H1C	gi|4885375|ref|NP_005310.1|	213	11	8	7	0	58	8	4	0	9	4	1	3	10	0	2	3
LRWD1	gi|23097240|ref|NP_690852.1|	647	7	5	10	0	0	7	12	8	13	2	5	1	10	1	0	2
RBM42	gi|21359951|ref|NP_077297.2|	480	6	4	4	0	0	7	4	4	8	1	1	3	10	0	2	1
C19orf43	gi|13128992|ref|NP_076943.1|	176	2	0	2	1	1	1	2	2	2	2	1	0	10	0	2	2
WDR33	gi|56243590|ref|NP_060853.3|	1336	6	0	8	3	1	12	1	0	6	2	5	6	10	0	1	1
CPSF7	gi|209862881|ref|NP_001129512.1|	471	2	0	4	6	4	4	0	2	5	15	15	18	10	0	10	5
HEATR1	gi|73695475|ref|NP_060542.4|	2144	0	5	5	5	0	8	2	2	6	7	2	9	10	0	3	5
TOX4	gi|7662274|ref|NP_055643.1|	621	0	0	2	4	1	2	2	3	4	2	1	6	10	1	0	4
NXF1	gi|15487670|ref|NP_006353.2|	619	1	3	6	1	1	6	0	2	3	2	1	0	10	0	0	0
RAI14	gi|224809472|ref|NP_001138993.1|	980	0	0	3	3	1	6	1	3	8	1	1	3	10	0	0	0
CDC16	gi|118402580|ref|NP_003894.3|	620	1	8	10	7	0	1	0	4	14	4	2	3	10	0	0	0
SCAF11	gi|117676384|ref|NP_004710.2|	1463	5	9	11	1	2	4	3	1	3	0	3	0	10	0	2	0
ACTR5	gi|151301041|ref|NP_079131.3|	607	3	11	12	3	1	13	8	6	14	0	3	0	10	0	0	1
ANAPC16	gi|335892801|ref|NP_001229476.1|	110	1	1	5	2	0	2	1	2	2	4	1	0	10	0	0	3
ASUN	gi|155030185|ref|NP_060634.2|	706	1	1	2	1	0	9	1	2	6	4	0	12	10	0	0	2
TCF20	gi|31652242|ref|NP_852469.1|	1938	16	14	30	2	0	44	8	3	6	0	1	6	10	1	0	0
PHF6	gi|62865858|ref|NP_001015877.1|	365	6	6	26	7	0	18	27	11	18	0	13	7	10	0	2	0
INO80	gi|38708321|ref|NP_060023.1|	1556	8	4	16	2	0	9	2	7	10	0	1	3	10	0	0	1
GTF3C3	gi|6912398|ref|NP_036218.1|	886	8	10	21	8	0	7	0	1	12	7	5	15	10	0	0	7
SPEN	gi|14790190|ref|NP_055816.2|	3664	3	2	4	1	0	9	0	5	10	4	2	6	10	0	0	4
PNKP	gi|31543419|ref|NP_009185.2|	521	14	2	11	0	1	12	2	2	6	2	0	8	10	0	0	1
PPAN-P2RY11	gi|310923196|ref|NP_001185619.1|	520	21	12	38	0	1	14	2	1	7	0	2	4	10	0	1	0
HLTF	gi|21071054|ref|NP_620636.1|	1009	24	16	29	0	0	35	3	5	9	1	1	15	10	0	1	0
RBM25	gi|55741709|ref|NP_067062.1|	843	3	4	4	0	0	4	1	1	4	9	2	4	10	0	0	1
SAMD1	gi|39930517|ref|NP_612361.1|	538	7	0	10	2	1	6	7	2	10	0	2	4	10	0	0	3
SRRM2	gi|118572613|ref|NP_057417.3|	2752	1	0	5	6	1	1	4	0	3	2	1	3	10	0	0	1
YY1	gi|4507955|ref|NP_003394.1|	414	2	0	7	2	2	0	4	3	3	9	5	6	10	0	2	0
MAP1S	gi|50428935|ref|NP_060644.4|	1059	3	0	12	4	0	13	3	9	15	2	3	6	10	0	0	7
NFRKB	gi|219802034|ref|NP_001137307.1|	1299	0	2	5	4	1	4	3	2	9	0	3	5	10	0	0	1
CBX8	gi|10190682|ref|NP_065700.1|	389	8	4	5	4	2	4	5	3	2	0	3	0	10	0	0	0
WHSC1L1	gi|13699811|ref|NP_075447.1|	1437	3	3	6	3	1	18	0	2	5	0	1	2	10	0	0	0
PHC2	gi|37595528|ref|NP_932157.1|	858	5	4	9	1	1	3	0	4	4	0	3	2	10	0	0	0
INO80B	gi|94536798|ref|NP_112578.2|	356	4	3	5	2	2	0	4	1	1	2	2	0	10	0	0	0
MAZ	gi|110347461|ref|NP_002374.2|	477	5	3	10	1	0	5	3	2	1	4	0	1	10	0	0	0
MSH3	gi|284813531|ref|NP_002430.3|	1137	4	2	6	2	0	5	0	6	9	30	1	72	10	0	0	0
EXOC7	gi|223718046|ref|NP_001138769.1|	735	1	7	12	7	0	15	0	7	16	2	1	6	10	0	0	0
TJP1	gi|116875765|ref|NP_783297.2|	1668	11	7	11	3	0	11	0	2	6	3	3	2	10	0	0	0
ZNF638	gi|357933602|ref|NP_001239541.1|	1978	5	4	15	2	0	2	0	4	3	3	5	3	10	0	0	0
NOC3L	gi|20806097|ref|NP_071896.8|	800	7	11	21	0	6	5	0	1	4	1	3	2	10	0	0	0
EZH2	gi|322506097|ref|NP_001190176.1|	746	12	6	19	0	0	2	13	7	15	2	2	7	10	0	0	0
TAF4	gi|110832843|ref|NP_003176.2|	1085	2	0	1	3	3	3	3	0	5	3	2	4	10	0	0	0
BRMS1L	gi|34147416|ref|NP_115728.2|	323	0	6	9	5	0	3	1	6	8	3	1	1	10	0	0	0
KRT6A	gi|5031839|ref|NP_005545.1|	564	1.25	0.9	0	1	0.142857	0.5	0	0.25	14.8667	0.916667	13.1206	0	9	68.6797	0.75	0
PABPC4	gi|208431833|ref|NP_001129125.1|	660	5	0	16.5789	7.5	0	12.6667	2.66667	0	8	4.13333	1.4	15.5789	9	0	2.66667	0
HSPA2	gi|13676857|ref|NP_068814.2|	639	0	1.54338	1.17158	3.68444	0	1.12288	1.23643	5.5897	7.36444	3.32468	0	6.50138	9	0	0	0
KRT14	gi|15431310|ref|NP_000517.2|	472	9	0.5	3.33333	6.20392	0	0	0	7.68229	5.66667	12.2465	19.3824	7.60482	9	134.115	19.8616	0
HNRNPH2	gi|74099697|ref|NP_001027565.1|	449	0	4.5	12.8889	15.4212	0	7.01053	4	10.6	10.9154	10.7424	0	19.7727	9	4.63529	6.8	0
PRDX2	gi|32189392|ref|NP_005800.3|	198	0	2.33333	4	1.22222	0	3	0	5.27778	9	5	1	8	9	0	1.5	1.2
CFDP1	gi|5453567|ref|NP_006315.1|	299	4	1	4	0	0	8	0	3	11	1	4	1	9	4	10	1
PPP1CA	gi|4506003|ref|NP_002699.1|	330	6	16.7917	13	37.8333	0	0	11.7143	13.25	24.4737	18	0	11.3778	9	20	7.25	19.5
CTPS1	gi|148491070|ref|NP_001896.2|	591	1	3	4	3	0	0	0	1	4	1	2	3	9	3	1	0
PGK1	gi|4505763|ref|NP_000282.1|	417	0	9	10	12	0	6	0	1	8	11	1	8	9	4	5	6
STIP1	gi|5803181|ref|NP_006810.1|	543	1	0	2	4	0	2	1	4	6	5	0	5	9	0	0	4
BCCIP	gi|17402871|ref|NP_510868.1|	314	2	0	3	1	0	3	1	2	2	3	0	3	9	11	1	2
GDI2	gi|6598323|ref|NP_001485.2|	445	0	5	9	3	0	5	1	5	9	12	0	11	9	2	0.5	6
PSME3	gi|30410794|ref|NP_005780.2|	254	3	3	0	2	0	4	0	2	4	5	3	5	9	1	0	0
RPS28	gi|4506715|ref|NP_001022.1|	69	2	2	0	5	0	2	0	2	2	1	3	2	9	4	1	0
C18orf25	gi|56549656|ref|NP_001008240.1|	343	0	0.5	0	2	0.5	3	1	1	5	0	3	3	9	1	2	0
RPS3	gi|378548190|ref|NP_001243731.1|	243	0	0	4	2	2	3	6	0	5	1	1	5	9	9	0	1
NME1-NME2	gi|66392203|ref|NP_001018146.1|	267	0	6	3.33333	8	1	7	0	9	4.66667	21	0	18	9	0	0	1
PAICS	gi|119220557|ref|NP_001072992.1|	425	3	4	4	0	0	4	0	6	9	6	2	5	9	0	4	8
RPLP0	gi|16933546|ref|NP_444505.1|	317	0	10	5	0	0	4	2	2	3	7	1	6	9	0	0	0
PSMC6	gi|195539395|ref|NP_002797.3|	403	1	2	2	3	0	2	0	4	2	1	0	4	9	0	0	0
RPL5	gi|14591909|ref|NP_000960.2|	297	4	3	7	1	0	2	0	1	1	6	0	10	9	2	0	0
EIF2B4	gi|78000158|ref|NP_001029288.1|	523	0	0.5	5	0	0.5	1.5	0	0.5	4	1	2	1	9	0	0.5	1
EIF2B4	gi|187607323|ref|NP_751945.2|	543	0	0.5	5	0	0.5	1.5	0	0.5	4	1	2	1	9	0	0.5	1
PHGDH	gi|23308577|ref|NP_006614.2|	533	1	5	3	6	0	0	1	2	7	6	0	3	9	0	0	4
STUB1	gi|56181387|ref|NP_005852.2|	303	2	0	1	1	0	0	9	3	6	9	1	6	9	0	0	2
PSAP	gi|110224476|ref|NP_001035930.1|	527	0	3	2	2	0	4	2	2	5	3	0	4	9	0	1	0
SF3A1	gi|5032087|ref|NP_005868.1|	793	0	0	2	4	0	6	4	7	16	2	6	2	9	4	2	7
SRP19	gi|4507213|ref|NP_003126.1|	144	2	3	7	0	0	2	0	2	1	1	3	6	9	2	2	6
EXOSC6	gi|17402904|ref|NP_478126.1|	272	0	1	4	3	1	3	0	2	8	0	2	6	9	2	2	8
MSN	gi|4505257|ref|NP_002435.1|	577	0	1.18182	2.47619	1.6	3.33333	2.0625	0	1.50769	3.90909	5.64396	0	7.54274	9	0	0	0
RPL4	gi|16579885|ref|NP_000959.2|	427	2	1	5	0	2	1	1	0	0	3	2	3	9	0	0	0
MARCKS	gi|153070260|ref|NP_002347.5|	332	0	3	1	2	0	3	0	5	7	11	2	3	9	0	0	1
HEXIM1	gi|5453682|ref|NP_006451.1|	359	0	2	2	1	0	5	2	1	5	1	0	3	9	2	2	0
GTF2E2	gi|4504195|ref|NP_002086.1|	291	3	3	8	2	0	18	5	2	8	0	0	2	9	10	5	3
STRAP	gi|148727341|ref|NP_009109.3|	350	0	2	8	5	0	0	3	4	9	4	1	3	9	0	0	1
RRP9	gi|4759276|ref|NP_004695.1|	475	5	7	5	0	0	11	3	7	14	2	0	1	9	14	4	1
HSD17B10	gi|4758504|ref|NP_004484.1|	261	5	0	4	1	0	5	0	5	9	49	5	13	9	4	2	7
CAMK2G	gi|26667191|ref|NP_001213.2|	495	1.33333	0	1.28571	6	0.666667	2	0.666667	0	2.5	3.22222	0.666667	0	9	0.5	0	1.83333
DCAF7	gi|108936958|ref|NP_005819.3|	342	0	1	3	7	0	3	0	3	7	5	2	7	9	0	0	0
PSMC4	gi|5729991|ref|NP_006494.1|	418	0	2	2	3	0	4	1	1	3	6	0	6	9	0	0	0
XPO5	gi|22748937|ref|NP_065801.1|	1204	0	3	6	4	0	3	0	4	1	2	1	5	9	0	0	1
GANAB	gi|38202257|ref|NP_938148.1|	944	0	0	7	3	0	4	3	2	8	15	2	6	9	0	0	2
TXNL4A	gi|5729802|ref|NP_006692.1|	142	25	9	17	0	0	14	2	5	11	0	5	20	9	1	12	0
HNRNPDL	gi|14110407|ref|NP_112740.1|	420	1.66667	0	8.66667	6	0	2.5	0	0.333333	4	6	9	20	9	0.666667	1	0
PURB	gi|15147219|ref|NP_150093.1|	312	20	9	26	3	0	13	6	0	5	4	0	5	9	0	1	0
SHMT2	gi|19923315|ref|NP_005403.2|	504	0	1	1	2	0	0	2	2	5.6	36	2	5.33333	9	0	2	2
VPRBP	gi|7662316|ref|NP_055518.1|	1507	0	2	7	0	0	4	3	3	5	1	1	3	9	0	0	0
CUL4B	gi|121114298|ref|NP_003579.3|	913	0	2	7	0	0	2	4	4	8.16667	1	2	4	9	0	0	0
KRT18	gi|40354195|ref|NP_954657.1|	430	0	103.059	74	26	0	2	0	2	1	186.911	2	60.1959	9	0	0	0
YARS	gi|4507947|ref|NP_003671.1|	528	0	3	4	3	1	0	0	3	10	6	2	9	9	0	1	1
DNM1L	gi|171460914|ref|NP_036192.2|	736	1	6	4	2	0	9	0	6	19	12	0	2	9	1	0	5
LSM2	gi|10863977|ref|NP_067000.1|	95	0	1	4	3	2	0	2	0	3	1	1	2	9	0	0	2
BASP1	gi|30795231|ref|NP_006308.3|	227	1	7	3	10	7	0	5	0	5	18	0	3	9	0	1	4
SEC13	gi|210032390|ref|NP_001129704.1|	308	1	0	7	2	0	6	1	2	4	3	0	4	9	0	0	1
DCTN4	gi|7705893|ref|NP_057305.1|	460	3	3	7	3	0	9	0	9	14	4	0	9	9	1	1	3
SBNO1	gi|269846807|ref|NP_060653.3|	1392	2	0	0	0	2	7	3	1	5	2	4	2	9	4	1	0
RPL30	gi|4506631|ref|NP_000980.1|	115	2	2	9	0	0	2	5	2	1	4	0	4	9	2	2	1
DSP	gi|58530840|ref|NP_004406.2|	2871	0	17	13	18	0	9	0	4	2	67	18	17	9	14	1	0
RPS7	gi|4506741|ref|NP_001002.1|	194	7	13	16	0	0	6	2	1	0	2	5	2	9	4	1	0
PIN1	gi|5453898|ref|NP_006212.1|	163	4	7	7	6	0	5	1	0	9	9	0	5	9	0	2	5
PDCD6	gi|389565483|ref|NP_001254485.1|	189	0	1	4	0	0	2	1	6	4	9	2	9	9	5	6	2
DPYSL2	gi|308818195|ref|NP_001184222.1|	677	0	4	3	8	0	4	2	6	9	3	0	5	9	0	0	2
WDR12	gi|217330644|ref|NP_060726.3|	423	7	14	32	3	0	5	2	0	5	2	0	2	9	0	0	0
YTHDC2	gi|269847874|ref|NP_073739.3|	1430	3	1	4	0	0	4	3	0	1	1	1	3	9	0	0	3
EIF3I	gi|4503513|ref|NP_003748.1|	325	2	1	6	0	0	5	0	3	6	5	3	16	9	3	0	0
SUMO2	gi|54792069|ref|NP_008868.3|	95	0	1	2	1	4	0	2	3	2	1	0	1	9	0	2	3
COX6B1	gi|4502985|ref|NP_001854.1|	86	0	2	2	5	0	2	0	1	3	6	1	1	9	0	0	0
HNRNPUL2	gi|118601081|ref|NP_001073027.1|	747	1	2	7	2	0	4	2	0	6	6	0	6	9	0	0	0
SEC24B	gi|112382212|ref|NP_006314.2|	1268	2	0	6	1	0	6	0	6	10	4	2	4	9	0	0	2
CNOT3	gi|7657387|ref|NP_055331.1|	753	0	0	2	2	0	1	1	3	1	3	1	2	9	0	2	4
FTSJ3	gi|194097365|ref|NP_060117.3|	847	6	5	14	0	7	2	1	0	2	0	8	1	9	0	3	0
DVL2	gi|4758216|ref|NP_004413.1|	736	4	6	3	0	0	1	2	4	4	3	0	5	9	8	10	2
DNAJC21	gi|68077166|ref|NP_001012339.2|	531	0	2	1	3	3	4	1	1	6	0	3	0	9	2	4	0
BZW1	gi|333470717|ref|NP_001193996.1|	419	0	2	6	0	2	3	0	2	1	2	1	3	9	10	5	1
PES1	gi|7657455|ref|NP_055118.1|	588	7	11	22	0	3	1	8	3	3	0	0	1	9	0	0	0
MAPRE1	gi|6912494|ref|NP_036457.1|	268	0	3	8	2	0	7	0	3	7	8	1	12	9	0	2	1
DNM2	gi|299758394|ref|NP_001177645.1|	869	1	8	15	0	0	13.5556	0	13	9	22	17.7273	18.4545	9	2	1	3
EXOSC2	gi|19923403|ref|NP_055100.2|	293	2	4	3	3	0	7	0	0	6	3	4	5	9	5	3	1
SERPINH1	gi|333360851|ref|NP_001193943.1|	418	2	4	2	1	0	5	0	2	10	10	0	9	9	4	2	0
2014-09-07	gi|148352329|ref|NP_001011553.2|	436	4	2	5.5	0	4	5.5	3.5	0	0	8	4.5	16	9	1.5	0.5	10
DDX50	gi|13129006|ref|NP_076950.1|	737	5.24096	8.35821	22.2953	0	0	5	8.55814	2.3	3.20455	1.05128	0	3.1	9	0	1.14706	0
CHD9	gi|95147342|ref|NP_079410.4|	2881	28.0202	16.5152	36.3933	2.53333	0	39.3522	3.53417	3.82381	21.7715	0	3.52857	0	9	0	1.30769	0
AP2A1	gi|19913414|ref|NP_055018.2|	977	4.2	3.33333	1.33333	0	0	4	1	3.6	7.14286	6.85714	0.5	0	9	2	0.5	1
PRRC2C	gi|115298682|ref|NP_055987.2|	2817	3	5	5	1	0	4.23529	1	1	4	0	0	3	9	0	1	2
KARS	gi|194272210|ref|NP_001123561.1|	625	2	2	7	4	0	2	0	5	7	1	0	6	9	0	0	0
LRPPRC	gi|31621305|ref|NP_573566.2|	1394	52	56	117	0	0	55	0	11	23	105	10	27	9	0	8	1
DHX37	gi|29029601|ref|NP_116045.2|	1157	5	2	4	0	2	4	1	0	2	0	2	2	9	0	8	1
AP2M1	gi|14917109|ref|NP_004059.2|	435	5	0	2	0	0	1	1	2	3	6	1	4	9	3	1	2
AMOT	gi|166064029|ref|NP_001106962.1|	1084	1	0	2	2	0	2	1	0	4	2	3	2	9	0	2	5
CORO1C	gi|7656991|ref|NP_055140.1|	474	0	2	5	4	0	8	0	3	13	6	3	8	9	7	15	5
SMARCA1	gi|21071044|ref|NP_003060.2|	1054	8.2	1.35294	9.63265	5.05263	0	13.64	2.76923	0	16.8	0	7.22222	7.03704	9	3.9	3.6	0
WDR43	gi|157743245|ref|NP_055946.1|	677	0	0	4	4	0	3	1	1	5	1	2	2	9	5	1	1
AP1M1	gi|14210504|ref|NP_115882.1|	423	1	0	1	0	0	2	3	1	3	1	2	3	9	0	0	1
FUBP3	gi|100816392|ref|NP_003925.1|	572	0	2	4.14815	0	0	9	2	2	8.24242	3	3	5.35326	9	0	0	0
EXOC8	gi|44921615|ref|NP_787072.2|	725	5	1	7	2	0	0	0	2	7	2	3	3	9	3	1	7
TRIM25	gi|68160937|ref|NP_005073.2|	630	1	1	2	0	0	4	3	2	10	2	0	7	9	0	5	3
OGT	gi|32307148|ref|NP_858058.1|	1046	0	2	8	1	0	30	0	5	4	2	2	11	9	1	2	1
CENPB	gi|21735415|ref|NP_001801.1|	599	1	2	2	2	2	3	2	0	0	0	3	6	9	0	1	0
SRCAP	gi|146219843|ref|NP_006653.2|	3230	2	1	7	3	0	139	3	2	12	0	1	0	9	0	1	1
ASCC3	gi|76880486|ref|NP_006819.2|	2202	1	0	3	2	0	2	1	1	7	1	0	3	9	1	2	0
RRBP1	gi|110611220|ref|NP_004578.2|	977	0	0	8	23	0	15	10	6	16	3	3	11	9	0	1	4
WDR76	gi|269847398|ref|NP_079184.2|	626	5	5	10	0	0	8	2	0	1	1686	1145	2872	9	0	0	0
ARID1B	gi|297139703|ref|NP_059989.2|	2236	1	2.28571	10.2857	4	0	5.90909	0	2	7.35897	0	1	4.17391	9	0	1.2	3
TBL3	gi|19913369|ref|NP_006444.2|	808	6	4	15	0	0	25	9	7	15	1	0	1	9	2	7	4
PWP2	gi|48762926|ref|NP_005040.2|	919	6	3	13	0	0	14	6	13	16	0	3	4	9	2	2	8
DDX47	gi|20149629|ref|NP_057439.2|	455	7	5	12	0	0	7	2	0	2	2	2	1	9	5	9	3
ANAPC5	gi|20127553|ref|NP_057321.2|	755	5	5	15	4	0	5	0	2	9	2	0	8	9	0	0	3
RECQL5	gi|148612816|ref|NP_004250.4|	991	1	1	0	1	0	4	7	4	9	1	0	2	9	0	0	0
CAPRIN1	gi|42558250|ref|NP_005889.3|	709	0	2	6	4	0	3	0	1	2	3	3	7	9	0	0	1
EIF1	gi|5032133|ref|NP_005792.1|	113	0	4	2	0	0	1	1	2	4	2	1	2	9	0	0	0
BAG5	gi|62548854|ref|NP_001015048.1|	447	2	2	2	0	0	2	2	1	3	2	0	2	9	0	1	0
COMMD3-BMI1	gi|323276616|ref|NP_001190991.1|	469	6	0	2	3	0	2	4	0	2	2	1	4	9	0	1	0
CD2AP	gi|11321634|ref|NP_036252.1|	639	0	5	14	4	0	7	5	1	5	3	0	7	9	0	0	2
SLFN11	gi|157388965|ref|NP_689483.3|	901	0	3	2.66667	0	0	7	3	2	4	1	3	21.7391	9	0	0	2
SS18	gi|56117844|ref|NP_005628.2|	387	0	0	4	3	2	6	6	8	4	1	0	1	9	0	0	1
BUB3	gi|4757880|ref|NP_004716.1|	328	0	0	2	2	1	1	0	2	6	2	1	1	9	0	0	2
POLR1B	gi|212286172|ref|NP_001131076.1|	1079	2	6	5	4	0	0	2	1	9	0	4	12	9	0	0	2
SETD1A	gi|55741677|ref|NP_055527.1|	1707	2	9	8	10	0	5	3	5	8	0	0	3	9	1	0	2
ACTR8	gi|39812115|ref|NP_075050.3|	624	9	6	12	2	0	4	3	4	10	0	0	4	9	0	1	2
SAFB	gi|21264343|ref|NP_002958.2|	915	1	1	5	2	0	0	0	3	2	2	1	7	9	4	4	0
DBT	gi|392494079|ref|NP_001909.3|	482	1	2	2	0	0	3	0	2	4	5	1	2	9	0	2	5
ZMYM4	gi|44890068|ref|NP_005086.2|	1548	3	0	4	6	0	1	0	1	8	1	3	2	9	0	1	2
RECQL	gi|14591904|ref|NP_002898.2|	649	0	3	9	7	0	7	3	7	11	7	0	10	9	0	1	3
MLLT4	gi|333108224|ref|NP_001193937.1|	1743	0	4	7	2	0	3	2	2	6	3	0	1	9	0	3	1
RALGAPB	gi|34787409|ref|NP_065069.1|	1494	0	1	6	1	0	9	0	3	5	2	1	8	9	0	1	2
NCKAP1	gi|45545411|ref|NP_995314.1|	1134	0	0	1	0	1	4	1	1	8	2	4	1	9	0	2	1
MRPS26	gi|14269586|ref|NP_110438.1|	205	1	1	1	0	0	2	2	0	2	4	1	6	9	0	0	0
PLK1	gi|21359873|ref|NP_005021.2|	603	2	0	1	1	0	2	1	0	2	1	1	2	9	0	0	0
SNX9	gi|7706706|ref|NP_057308.1|	595	1	1	14	5	0	6	1	5	2	0	1	0	9	0	0	0
KIF23	gi|20143967|ref|NP_612565.1|	960	1	2	2	4	0	2	0	1	5	0	1	3	9	0	0	0
PARN	gi|197333695|ref|NP_001127949.1|	578	21	29	43	0	0	4	4	4	5	0	1	8	9	0	0	0
BCL7A	gi|67190736|ref|NP_001019979.1|	210	8	2	9	1	2	4	0	4	6	0	5	0	9	0	0	0
PRPF4B	gi|89276756|ref|NP_003904.3|	1007	23	15	41	2	3	12	3	0	2	0	0	1	9	0	1	0
NCAPD3	gi|45356151|ref|NP_056076.1|	1498	6	1	8	1	0	8	2	5	16	0	1	0	9	0	0	4
HMG20A	gi|8922633|ref|NP_060670.1|	347	34	5	30	3	0	87	16	5	19	0	0	3	9	0	2	0
HMGXB4	gi|51173873|ref|NP_001003681.1|	601	2	3	1	9	0	1	1	1	8	0	0	1	9	0	1	0
ZNF592	gi|108860697|ref|NP_055445.2|	1267	4	3	9	1	0	5	1	0	7	0	1	6	9	0	0	2
SCML2	gi|5174669|ref|NP_006080.1|	700	34	26	54	2	0	36	0	2	15	8	0	2	9	0	1	0
EXOC3	gi|31083351|ref|NP_009208.2|	745	1	4	10	4	0	1	0	2	13	10	0	10	9	0	1	0
PRPF40A	gi|151301228|ref|NP_060362.3|	930	1	1	2	3	0	5	0	1	6	0	6	3	9	0	0	2
ORC4	gi|300116159|ref|NP_001177808.1|	436	2	2	6	1	0	0	2	7	8	0	3	1	9	2	0	0
2014-09-08	gi|149363638|ref|NP_001092282.1|	442	1	3	4	0	1	2	0	1	3	1	0	4	9	0	0	0
SCAF8	gi|62460633|ref|NP_055707.3|	1271	1.66667	3.85714	4.61538	0	1	5.09091	0	1	3.75	0	4	5.33333	9	0	0	0
APOBEC3C	gi|22907039|ref|NP_055323.2|	190	22.9565	9	11	0	0	16.5	8	4	1	9	0	17.1852	9	0	1	0
GAR1	gi|15011916|ref|NP_127460.1|	217	7	3	7	0	0	6	3	5	8	1	0	1	9	0	6	0
MED24	gi|392583926|ref|NP_001254726.1|	976	1	2	6	0	0	4	1	0	1	4	1	10	9	0	1	0
KRR1	gi|117676403|ref|NP_008974.5|	381	8	9	11	0	0	8	0	2	2	1	3	5	9	3	0	0
KANSL3	gi|169234787|ref|NP_001108488.1|	878	3	0	5	5	1	3	5	2	6	0	0	1	9	0	0	5
MEN1	gi|18860847|ref|NP_570711.1|	610	3	0	4	2	3	4	5	3	8	0	0	4	9	0	0	2
FOXK2	gi|31563338|ref|NP_004505.2|	660	1	0	10	4	0	3	3	4	5	1	0	2	9	0	0	2
RACGAP1	gi|186910302|ref|NP_001119576.1|	632	8	0	9	2	0	14	0	2	5	1	6	1	9	0	1	0
RBMX	gi|56699409|ref|NP_002130.2|	391	2	0	3	5	0	0	1	2	3	5	1	3	9	0	2	0
FXR1	gi|61835148|ref|NP_005078.2|	621	0	4	8	2	0	2	0	1	4	4	1	7	9	0	2	0
CSTF1	gi|75709220|ref|NP_001028694.1|	431	0	1	6	3	0	5	0	6	8	4	2	7	9	0	0	2
INTS1	gi|160948599|ref|NP_001073922.2|	2190	0	0	6	2	0	3	1	5	11	5	2	11	9	0	0	1
ZFP91	gi|16579828|ref|NP_444251.1|	570	4	6	17	1	2	4	0	2	2	0	2	0	9	0	0	0
FEN1	gi|4758356|ref|NP_004102.1|	380	1	2	1	2	1	1	0	2	8	0	0	1	9	0	0	0
FKBP3	gi|4503727|ref|NP_002004.1|	224	1	2	8	1	0	4	1	4	7	3	0	0	9	0	0	0
EED	gi|24041020|ref|NP_003788.2|	441	4	3	8	1	0	6	6	9	13	0	0	2	9	0	0	0
WIZ	gi|151301215|ref|NP_067064.2|	794	2	3	9	2	0	11	3	5	11	0	0	4	9	0	0	0
ORC5	gi|32454754|ref|NP_859531.1|	324	3	6	4	3	0	4	0	3	5	0	3	1	9	0	0	0
CCDC86	gi|13129104|ref|NP_077003.1|	360	30	4	31	0	1	22	1	1	4	0	0	1	9	0	0	0
PARP2	gi|110825961|ref|NP_005475.2|	583	200	83	225	0	0	25	12	8	10	1	0	7	9	0	0	0
INTS4	gi|50086624|ref|NP_291025.3|	963	1	4	1	0	0	6	1	2	6	5	0	3	9	0	0	0
SUZ12	gi|197333809|ref|NP_056170.2|	739	6	2	14	0	0	5	7	8	13	0	1	7	9	0	0	0
ANAPC2	gi|7019327|ref|NP_037498.1|	822	1	3	6	0	0	2	0	3	6	7	1	8	9	0	0	0
ZNF148	gi|145386566|ref|NP_068799.2|	794	2	0	3	0	0	3	2	2	2	1	1	2	9	0	0	0
THOC7	gi|156151381|ref|NP_079351.2|	204	0	2	4	1	5	1	0	1	0	2	2	4	9	0	0	0
KMT2D	gi|148762969|ref|NP_003473.3|	5537	0	1	1	7	0	4	1	5	6	2	0	5	9	0	0	0
TUBB2B	gi|29788768|ref|NP_821080.1|	445	0.666667	2.66667	0	1.5	0	1.16667	2.83333	1.66667	2	0	2	0	8	3.66667	2.16667	1
KRT6B	gi|119703753|ref|NP_005546.2|	564	1.25	0.9	0	1	0.142857	0.5	0	0.25	0	0.916667	1.33333	0	8	0	0.75	0
FLNB	gi|256222411|ref|NP_001157789.1|	2633	6	0	0	2.5	0.5	0	6	11.5	0	17.2159	35	35.5	8	0	0	24.5
KRT6C	gi|155969697|ref|NP_775109.2|	564	1.25	0.9	0	1	0.142857	0.5	0	0.25	0	0.25	0.333333	0	8	0	0.75	0
ACTBL2	gi|63055057|ref|NP_001017992.1|	376	0	3.69231	7.5057	1.29915	0	1.09179	0	2.53659	3.28037	16.4068	0	10.4367	8	0	0	1.07383
HSPA6	gi|34419635|ref|NP_002146.2|	643	4.14896	13.8354	8.57911	0	0	8.29309	0	0	2.7238	4.01264	4.30692	8.47515	8	0	0	7.32567
PCBP2	gi|14141168|ref|NP_005007.2|	366	0	3.22222	15.5909	0	0	12	5.5	6.5	0	14.6192	13.1522	47.0413	8	5	11	12
PCBP2	gi|14141166|ref|NP_114366.1|	362	19.2222	6.44444	0	30.8857	0	12	5.5	6.5	12.6596	4.87308	0	0	8	5	11	12
BTF3	gi|20070130|ref|NP_001198.2|	162	5	3.5	7.5	0.5	0	7	0	0	2.5	3.5	1	0	8	9.5	3	5.5
HSPA4L	gi|31541941|ref|NP_055093.2|	839	0	9	4.85714	3.375	0	0	0	6.13636	3.2069	12.3919	4	13.7778	8	0	0	0
HSPH1	gi|42544159|ref|NP_006635.2|	858	0	9	9.71429	0	0	3.375	0	4.90909	4.27586	7.31818	2	10	8	0	0	1.3
YWHAZ	gi|208973244|ref|NP_001129174.1|	245	0	6.17647	8.32432	18.3564	0	10.4082	0	8	24	1.17143	0	17	8	0	2	0
LDHB	gi|291575128|ref|NP_001167568.1|	334	0	3.85714	8	5	0	3	0	3	11	1	0	4	8	1	0	4
CAD	gi|18105007|ref|NP_004332.2|	2225	0	2	8	0	0	1	0	2	5	14	10	36	8	5	2	2
UBQLN1	gi|16753203|ref|NP_038466.2|	589	9.14286	4.09524	4.41379	9.5	0	10.1465	0	0	7.33929	9.42857	0	6.8	8	0.333333	1	0.5
MYH10	gi|365192532|ref|NP_001242941.1|	2007	1	6	10.6667	6	0	0	0.333333	0	2.5	20.4615	0	22.6154	8	1	0	0
PSMD2	gi|25777602|ref|NP_002799.3|	908	0	0	2	3	0	3	0	4	4	4	7	4	8	0	0	6
YBX3	gi|224586884|ref|NP_001138898.1|	303	0	2	2	1.5	0	2	1	0	2.5	2.5	0	2	8	0	0	0
YBX3	gi|224586882|ref|NP_003642.3|	372	0	2	2	1.5	0	2	1	0	2.5	2.5	0	2	8	0	0	0
FAM21B	gi|154090959|ref|NP_060702.1|	1253	0	0	2.33333	0.333333	0	0	1	1.33333	3.16667	1.33333	1	3.5	8	0	0.833333	2
EIF6	gi|392494084|ref|NP_001254739.1|	245	7	6	13	0	2	0	0	0	4	1	1	3	8	0	0	0
NAP1L4	gi|5174613|ref|NP_005960.1|	375	29.4567	48.3147	100.94	0	0	100.19	7	15.3571	20.25	2	0	0	8	0	0	0
ZNF428	gi|38788219|ref|NP_872304.2|	188	0	0	1	0	2	0	6	2	1	3	3	2	8	0	0	1
PEBP1	gi|4505621|ref|NP_002558.1|	187	0	2	4	9	0	2	0	3	9	3	0	1	8	0	0	4
AHCYL1	gi|21361647|ref|NP_006612.2|	530	3	0	0	4	2	0	1.5	2	9	2	1.5	0	8	16	22.2222	2
EIF4G1	gi|302699237|ref|NP_886553.3|	1600	1	4	13	0	0	12	3	5	15.7857	0	0	21	8	2	5	10
C1QBP	gi|4502491|ref|NP_001203.1|	282	1	3	2	2	0	9	0	0	0	182	3	18	8	28	36	1
RDX	gi|386781571|ref|NP_001247422.1|	604	4.22222	0	4.95238	0	0	6.1875	0	6.03077	3.90909	12.6989	12.5	31.6795	8	10	0	2.375
UCHL1	gi|21361091|ref|NP_004172.2|	223	0	1	1	2	0	1	1	4	2	8	0	0	8	0	0	0
EIF2B3	gi|9966779|ref|NP_065098.1|	452	0	6	3	1	1	7	0	1	5	0	1	0	8	7	1	0
CDC37	gi|5901922|ref|NP_008996.1|	378	0	1	2	0	0	3	4	1	6	1	3	0	8	0	2	1
KDM3B	gi|38372909|ref|NP_057688.2|	1761	0	0	0	2	0	2	2	2	7	1	2	1	8	1	0	3
TLN1	gi|223029410|ref|NP_006280.3|	2541	0	2	8	3	0	4	0	4	10	7	0	6	8	0	0	0
PRKAR2A	gi|4758958|ref|NP_004148.1|	404	0	4	3	2	0	2	0	5	10	24.5333	0	5	8	0	1	0
H2AFX	gi|4504253|ref|NP_002096.1|	143	8.83333	12.6667	0	0	0.6	49.1637	2.2	0.5	3.5	0	3	0	8	0	0.2	0.2
PHAX	gi|66392146|ref|NP_115553.2|	394	0	0	2	1	0	1	0	1	6	4	1	3	8	0	0	1
KPNA4	gi|4504901|ref|NP_002259.1|	521	2	10.9091	6.5	0	0	7	0	4	12.5714	3.6	0	6.25	8	4	0	0
TDP1	gi|57242805|ref|NP_001008744.1|	608	2	2	3	0	0	10	9	5	9	0	0	4	8	6	14	15
GTF2E1	gi|144922725|ref|NP_005504.2|	439	0	0	6	0	0	5	4	1	3	1	1	2	8	6	6	8
C12orf45	gi|116256458|ref|NP_689531.2|	185	2	0	5	3	0	0	2	2	2	2	4	0	8	0	1	3
PPT1	gi|4506031|ref|NP_000301.1|	306	0	0	2	7	0	2	1	1	2	2	0	2	8	0	0	0
PSMD14	gi|5031981|ref|NP_005796.1|	310	0	2	2	0	0	1	1	2	4	2	0	5	8	0	0	0
TPM3	gi|114155144|ref|NP_001036816.1|	248	0	0.666667	2.66667	2	2	0	0	0	2	3.5	0.333333	1	8	0	1	0
POLR2G	gi|4505947|ref|NP_002687.1|	172	1	2	4	0	0	2	0	2	6	4	0	6	8	0	2	3
TRAP1	gi|155722983|ref|NP_057376.2|	704	3	0	3	2	0	1	0	0	2	28	4	3	8	0	1	12
FAM207A	gi|17158023|ref|NP_478070.1|	230	2	0	2	0	0	2	1	5	2	2	0	4	8	0	0	1
WBP4	gi|6005948|ref|NP_009118.1|	376	0	3	3	0	0	2	1	2	8	7	0	6	8	8	8	2
JMJD6	gi|125988389|ref|NP_055982.2|	403	2	2	7	0	0	8	3	0	7	0	8	4	8	1	4	4
BOP1	gi|21327667|ref|NP_056016.1|	746	4	21	67	0	0	3	5	1	4	0	0	4	8	0	0	0
EIF3M	gi|23397429|ref|NP_006351.2|	374	0	9	10	0	0	5	1	1	10	0	4	21	8	4	0	5
MAGED2	gi|41350320|ref|NP_957516.1|	606	1	9	6	0	0	17	2	1	3	0	0	3	8	0	0	0
RPL7A	gi|4506661|ref|NP_000963.1|	266	3	5	7	1	4	4	1	0	0	1	0	0	8	0	0	0
NUP153	gi|24430146|ref|NP_005115.2|	1475	1	0	2	8	0	4	0	7	15	1	0	6	8	0	0	0
ARID4B	gi|22035679|ref|NP_112739.2|	1226	0	1	1	1	0	0	1	1	2	0	3	2	8	2	1	0
VAT1	gi|18379349|ref|NP_006364.2|	393	0	2	5	0	0	5	2	4	9	0	2	3	8	2	1	3
RCOR3	gi|209977080|ref|NP_001129695.1|	553	0	0	1.85714	5.66667	0	2.85714	0	1.33333	3.25	2	1.88889	14.7826	8	0	0	0
BRE	gi|21361171|ref|NP_004890.2|	415	3	0	2	0	0	3	2	4	5	1	0	3	8	0	0	1
AGTPBP1	gi|170763513|ref|NP_056054.2|	1186	6	3	5	0	0	7	3	4	11	0	1	0	8	1	0	1
CCDC97	gi|16418351|ref|NP_443080.1|	343	2	4	13	8	0	0	0	2	4	2	0	1	8	0	0	0
EXOSC7	gi|189083688|ref|NP_055819.2|	291	0	2	3	5	0	0	4	2	9	5	0	4	8	0	5	3
PRDX3	gi|32483377|ref|NP_054817.2|	238	1	0	1	1	0	6	0	0	15	18	1	2	8	0	1	1
ECHS1	gi|194097323|ref|NP_004083.3|	290	0	2	2	0	0	3	0	1	3	18	1	3	8	0	1	3
CHD1	gi|68299795|ref|NP_001261.2|	1710	4.18557	2.90811	10.1425	0	1	8.84323	1.06897	0	9.29968	0	2.31667	0	8	0	0	0
CHD7	gi|54112403|ref|NP_060250.2|	2997	0	0	7.23919	0	0	14.5406	1.21652	1.96746	4.12693	2.6	4.70476	13.8863	8	0	0	0
RPS4X	gi|4506725|ref|NP_000998.1|	263	1	4	7	0	0	2	0	0	1	3	4	2	8	0	0	0
WDHD1	gi|5901892|ref|NP_009017.1|	1129	0	0	4	3	0	3	1	5	6	2	0	9	8	1	0	0
UBE2I	gi|35494003|ref|NP_919237.1|	158	2	4	2	2	0	8	0	8	6	0	0	3	8	0	0	0
RPS18	gi|11968182|ref|NP_072045.1|	152	0	3	4	2	1	0	0	0	2	1	2	4	8	0	0	0
SNX2	gi|23111038|ref|NP_003091.2|	519	0	3	4	0	0	3	0.5	4	4	3	0	3	8	0	0	3
SF3A3	gi|5803167|ref|NP_006793.1|	501	0	1	1	3	0	4	0	5	6	0	2	4	8	1	0	0
FARSB	gi|124028525|ref|NP_005678.3|	589	0	1	7	5	0	1	0	1	5	4	1	0	8	2	2	1
CSTF2T	gi|14149675|ref|NP_056050.1|	616	0	0	5.5	1.57895	1.5	0	0	2.5	1.44444	2	1.76923	13.8	8	0	1.55556	2.625
CHD2	gi|118421089|ref|NP_001262.3|	1828	4.18557	4.36216	19.0172	0	0	2.52664	2.13793	1.09524	7.97115	0	6.95	0	8	1.5	0	0
SENP3	gi|21361499|ref|NP_056485.2|	574	5	4	14	0	0	2	0	1	4	0	5	7	8	0	0	0
COG3	gi|325197106|ref|NP_113619.2|	828	1	0	5	4	0	2	1	2	7	0	0	12	8	0	0	0
CELF1	gi|289547566|ref|NP_001166110.1|	512	0	0	6	6	0	8.75	6	4.2	2.5	8	0	9	8	2	0	0
EXOSC9	gi|77812670|ref|NP_005024.2|	439	1	0	1	0	0	1	0	1	2	1	2	1	8	3	0	0
SF3B4	gi|5032069|ref|NP_005841.1|	424	0	1	3	3	0	5	1	0	5	3	0	6	8	0	0	1
ARPC3	gi|5031597|ref|NP_005710.1|	178	0	2	3	0	0	4	0	1	1	2	5	2	8	0	1	1
EXOSC4	gi|9506689|ref|NP_061910.1|	245	0	0	3	1	0	3	3	2	3	2	0	5	8	1	3	0
HIST2H3D	gi|183076548|ref|NP_001116847.1|	136	26	44	2	0	0	111	0	9	101	8	0	31	8	1	0	0
NUP214	gi|33946327|ref|NP_005076.3|	2090	1	2	7	0	0	3	0	0	5	5	2	2	8	0	0	2
AQR	gi|38788372|ref|NP_055506.1|	1485	2	0	6	2	0	4	3	0	8	1	0	1	8	0	0	0
RAVER1	gi|123173757|ref|NP_597709.2|	756	0	0	0	3	0	6	3	2	7	6	4	10	8	0	0	2
ZC3H18	gi|255652953|ref|NP_653205.3|	953	0	3	1	10	2	0	0	3	2	3	0	4	8	0	0	0
AIMP2	gi|11125770|ref|NP_006294.2|	320	2	0	1	3	0	5	1	2	6	0	0	7	8	0	1	2
EIF3H	gi|4503515|ref|NP_003747.1|	352	1	1	10	0	0	2	0	1	5	1	0	17	8	4	1	0
MYO1B	gi|240120050|ref|NP_001155291.1|	1136	0	3	1	1	1	2	1	0	0	10	0	2	8	0	0	0
CLINT1	gi|307078123|ref|NP_001182484.1|	643	1	6	0	0	0	6	1	1	3	0	1	5	8	0	0	1
HIST1H3D	gi|21071021|ref|NP_003521.2|	136	64	48	24	0	0	163	0	4	99	4	0	17	8	0	0	0
RB1	gi|108773787|ref|NP_000312.2|	928	0	1	2	1	0	9	3	3	6	0	3	0	8	0	1	2
SEPHS1	gi|24797148|ref|NP_036379.2|	392	1	0	0	3	0	3	0	2	6	2	1	2	8	0	2	1
HADHB	gi|4504327|ref|NP_000174.1|	474	3	0	2	0	0	4	3	1	5	20	0	2	8	0	0	0
SLIRP	gi|13654278|ref|NP_112487.1|	109	2	4	7	0	0	8	0	3	3	5	0	6	8	0	0	1
NPLOC4	gi|157426879|ref|NP_060391.2|	608	0	2	5	3	0	2	3	3	12	0	2	0	8	0	0	0
FNBP4	gi|158534059|ref|NP_056123.2|	1017	0	0	7	3	1	4	2	0	7	0	3	5	8	4	1	0
TONSL	gi|187608777|ref|NP_038460.4|	1378	4	7	11	0	0	5	285	174	382	0	0	1	8	0	0	0
RPS13	gi|4506685|ref|NP_001008.1|	151	0	1	4	0	1	5	0	0	1	3	2	1	8	0	0	0
EXOSC3	gi|50511943|ref|NP_057126.2|	275	1	2	8	1	0	5	0	4	5	0	0	3	8	1	1	0
YEATS4	gi|5729838|ref|NP_006521.1|	227	2	0	1	4	0	41	1	2	4	0	3	0	8	0	1	1
BRPF1	gi|51173720|ref|NP_001003694.1|	1220	0	3	4	0	0	5	3	3	10.8333	0	10	3.75	8	0	2	6
TCERG1	gi|21327715|ref|NP_006697.2|	1098	2	1	10	1	0	9	1	3	13	0	0	0	8	2	1	2
GPC4	gi|21614525|ref|NP_001439.2|	556	0	2	1	7	0	2	1	3	2	0	6	0	8	4	6	5
RRP15	gi|126362983|ref|NP_057136.2|	282	3	2	9	0	0	3	1	2	3	1	0	0	8	0	2	0
TUBGCP3	gi|5453660|ref|NP_006313.1|	907	3	0	6	3	0	6	0	3	6	5	0	1	8	0	0	0
AHNAK	gi|61743954|ref|NP_001611.1|	5890	0	4	8	28	0	17	0	4	24	4	0	4	8	0	3	0
OGDH	gi|259013553|ref|NP_001158508.1|	1019	0	1	3	0	0	4	2	0	4	23	2	8	8	0	1	0
NIP7	gi|7705437|ref|NP_057185.1|	180	6	2	9	0	0	2	1	2	6	1	0	0	8	0	1	0
CNOT11	gi|188497630|ref|NP_060016.3|	510	0	5	5	2	0	4	1	1	3	0	0	2	8	0	0	0
HBS1L	gi|223555963|ref|NP_001138630.1|	642	1	0	5	0	0	10	0	3	9	3	4	1	8	0	1	0
NUF2	gi|117968420|ref|NP_663735.2|	464	0	0	3	3	0	2	2	2	2	2	0	1	8	0	0	1
TWISTNB	gi|50962817|ref|NP_001002926.1|	338	2	2	2	0	0	0	1	1	0	2	1	2	8	0	1	1
CBLL1	gi|209180481|ref|NP_079090.2|	491	1	0	3	3	0	3	1	1	5	0	0	2	8	0	2	1
GSE1	gi|44955926|ref|NP_055430.1|	1217	0	1	3	0	1	3	3	0	2	1	0	3	8	2	0	1
C11orf31	gi|25014109|ref|NP_734467.1|	122	0	5	4	0	0	5	4	1	4	2	1	0	8	0	2	1
ZFC3H1	gi|87116683|ref|NP_659419.3|	1989	0	0	3	7	2	11	2	2	9	0	0	1	8	0	4	3
TCEB3	gi|208022641|ref|NP_003189.2|	798	5	1	4	1	0	0	1	2	1	2	0	0	8	0	0	0
EBNA1BP2	gi|237649012|ref|NP_001153408.1|	361	27	16	71	0	6	11	8	3	1	0	0	0	8	0	0	0
DMAP1	gi|78000213|ref|NP_001029196.1|	467	4	2	6	2	0	60	1	8	7	0	0	0	8	0	0	0
H2AFY	gi|20336746|ref|NP_613075.1|	369	48	8	26.2381	0	0	194.362	46.1538	9.625	42	0	0	16	8	0	0	0
MTF2	gi|256419014|ref|NP_001157864.1|	536	5	3	6	0	0	2	1	3	5	0	0	1	8	0	0	0
UPF3B	gi|12711674|ref|NP_075386.1|	470	2	2	6	1	0	2	0	1	2	0	0	1	8	0	0	1
RSF1	gi|38788333|ref|NP_057662.3|	1441	2	2	9	1	0	8	0	0	5	4	0	4	8	1	0	0
NVL	gi|45643123|ref|NP_002524.2|	856	5	4	2	0	2	3	2	0	7	1	0	0	8	0	0	2
RBM27	gi|168229174|ref|NP_061862.1|	1060	3	10	18.8571	0	0.5	13	0	0	2.2	0	1	2	8	0	2	0
NOL10	gi|171460958|ref|NP_079170.2|	688	6	5	12	0	0	8	1	1	3	1	0	0	8	0	2	0
TAF9	gi|62865614|ref|NP_001015892.1|	264	0.5	0.5	0	3	0	4	4	0	5	3	0	5	8	0	0	2
SFMBT1	gi|53692193|ref|NP_057413.2|	866	1	0	4	2	0	3	2	5	1	1	0	0	8	0	0	2
RNF40	gi|333440440|ref|NP_001193962.1|	1000	1	0	5.71429	2.57143	0	2	2	2	7	0	0	1	8	0	0	1
PIP4K2A	gi|6857820|ref|NP_005019.2|	406	1	0	0	3	2	3	1	3	5	2	0	0	8	0	0	2
SRSF5	gi|86991440|ref|NP_008856.2|	272	2	0	0	3	2	0	1	1	2	0	1	5	8	0	0	0.5
SMAD3	gi|223029440|ref|NP_001138574.1|	320	2	0	0	0	0	1	3	2	1	3.6	4	4	8	2	0	0
INTS5	gi|44771201|ref|NP_085131.1|	1019	1	0	0	0	0	2	3	1	1	6	1	4	8	0	0	1
NBN	gi|33356172|ref|NP_002476.2|	754	0	4	6	4	0	15	0	10	15	4	0	7	8	0	0	1
MED16	gi|38146094|ref|NP_005472.2|	877	0	1	6	2	0	2	0	4	0	1	2	3	8	0	0	2
NCAPH2	gi|148368978|ref|NP_689512.2|	605	0	0	1	3	0	2	2	3	14	2	0	1	8	0	0	3
VPS16	gi|17978479|ref|NP_072097.2|	839	0	0	3	1	0	1	0	2	5	1	2	1	8	0	0	3
EHMT1	gi|224465233|ref|NP_079033.4|	1298	1	1	7	1	0	8	3	2	8	0	0	0	8	0	0	0
MBNL1	gi|46411166|ref|NP_997176.1|	388	1	1	2	1	0	1	0	1	0	2	0	3	8	0	0	0
CHD1L	gi|373428660|ref|NP_004275.4|	897	3	2	9	0	1	1	0	1	2	0	1	0	8	0	0	0
ZNF512	gi|40217790|ref|NP_115810.2|	567	8	8	15	0	2	2	0	0	2	1	1	0	8	0	0	0
POLB	gi|4505931|ref|NP_002681.1|	335	2	5	7	0	0	3	0	2	2	2	0	3	8	0	0	0
NOL8	gi|46048234|ref|NP_060418.4|	1167	1	1	1	0	0	1	0	1	1	0	2	1	8	0	0	0
MRPS25	gi|14028877|ref|NP_071942.1|	173	4	1	2	0	0	2	0	0	3	4	2	2	8	0	0	0
PBX2	gi|27436887|ref|NP_002577.2|	430	1	0	1	0	0	3	0	1	5	2	1	7	8	0	0	0
TRIOBP	gi|88501738|ref|NP_001034230.1|	2365	0	1	1	5	1	0	0	0	1	1	1	3	8	0	0	0
KIFC1	gi|167555110|ref|NP_002254.2|	673	0	1	2	6	0	2	4	5	7	1	0	0	8	0	0	0
FKBP15	gi|150010552|ref|NP_056073.1|	1219	0	3	5	1	0	2	0	2	8	0	2	8	8	0	0	0
ATP1A1	gi|21361181|ref|NP_000692.2|	1023	0	16	2	12	0	0	0.25	0	0.333333	95.9808	0.333333	6	8	0	0	0
MED27	gi|28558979|ref|NP_004260.2|	311	0	2	2	1	0	0	1	0	1	2	1	2	8	0	0	0
RQCD1	gi|4885579|ref|NP_005435.1|	299	0	1	3	0	1	3	0	1	2	2	0	2	8	0	0	0
PHIP	gi|34996489|ref|NP_060404.3|	1821	0	2	3	0	0	3	5	8	11	0	1	2	8	0	0	0
CDKN2AIP	gi|8923040|ref|NP_060102.1|	580	0	0	1	1	1	1	1	2	4	0	0	1	8	0	0	0
HNRNPD	gi|14110417|ref|NP_112737.1|	336	13.1667	0	0	0	1.5	0	0	6.83333	34	18	10	52.6667	7	2.16667	9	3
PPP1CC	gi|350276247|ref|NP_001231903.1|	337	6	8.39583	13	0	2	23.8182	0	0	0	0	10	2.84444	7	0	0	0
UBQLN2	gi|16753207|ref|NP_038472.2|	624	0	2.44444	12.1379	0	0	2.89899	5	4.33333	6.71429	0	0	3.4	7	0.333333	1	6
KPNA6	gi|6912478|ref|NP_036448.1|	536	15.0526	14.3846	11.5238	0	0	15.1081	0	0	13.8889	4	0	7.63636	7	1.5	6.5	3
PGAM1	gi|4505753|ref|NP_002620.1|	254	1	0	3	3	0	1	0	0	6	2	0	3	7	1	0	3
MYL12B	gi|222144326|ref|NP_001138417.1|	172	1	8	7	3	0	0	0	0	1	57	0	24	7	1	0	0
UBA1	gi|23510340|ref|NP_695012.1|	1058	0	4	5	9	0	0	0	14	20	6	0	13	7	2	0	0
TXN	gi|50592994|ref|NP_003320.2|	105	0	0	2	3	0	0	0	3	4	2	2	4	7	0	2	5
BTF3L4	gi|56847620|ref|NP_689478.1|	158	1	0	3	10	0	0	6	3	3	0	0	1	7	14	2	6
YWHAH	gi|4507951|ref|NP_003396.1|	246	0	0	1.04054	1.0198	0	2.08163	0	1	2	3.51429	0	3	7	0	0	0
PDCD5	gi|4759224|ref|NP_004699.1|	125	0	0	1	1	0	2	0	1	1	3	0	4	7	2	1	2
GLO1	gi|118402586|ref|NP_006699.2|	184	0	1	2	0	0	2	0	5	5	4	0	1	7	0	0	0
DUT	gi|4503423|ref|NP_001939.1|	164	0	1	1	0	0	1	0	0	1	2	1	2	7	0	1	1
FAM21C	gi|281182690|ref|NP_056077.2|	1320	0	0	1.33333	0.333333	0	0	1	0.333333	2.66667	1.33333	0	2	7	0	0.833333	2
COPS4	gi|38373690|ref|NP_057213.2|	406	0	1	6	0	0	3	0	4	3	1	0	3	7	0	0	2
CAPZA2	gi|5453599|ref|NP_006127.1|	286	1	2	4	0	0	3.25	0	4	7	0	0	1	7	0.5	0	2.44444
PSMD3	gi|25777612|ref|NP_002800.2|	534	0	0	2	1	0	3	0	4	6	4	0	7	7	0	0	0
CAP1	gi|157649073|ref|NP_001099000.1|	475	2	0	3	2	0	1	0	1	1	4	0	0	7	0	0	0
PSMC1	gi|24430151|ref|NP_002793.2|	440	0	0	4	2	0	5	0	3	3	1	0	2	7	0	0	0
PSMD1	gi|25777600|ref|NP_002798.2|	953	0	1	6	3	0	1	0	1	3	0	0	1	7	0	0	1
PRDX4	gi|5453549|ref|NP_006397.1|	271	0	1	4	1	0	0	0	4	5	7	0	4	7	0	2	1
PSMB5	gi|4506201|ref|NP_002788.1|	263	0	1	3	3	0	0	0	2	4	2	1	0	7	0	0	0
CRKL	gi|4885153|ref|NP_005198.1|	303	0	0	1	1	0	2	0	8	8	6	0	1	7	0	5	4
PFKP	gi|11321601|ref|NP_002618.1|	784	0	2	4.8	0	0	2	0	3.75	3	1	0	2	7	3	0	0
RPS15	gi|4506687|ref|NP_001009.1|	145	1	5	5	0	0	8	0	0	0	3	4	3	7	0	1	0
PSMD6	gi|7661914|ref|NP_055629.1|	389	0	1	1	0	0	1	0	1	6	0	1	1	7	0	0	0
ARF3	gi|4502203|ref|NP_001650.1|	181	0	0	0	2	2	0	2	0	2	1	1	0.333333	7	0	0	0
COPS3	gi|23238222|ref|NP_003644.2|	423	0	1	2	0	0	3	0	2	3	6	0	3	7	0	0	0
TNIK	gi|239735580|ref|NP_001155032.1|	1352	2	1	0	0	0	1.66667	3	4.2	5.1	0	1	0	7	2	2	0
AP1B1	gi|260436860|ref|NP_663782.2|	939	0	1.71429	9	0	0	0	1	6	3.55556	0	1.5	6.75	7	0	1	0
TMPO	gi|73760405|ref|NP_001027454.1|	454	1.19048	0	5.21739	1.54839	0	1.22222	0	2.6	5.06667	9.92593	0	0	7	0	0	0
TLE3	gi|157384982|ref|NP_005069.2|	772	0	0	1	1	0	2	2	0	8	2	0	1	7	0	0	0
PDCD2L	gi|14150141|ref|NP_115722.1|	358	3	0	6	0	0	4	2	0	4	2	1	0	7	0	0	0
DPYSL3	gi|308818200|ref|NP_001184223.1|	684	0	4	4	1	0	0	0	7	2	3	0	2	7	0	0	0
CNBP	gi|187608750|ref|NP_001120668.1|	170	0	0	2.5	0	0	5	2	1	3	0	4	10	7	1	0	0
EIF4H	gi|11559923|ref|NP_071496.1|	248	0	0	2	3	0	4	0	3	3	1	0	6	7	5	1	2
CLASP2	gi|333440451|ref|NP_001193973.1|	1294	4.28571	6	5	0	0	1.16667	0	0	0	4.33333	2	0.666667	7	0	0	0
CLASP2	gi|333440449|ref|NP_055912.2|	1515	5.71429	0	0	3	0	1.16667	5	4	3	0	0	0.666667	7	0	0	0
BYSL	gi|51173724|ref|NP_004044.3|	437	3	0	4	0	0	2	0	1	0	1	2	2	7	0	0	0
RPL23A	gi|17105394|ref|NP_000975.2|	156	1	2	3	2	1	2	2	0	0	0	0	0	7	0	0	0
RPL29	gi|4506629|ref|NP_000983.1|	159	1	2	0	0	2	2	4	2	2	0	0	0	7	0	0	0
PPP1R12A	gi|219842212|ref|NP_001137357.1|	1030	0	0	2	2	0	3	3	0	4	3	0	1	7	0	1	0
UNC119B	gi|122937500|ref|NP_001074002.1|	251	0	1	2	3	0	1	0	2	6	0	1	0	7	0	0	1
RTF1	gi|195976782|ref|NP_055953.3|	710	0	0	1	0	3	2	0	2	4	0	6	2	7	1	4	0
RAD23A	gi|392996949|ref|NP_001257291.1|	362	7.13861	0	6.34711	0	0	7.23729	2.16667	0	1.16667	0	2.14286	1	7	0	0	1
RAB1B	gi|13569962|ref|NP_112243.1|	201	0	1	0.5	1	0	0	0	0	0.5	6.11111	1.5	1	7	0	0.5	0
SF3B14	gi|7706326|ref|NP_057131.1|	125	0	1	0	1	0	3	1	1	3	1	0	0	7	2	0	0
GMPS	gi|4504035|ref|NP_003866.1|	693	0	2	3	2	0	2	0	3	9	0	0	5	7	0	1	0
SF3B5	gi|13775200|ref|NP_112577.1|	86	1	0	0	0	1	0	2	3	0	1	1	3	7	0	1	0
	gi|39812492|ref|NP_945327.1|	590	0	1	8	3	0	5	1	1	5	0	0	0	7	0	0	1
A2M	gi|66932947|ref|NP_000005.2|	1474	0	2	4	2	1	0	0	0	5	1	0	2	7	0	0	0
DCP1A	gi|291327466|ref|NP_060873.4|	582	0	0	6	1	0	7	0	1	7	1	0	4	7	0	0	1
DAW1	gi|32189425|ref|NP_849143.1|	415	9	0	2	1	0	2	0	2	0	0	1	1	7	0	0	0
FBXL19	gi|157168349|ref|NP_001093254.2|	694	2	0	3	0	0	8	3	0	2	0	3	1	7	2	2	1
CTTN	gi|20357552|ref|NP_005222.2|	550	0	2	1	3	0	2	0	1	2	2	0	0	7	9	2	2
2014-09-06	gi|21361478|ref|NP_055944.2|	434	0	0	5	6.66667	0	2	0	3.375	4.07143	1.42857	0	6.36364	7	0.5	0	4.36364
RPS5	gi|13904870|ref|NP_001000.2|	204	6	2	4	0	0	0	0	0	1	6	6	5	7	4	0	1
RPL27	gi|4506623|ref|NP_000979.1|	136	3	0	5	0	0	2	3	2	2	0	2	0	7	0	0	0
ANKRD28	gi|68131557|ref|NP_056014.2|	1053	0	0	1	1	0	2	2	0	3	0	2	4	7	0	0	0
BZW2	gi|229577398|ref|NP_001153239.1|	419	1	2	1	0	2	4	2	0	0	0	0	2	7	0	4	2
ATXN2L	gi|27262645|ref|NP_663760.1|	1062	0	0	2	2	0	2	2	1	5	0	0	1	7	0	1	3
XRCC4	gi|12408647|ref|NP_071801.1|	336	3	5	0	0	0	3	2	2	0	0	3	3	7	0	0	0
TXNDC5	gi|224493972|ref|NP_001139021.1|	324	0	0	3	2	0	1	0	0	2	2	2	5	7	0	0	0
UPF1	gi|18375673|ref|NP_002902.2|	1118	1	0	6	1	0	1	0	4	13	0	1	0	7	0	0	0
DLD	gi|91199540|ref|NP_000099.2|	509	0	0	2	0	0	9	0	2	6	31	2	2	7	1	1	0
GIGYF2	gi|156766043|ref|NP_001096616.1|	1299	1	0	3	3	0	7	0	1	5	0	0	2	7	1	0	0
PPIH	gi|5454154|ref|NP_006338.1|	177	0	0	4	2	0	10	0	0	4	1	2	3	7	1	1	2
ATF7IP	gi|38261962|ref|NP_060649.3|	1270	0	0	4	8	0	5	2	1	5	0	0	3	7	0	0	5
RAD54L2	gi|168823443|ref|NP_055921.2|	1467	2	1	0	0	0	3	0	2	7	1	5	0	7	1	0	1
C17orf49	gi|218563739|ref|NP_001136271.1|	138	1.5	0	0	5.5	1.5	3	2	7	0	1	0	0	7	0	0.5	2.5
STAG1	gi|62243696|ref|NP_005853.2|	1258	0	2.88889	5.11111	1.54545	0	3.28571	0	1.31579	14.5714	0	0	1.10256	7	0	0	0
HIST1H2BA	gi|24586679|ref|NP_733759.1|	127	2	3	4.66667	0	0	10	0.2	0	0.6	0	0	0.4	7	0	0	0
GEMIN4	gi|122939157|ref|NP_056536.2|	1058	0	0	1	3	0	3	1	3	7	0	0	2	7	0	0	0
WRAP53	gi|221136866|ref|NP_001137464.1|	548	2	3	4	0	0	1	0	2	1	0	0	2	7	0	0	0
RAD18	gi|256818821|ref|NP_064550.3|	495	0	0	5	0	0	4	2	2	5	0	1	2	7	2	1	1
RPP30	gi|157151755|ref|NP_001098016.1|	322	1	3	3	0	0	3	1	0	0	1	0	3	7	0	0	0
CNOT10	gi|13123772|ref|NP_056257.1|	744	0	1	2	3	0	2	0	0	2	1	0	6	7	0	0	2
DST	gi|34577049|ref|NP_056363.2|	5171	0	0	4	1	0	1	0	1	4	0	1	1	7	1	0	1
EEF1E1	gi|208879470|ref|NP_001129122.1|	139	2	2	4	3	0	0	0	2	0	2	0	2	7	0	0	1
ARRB2	gi|382545144|ref|NP_001244257.1|	430	1	0	0	1	0	3	7	4	9	0	0	3	7	0	2	4
CIRBP	gi|4502847|ref|NP_001271.1|	172	1	0	3	0	0	1	0	0	3	6	4	2	7	5	0	0
ACTR10	gi|8923712|ref|NP_060947.1|	417	0	2	2	0	0	4	0	3	2	2	0	3	7	0	0	0
WDR11	gi|13324688|ref|NP_060587.8|	1224	0	1	4	0	0	0	1	2	2	0	3	5	7	0	0	0
CYFIP1	gi|24307969|ref|NP_055423.1|	1253	0	0	1	0	0	2	0	1.5	10.4	1	2	4.5	7	0	1	0
PTCD3	gi|38683855|ref|NP_060422.4|	689	0	3	3	0	0	2	0	1	0	7	1	2	7	0	1	0
DIP2B	gi|55749758|ref|NP_775873.2|	1576	0	0	2	0	1	2	1	1	2	0	1	0	7	0	1	1
CCDC22	gi|7661844|ref|NP_054727.1|	627	1	0	5	0	0	2	1	3	3	2	0	0	7	0	0	3
IK	gi|125988409|ref|NP_006074.2|	557	6	0	6	8	0	1	1	2	12	0	0	0	7	1	4	5
BRD8	gi|34452705|ref|NP_006687.3|	951	0	1	0	0	1	7	0	1	3	0	1	3	7	1	2	2
PGRMC1	gi|5729875|ref|NP_006658.1|	195	1	5	0	0	0	1	2	1	1	31	0	0	7	0	0	0
SUMO1	gi|54792065|ref|NP_001005781.1|	101	0	0	2	2	2	0	0	2	1	1	0	2	7	0	1	0
IRF2BP1	gi|24308115|ref|NP_056464.1|	584	0	0	4	1	0	5	2	0	7	1	0	2	7	0	1	0
PPP1R21	gi|208431754|ref|NP_001129101.1|	780	0	3	5	1	0	1	0	3	5	0	0	5	7	0	0	1
CTNNA1	gi|55770844|ref|NP_001894.2|	906	0	8	1	1	0	3	0	0	2	63	0	9	7	0	0	2
ACADVL	gi|394025723|ref|NP_001257376.1|	678	0	0	3	0	0	2	1	3	4	11	0	4	7	0	0	1
DPF1	gi|205830430|ref|NP_001128627.1|	414	2	4	3	0	0	3	0	0	3	2	0	2	7	0	0	0
ANAPC4	gi|41327749|ref|NP_037499.2|	808	4	2	4	7	0	1	0	0	12	0	0	5	7	0	3	1
TPX2	gi|20127519|ref|NP_036244.2|	747	4	2	2	0	0	16	2	0	1	0	1	0	7	0	2	2
SRRM1	gi|42542379|ref|NP_005830.2|	904	8	9	12	0	0	3	0	0	2	0	7	3	7	0	2	2
GNPNAT1	gi|37620194|ref|NP_932332.1|	184	1	0	3	0	0	3	3	3	4	0	1	0	7	0	2	7
NRF1	gi|93141039|ref|NP_001035199.1|	503	0	2	1	4	0	0	0	2	1	0	3	2	7	0	1	1
CNOT2	gi|313482820|ref|NP_001186232.1|	540	0	1	1	1	0	0	0	0	3	1	1	4	7	1	0	2
CCNL2	gi|88758580|ref|NP_112199.2|	520	0	0	1	2	0	2	2	0	2	0	1	1	7	0	4	2
PIN4	gi|38679892|ref|NP_006214.2|	156	0	0	2	3	0	0	0	2	5	1	3	5	7	0	1	3
AP3M1	gi|46370095|ref|NP_996895.1|	418	2	3	4	0	0	2	0	1	1	0	0	1	7	0	0	0
EDC3	gi|215598561|ref|NP_001135916.1|	508	0	2	3	0	0	2	2	1	3	0	0	6	7	0	0	0
SNX18	gi|157057543|ref|NP_443102.2|	628	4	7	17	0	0	0	2	4	3	0	0	3	7	0	0	0
TADA3	gi|19743894|ref|NP_597814.1|	369	0	0	2	4	0	1	1	1	3	0	1	0	7	0	0	0
CXXC1	gi|156142180|ref|NP_055408.2|	656	2	3	6	8	0	3	0	0	5	0	0	4	7	0	0	2
DDX55	gi|41327779|ref|NP_065987.1|	600	2	5	5	0	1	3	0	1	3	0	0	0	7	0	1	0
FXR2	gi|259013556|ref|NP_004851.2|	673	5	9.9	10	0	0	3	5	0	5	0	0	5.625	7	0	0	1
MCRS1	gi|29893564|ref|NP_006328.2|	462	2	1	12	0	0	2	0	2	5	0	0	2	7	0	2	0
RALGAPA1	gi|51226124|ref|NP_055805.1|	2036	1	1	1	0	0	7	0	0	2	1	0	1	7	0	0	1
YEATS2	gi|33620755|ref|NP_060493.3|	1422	1	0	3	2	0	0	1	4	6	0	0	3	7	0	0	2
UHRF1	gi|115430233|ref|NP_037414.3|	806	4	0	6	0	0	16	14	18	35	2	0	0	7	0	1	0
TAF6L	gi|5453844|ref|NP_006464.1|	622	3	0	4	0	0	2	2	0	3	0	1	2	7	0	0	1
SLU7	gi|27477111|ref|NP_006416.3|	586	4	0	0	3	1	4	3	0	0	1	2	0	7	2	0	0
MED14	gi|28558973|ref|NP_004220.2|	1454	0	1	2	2	0	1	4	0	1	0	0	6	7	0	0	1
WAPAL	gi|42734325|ref|NP_055860.1|	1190	0	2	8	10	0	5	0	3	7	0	0	4	7	0	0	1
SAP130	gi|19923597|ref|NP_078821.2|	1048	0	2	6	4	0	0	2	1	5	0	0	2	7	0	0	5
TFAM	gi|4507401|ref|NP_003192.1|	246	0	2	2	0	1	2	1	0	1	5	0	0	7	0	2	0
CMTR1	gi|24307983|ref|NP_055865.1|	835	0	2	2	0	1	0	1	3	3	0	0	1	7	0	1	0
SEC24A	gi|116174780|ref|NP_068817.1|	1093	0	1	2	0	0	3	5	1	4	0	0	3	7	0	0	2
UTRN	gi|110611228|ref|NP_009055.2|	3433	0	3	1	0	0	12	0	0	4	15	1	6	7	0	0	1
L3MBTL2	gi|20149698|ref|NP_113676.2|	705	0	0	1	0.5	0	0	0.5	1	10	0	4	1	7	0	0	0
MED25	gi|50428940|ref|NP_112235.2|	747	0	0	2	2	0	0	2	2	2	0	2	1	7	0	0	2
GIT1	gi|146231998|ref|NP_001078923.1|	770	0	0	4	0	0	1	1	0	4	4	1	1	7	0	0	1
PATZ1	gi|14670360|ref|NP_055138.2|	687	2	1	4	4	0	0	0	0	2	0	2	1	7	0	0	0
DDX54	gi|164419743|ref|NP_001104792.1|	882	4	7	14	0	4	4	0	0	1	1	0	0	7	0	0	0
ZNF512B	gi|34013528|ref|NP_065764.1|	892	3	3	6	0	0	4	53	43	73	0	0	0	7	0	0	0
ELMSAN1	gi|112807226|ref|NP_001036783.1|	1045	3	5	10	0	0	6	1	1	3	0	0	0	7	0	0	0
POLRMT	gi|110618253|ref|NP_005026.3|	1230	2	1	6	0	0	13	1	1	0	1	0	0	7	0	0	0
WDR48	gi|18874090|ref|NP_065890.1|	677	2	2	2	0	0	6	2	0	4	1	0	0	7	0	0	0
MPG	gi|62632765|ref|NP_001015052.1|	293	7	2	6	0	0	1	2	0	4	0	0	5	7	0	0	0
VEZF1	gi|56118214|ref|NP_009077.2|	521	1	1	4	0	0	2	2	0	2	0	0	1	7	0	0	0
L3MBTL3	gi|55770870|ref|NP_115814.1|	780	3	2	1	0	0	3	2	0	2	0	0	2	7	0	0	0
ZBTB40	gi|139394579|ref|NP_001077090.1|	1239	2	1	3	0	0	1	0	1	1	2	0	0	7	0	0	0
NOP9	gi|28212272|ref|NP_777573.1|	636	3	4	5	0	0	9	0	2	5	0	0	1	7	0	0	0
EYA4	gi|26667257|ref|NP_742103.1|	639	2	1	3	0	0	1	0	1	6	0	0	1	7	0	0	0
ZSWIM8	gi|122114658|ref|NP_055852.2|	1842	3	2	3	0	0	2	0	1	0	5	0	5	7	0	0	0
PIP5K1A	gi|4505815|ref|NP_003548.1|	549	11	7	25	0	0	12	0	0	4	1	0	1	7	0	0	0
KIF20A	gi|5032013|ref|NP_005724.1|	890	2	5	18	0	0	13	0	0	4	1	0	1	7	0	0	0
TOP3A	gi|10835218|ref|NP_004609.1|	1001	5	2	3	0	0	5	0	0	3	5	0	12	7	0	0	0
CHERP	gi|119226260|ref|NP_006378.3|	916	3	4	4	0	0	2	0	0	11	1	0	4	7	0	0	0
BLM	gi|4557365|ref|NP_000048.1|	1417	9	4	7	0	0	2	0	0	9	1	0	3	7	0	0	0
ZNF362	gi|38570115|ref|NP_689706.2|	420	1	2	5	0	0	1	0	0	1	0	1	1	7	0	0	0
ZNF281	gi|6912752|ref|NP_036614.1|	895	2	1	1	0	0	0	0	0	1	1	2	1	7	0	0	0
JADE3	gi|117190334|ref|NP_001070913.1|	823	2	0	4	1	0	4	2	0	4	0	1	0	7	0	0	0
	gi|162951881|ref|NP_001106178.1|	718	1	0	3	1	0	2	0	3	9	2	0	0	7	0	0	0
GATAD1	gi|88759346|ref|NP_066990.3|	269	2	0	1	1	0	1	0	2	3	0	0	2	7	0	0	0
KANSL2	gi|154426300|ref|NP_060292.3|	492	1	0	4	2	0	3	0	3	3	0	0	3	7	0	0	0
KDM1B	gi|116256451|ref|NP_694587.3|	590	1	0	2	1	0	6	0	2	0	2	0	1	7	0	0	0
EXOC6B	gi|149363656|ref|NP_056004.1|	811	1	0	3	3	0	0	1	4	9	0	0	3	7	0	0	0
CDC26	gi|21281671|ref|NP_644815.1|	85	2	0	3	1	0	0	0	1	3	4	0	1	7	0	0	0
MZT2A	gi|145976946|ref|NP_001078834.1|	158	1	0	1	0	0	3	1	1	0	5	0	5	7	0	0	0
TTC33	gi|7110679|ref|NP_036514.1|	262	1	0	1	0	0	1	0	1	2	1	0	5	7	0	0	0
TJP2	gi|282165804|ref|NP_001163886.1|	1157	3	0	6	0	0	6	0	1	2	3	0	2	7	0	0	0
ATM	gi|71902540|ref|NP_000042.3|	3056	1	0	1	0	0	1	0	0	1	2	1	3	7	0	0	0
MRGBP	gi|8922764|ref|NP_060740.1|	204	0	4	3	3	0	2	2	1	0	3	0	0	7	0	0	0
DYNLT3	gi|5730087|ref|NP_006511.1|	116	0	3	7	2	0	2	1	2	0	0	0	8	7	0	0	0
NCAPG2	gi|116812586|ref|NP_060230.5|	1143	0	2	5	2	0	8	0	3	8	1	0	0	7	0	0	0
ACTR6	gi|11968057|ref|NP_071941.1|	396	0	2	5	5	0	72	0	1	5	0	0	3	7	0	0	0
PDDC1	gi|32699045|ref|NP_872418.1|	220	0	2	5	1	0	2	0	3	4	0	0	2	7	0	0	0
UBP1	gi|189491632|ref|NP_001121632.1|	504	0	3.33333	7.63636	1	0	3	0	2	2	0	0	2	7	0	0	0
ADD2	gi|297307158|ref|NP_001171983.1|	726	0	1.16667	3	3.6	0	0	0	1	1	2.05714	0	3	7	0	0	0
MGMT	gi|197304670|ref|NP_002403.2|	238	0	1	2	2	0	0	0	3	1	0	2	1	7	0	0	0
FHOD1	gi|118572599|ref|NP_037373.2|	1164	0	2	2	2	0	0	0	1	0	1	1	1	7	0	0	0
GEMIN2	gi|4506961|ref|NP_003607.1|	280	0	4	4	0	1	0	1	4	5	0	0	2	7	0	0	0
CCDC132	gi|384229074|ref|NP_001244927.1|	934	0	2	2	0	0	2	1	0	0	5	1	1	7	0	0	0
FAM208A	gi|163838629|ref|NP_056039.2|	1233	0	3	3	0	0	1	0	2	6	1	2	0	7	0	0	0
HK1	gi|15991827|ref|NP_277031.1|	916	0	4	1	0	0	3	0	3	5	15	0	6	7	0	0	0
U2SURP	gi|122937227|ref|NP_001073884.1|	1029	0	1	4	0	0	3	0	5	11	0	3	13	7	0	0	0
FAM98A	gi|56699482|ref|NP_056290.3|	518	0	1	3	0	0	2	0	0	1	4	3	9	7	0	0	0
PRDM2	gi|20336258|ref|NP_036363.2|	1718	0	0	4	2	0	2	2	3	2	0	0	1	7	0	0	0
CWC27	gi|64276486|ref|NP_005860.2|	472	0	0	1	4	0	2	0	4	0	5	2	4	7	0	0	0
DNAJC8	gi|112293277|ref|NP_055095.2|	253	0	0	2	0	0	1	0	2	3	1	1	2	7	0	0	0
RTN4	gi|24431933|ref|NP_722550.1|	373	0	0	0	2	0	1	1	0	1	5	2	2	7	0	0	0
TUBB4A	gi|21361322|ref|NP_006078.2|	444	2.5	11.6517	0	5.33333	0.333333	0	3	0	0	0	0	38.571	6	1	0.666667	1.66667
KRT16	gi|24430192|ref|NP_005548.2|	473	0	0	0	2.80261	0	6	0	0	9.33333	7.08038	22.1509	4.48385	6	54.6876	1.19077	0
EIF4A2	gi|83700235|ref|NP_001958.2|	407	0	7.375	5.07	0	0	1.56658	4.33333	0	15.2063	0	0	5.80383	6	0	0	0
ACTN1	gi|194097350|ref|NP_001123476.1|	914	0	0	3.45946	0	0	3.44444	0	1.46667	5.41176	13.0233	0	3.57143	6	0	0	0
ACTR1B	gi|11342680|ref|NP_005726.1|	376	0	2.14286	2.33333	1.35714	0	0	0	0	4.09091	1.11765	0	2.66667	6	0	0	0
MYH9	gi|12667788|ref|NP_002464.1|	1960	0	2	1.33333	0	0	0	0.333333	0	2.5	21.5385	0	20.3846	6	3	0	0
EPB41L2	gi|313747586|ref|NP_001186317.1|	852	0.5	4.5	0	2	0	0	0	1	0	0	1	6	6	0	0.5	0
PSMB1	gi|4506193|ref|NP_002784.1|	241	0	0	3	2	0	2	0	4	6	1	0	0	6	0	3	3
WDR77	gi|13129110|ref|NP_077007.1|	342	2	0	8	2	0	0	0	1	6	0	0	4	6	2	1	0
PSMA6	gi|23110944|ref|NP_002782.1|	246	0	0	2	0	0	0	0	1	6	2	1	2	6	0	2	2
COPS8	gi|38027914|ref|NP_937832.1|	160	1	0	0	1	0	0	2	1	2	0	0	2	6	0	0	2
COPS2	gi|4759264|ref|NP_004227.1|	443	0	0	1	0	0	0	1	1	10	2	0	3	6	0	0	2
CFL1	gi|5031635|ref|NP_005498.1|	166	0	2	7	4	0	7	0	0	1	6	0	0	6	8	0	0.5
HUWE1	gi|61676188|ref|NP_113584.3|	4374	0	2	8	0	0	2	0	2	10	0	0	6	6	1	0	2
LGALS3BP	gi|5031863|ref|NP_005558.1|	585	1	0	0	1	0	1	0	0	1	0	1	3	6	0	2	0
PSMA4	gi|156713442|ref|NP_001096137.1|	261	0	2	2	1	0	0	1	1	8	0	0	0	6	0	0	1
PRDX6	gi|4758638|ref|NP_004896.1|	224	0	2	0	4	0	0	0	3	3	2	0	3	6	0	0	1
SPTBN1	gi|112382252|ref|NP_842565.2|	2155	0	16.2456	6.91426	16.3786	0	0	0	0	12	43.8715	0	33.1186	6	0.333333	0	0
PSMD4	gi|5292161|ref|NP_002801.1|	377	1	0	1	2	0	1	0	0	0	3	0	2	6	0	0	0
VCL	gi|4507877|ref|NP_003364.1|	1066	0	2	2	2	0	0	0	0	2	10	0	1	6	0	0	0
CUTA	gi|62198241|ref|NP_001014433.1|	198	0	0	0	2	0	6	0	2	5	3	0	4	6	0	0	0
ESD	gi|33413400|ref|NP_001975.1|	282	1	2	0	2	0	1	0	3	2	0	0	0	6	0	0	4
USP9X	gi|145309309|ref|NP_001034679.2|	2570	2	0	8	0	0	1	0	0	2	2	0	10	6	0	0	0
SAE1	gi|4885585|ref|NP_005491.1|	346	0	2	0	1	0	0	0	1	4	1	0	1	6	0	0	0
RPL13	gi|15431297|ref|NP_000968.2|	211	0	1	3	5	1	0	1	0	0	5	0	0	6	0	0	1
DHX8	gi|4826690|ref|NP_004932.1|	1220	0	2.28571	10	0	0	8	2	0	1	1	0	0	6	0	6.36364	0
WDR26	gi|264681556|ref|NP_001108585.2|	645	0	2	3	2	0	1	0	0	5	0	0	6	6	0	0	0
POLR2I	gi|5453930|ref|NP_006224.1|	125	0	0	3	2	0	1	1	0	1	0	0	3	6	1	0	0
IRS4	gi|4504733|ref|NP_003595.1|	1257	0	1	2	0	0	7	0	0	0	4	4	15	6	1	1	0
RPS8	gi|4506743|ref|NP_001003.1|	208	0	6	1	0	0	0	0	1	3	2	0	2	6	0	0	0
WRNIP1	gi|18426902|ref|NP_064520.2|	665	0	0	3	0	0	2	0	2	2	3	0	7	6	0	0	0
LARP1	gi|39725634|ref|NP_056130.2|	1019	0	0	6	0	0	2	0	2	2	1	0	4	6	0	0	0
USP14	gi|4827050|ref|NP_005142.1|	494	0	2	2	0	0	0	0	3	2	3	0	1	6	0	0	0
EIF3K	gi|10801345|ref|NP_037366.1|	218	0	8	6	1	0	5	0	0	0	4	0	11	6	0	0	0
ANKFY1	gi|110815813|ref|NP_057460.3|	1170	0	0	4	1	0	4	0	4	7	0	0	1	6	0	0	1
PSMD13	gi|157502193|ref|NP_002808.3|	376	0	0	5	1	0	2	0	1	4	0	0	2	6	0	0	2
POLD1	gi|379030588|ref|NP_001243778.1|	1107	0	3	5	0	0	2	0	0	2	1	0	1	6	0	0	0
ANKRD17	gi|38683807|ref|NP_115593.3|	2603	0	1.5	0	1	0	4	0	0	0	0.5	2	1	6	0.5	0	0
G3BP2	gi|45359846|ref|NP_987100.1|	449	0	3	0	1	0	3	0	2	6	0	0	5	6	0	1	1
WASF2	gi|11386183|ref|NP_008921.1|	498	0	1	0	0	0	4	0	1	3	0	2	6	6	0	0	1
C21orf33	gi|296531406|ref|NP_004640.3|	268	0	0	4	2	0	3	0	0	5	3	0	2	6	0	7	0
MED4	gi|7661788|ref|NP_054885.1|	270	0	0	2	2	0	4	0	1	1	4	0	0	6	0	0	1
SMARCAD1	gi|190358534|ref|NP_064544.2|	1026	1	0	1	0	0	6	0	0	7	0	1	1	6	1	0	0
CACYBP	gi|60218913|ref|NP_001007215.1|	185	0	0	2	2	0	1	0	1	2	0	0	1	6	0	2	0
	gi|207452735|ref|NP_112598.2|	5090	8	803.704	534.889	119	0	0	0	0	0	1146.97	0	521.264	6	0	0	0
HGS	gi|4758528|ref|NP_004703.1|	777	0	2	2	0	0	2	0	3	2	0	0	1	6	0	0	0
RPRD1A	gi|21361709|ref|NP_060640.2|	312	1	2.5	0	0	2	0	0	2	4	0	0	2.16667	6	0	0.5	0
GGH	gi|4503987|ref|NP_003869.1|	318	0	0	0	4	1	0	1	0	2	0	1	2	6	0	1	0
GPX1	gi|41406084|ref|NP_000572.2|	203	0	0	2	0	0	0	2	0	1	3	1	1	6	0	3	0
RPL6	gi|67189747|ref|NP_001019833.1|	288	0	2	4	1	0	0	2	0	7	2	0	0	6	0	0	0
SETDB1	gi|224177467|ref|NP_001138887.1|	1291	0	0	3	0	0	3	0	1	7	1	0	1	6	0	0	0
PUS1	gi|70166634|ref|NP_001002020.1|	399	2	5	4	0	0	1	0	0	2	2	0	0	6	0	0	0
RPL19	gi|4506609|ref|NP_000972.1|	196	0	2	2	2	0	1	2	0	0	1	0	0	6	0	0	0
CCDC82	gi|19923844|ref|NP_079001.2|	544	2	4	2	0	0	0	2	1	8	0	0	0	6	2	0	0
UBE2N	gi|4507793|ref|NP_003339.1|	152	0	3	2	0	2	4	0	1	2	0	0	0	6	0	0	0
SCRIB	gi|355390313|ref|NP_874365.3|	1655	0	0	2	0	0	6	0	1	3	14.4	0	3	6	0	0	0
EPS15L1	gi|10864047|ref|NP_067058.1|	864	0	0	4	2	0	2	0	1	4	1	0	0	6	0	1	2
LSM3	gi|7657315|ref|NP_055278.1|	102	1	0	0	0	0	2	0	0	1	2	1	2	6	0	0	1
TFIP11	gi|56788356|ref|NP_001008697.1|	837	0	3	0	0	0	0	3	2	4	1	0	1	6	0	0	0
NELFA	gi|194733742|ref|NP_005654.3|	539	0	1	2	4	0	1	1	0	4	0	0	0	6	4	0	0
MAX	gi|21704261|ref|NP_002373.3|	160	0	0	2	1	2	2	0	0	2	0	2	0	6	0	1	0
ALDH7A1	gi|319655561|ref|NP_001188306.1|	511	0	1	0	0	0	1	0	2	4	1	0	1	6	0	0	0
ZNF330	gi|7657196|ref|NP_055302.1|	320	2	1	2	4	0	0	0	1	0	0	1	0	6	0	0	0
LSM4	gi|6912486|ref|NP_036453.1|	139	0	0	1	1	0	0	1	1	2	0	0	1	6	0	0	1
COG2	gi|223029519|ref|NP_001138508.1|	737	1	0	2	0	0	2	0	4	11	0	0	6	6	0	0	3
SNAPIN	gi|6912674|ref|NP_036569.1|	136	0	1	2	2	0	4	1	0	2	0	0	0	6	0	0	0
HMGN5	gi|13540523|ref|NP_110390.1|	282	0	0	2	1	0	2	0	1	3	0	0	3	6	0	4	2
ZRANB2	gi|42741682|ref|NP_005446.2|	320	0	0	7	10	0	0	0	11	4	8	0	7	6	0	0	9
ARPC5	gi|5031593|ref|NP_005708.1|	151	0	0	1	3	0	1	0	1	2	0	1	0	6	0	3	2
DBN1	gi|18426915|ref|NP_004386.2|	649	0	12	8	0	0	1	0	0	2	55	0	6	6	1	0	0
IDH3A	gi|5031777|ref|NP_005521.1|	366	0	0	0	0	2	2	0	1	3	14	0	2	6	0	0	1
GBF1	gi|313747582|ref|NP_001186307.1|	1856	0	0	1	0	0	2	2	2	1	0	0	1	6	0	0	0
COG1	gi|21237783|ref|NP_061184.1|	980	0	0	7	0	0	4	0	3	9	1	0	4	6	0	0	0
C17orf49	gi|218563737|ref|NP_001136270.1|	192	1.5	0	6	5.5	1.5	0	0	0	4	1	0	0	6	0	0.5	2.5
LUC7L	gi|41393554|ref|NP_958815.1|	371	9.6	7.22222	16	0	3	2	4	0	0	0	0	0	6	0	1.75	0
PHF23	gi|116268091|ref|NP_077273.2|	403	0	0	1	0	0	2	5	0	7	0	3	1	6	1	0	0
KIAA0368	gi|122937211|ref|NP_001073867.1|	2017	0	4	5	0	0	0	0	1	2	1	0	3	6	0	0	1
TRAPPC4	gi|7706667|ref|NP_057230.1|	219	1	0	0	0	0	2	1	2	3	0	0	1	6	0	0	1
FLII	gi|372266127|ref|NP_001243193.1|	1258	2	5	5	0	0	0	0	0	1	5	0	4	6	0	0	0
PRCC	gi|40807447|ref|NP_005964.3|	491	0	3	3	1	0	0	1	1	3	0	0	0	6	0	2	4
ERP29	gi|5803013|ref|NP_006808.1|	261	0	0	1	2	0	0	0	1	2	10	0	4	6	0	1	0
EXOSC5	gi|47174864|ref|NP_064543.3|	235	0	1	4	1	0	2	0	0	5	0	0	5	6	1	0	0
CARS	gi|303304987|ref|NP_001181926.1|	809	0	0	2	0	0	1	1	0	12	3	0	3	6	0	0	1
TIMM8A	gi|4758152|ref|NP_004076.1|	97	0	0	0	2	0	6	0	2	2	6	3	0	6	3	0	1
CTBP1	gi|4557497|ref|NP_001319.1|	440	0	0	0	2	0	3	0	1	11.6667	4	0	1	6	1	1	2.5
NELFB	gi|20070260|ref|NP_056271.2|	580	0	0	3	0	0	5	0	2	6	1	0	1	6	0	1	3
STRBP	gi|21361745|ref|NP_060857.2|	672	2	1	2.17391	0	0	4.2	0	0	2	0	0	2.05882	6	0	0	0
EP300	gi|50345997|ref|NP_001420.2|	2414	0	1	0.5	0	0	4	0	1.55556	5	1	0	0	6	0	0.5	1.5
CREBBP	gi|119943104|ref|NP_004371.2|	2442	0	1	0.5	6	0	0	6	12.4444	15	0	0	0	6	1	0.5	1.5
POLR3A	gi|39725938|ref|NP_008986.2|	1390	2	2	3	0	0	1	0	0	0	0	1	5	6	0	0	0
FAM115A	gi|7662276|ref|NP_055534.1|	921	2	2	7	0	0	18	0	0	3	0	0	3	6	0	0	0
RPS20	gi|226246671|ref|NP_001139699.1|	142	0	0	2	2	0	1	0	0	1	2	0	1	6	0	0	0
VAC14	gi|39780552|ref|NP_060522.3|	782	0	0	2	0	0	6	0	4	3	3	0	1	6	0	0	3
COA6	gi|331284144|ref|NP_001193570.1|	79	0	0	1	1	0	0	0	1	2	2	0	1	6	0	2	0
PPP1R8	gi|13699256|ref|NP_054829.2|	351	0	1	2	4	0	1	0	0	3	0	0	1	6	0	0	1
SIN3B	gi|52138513|ref|NP_056075.1|	1162	0	3	5	0	0	7	0	3	6	0	0	1	6	0	1	0
TNKS1BP1	gi|110556636|ref|NP_203754.2|	1729	0	1	3	0	0	1	0	0	2	3	0	1	6	1	0	0
DDX6	gi|380692342|ref|NP_001244120.1|	483	0	2	6	0	0	2	0	0	8	1	0	6	6	0	1	1
CYFIP2	gi|116805788|ref|NP_001032409.2|	1253	0	0	1	3	0	0	0	1.5	2.6	1	0	4.5	6	0	1	0
FHL1	gi|228480205|ref|NP_001153171.1|	296	0	0	1	3	0	0	0	2	3	1	0	1	6	0	0	0
DHX57	gi|39777586|ref|NP_945314.1|	1386	0	2	0.5	0	0	1	1	0	1	0	0	2	6	0	1	0
DOCK7	gi|54112429|ref|NP_212132.2|	2109	0	0	6	0	0	6	0	2	2	3	0	6	6	0	0	2
NOM1	gi|61097912|ref|NP_612409.1|	860	2	3	9	0	0	2	1	0	0	0	0	1	6	0	2	0
SPIN1	gi|112293285|ref|NP_006708.2|	262	0	0.5	0	0	0	0	0	0.5	3	250.582	562.954	446.033	6	0	0	0
CEP170	gi|109255228|ref|NP_055627.2|	1584	0	1	5	0	0	0	0	1	1	1	0	1	6	0	0	1
HMGN1	gi|48255933|ref|NP_004956.5|	100	5	5	6	0	0	9	0	0	3	0	2	0	6	1	2	2
ZNF830	gi|145309298|ref|NP_443089.3|	372	0	0	2	1	0	8	1	0	3	0	0	2	6	0	0	0
ARPC4	gi|311771647|ref|NP_001185709.1|	187	1	2	1	0	0	0	0	0	1	4	0	3	6	0	0	0
SEC31A	gi|116256336|ref|NP_001070674.1|	1106	0	0	5	3	0	2	0	4	3	0	0	6	6	0	0	0
PHF5A	gi|14249398|ref|NP_116147.1|	110	0	0	1	0	0	0	1	2	2	2	2	0	6	0	0	0
ACAA2	gi|167614485|ref|NP_006102.2|	397	0	0	1	1	0	0	0	1	2	11	1	0	6	0	0	1
DSCR3	gi|5174425|ref|NP_006043.1|	297	0	2	2	0	0	1	0	4	2	0	0	1	6	0	0	3
ARPC5L	gi|13569956|ref|NP_112240.1|	153	0	1	2	1	0	0	0	2	1	2	0	0	6	0	2	0
GRN	gi|4504151|ref|NP_002078.1|	593	0	0	1	0	1	0	0	0	1	3	3	2	6	0	0	0
KIF22	gi|6453818|ref|NP_015556.1|	665	6	9	16	1	0	14	0	0	5	0	0	0	6	0	1	0
NRDE2	gi|39932583|ref|NP_060440.2|	1164	2	2	7	0	0	5	2	0	7	0	0	0	6	10	3	0
WDR3	gi|5803221|ref|NP_006775.1|	943	3	5	12	0	0	10	0	6	13	0	0	0	6	3	2	0
KNOP1	gi|111607441|ref|NP_001013009.2|	458	3	2	2	0	0	0	3	0	1	1	0	0	6	1	2	0
BRPF3	gi|148727368|ref|NP_056510.2|	1205	0	1	6	0	0	1	0	2	2.16667	0	0	1.25	6	0	0	1
MRPS31	gi|186928854|ref|NP_005821.2|	395	0	1	0	0	0	1	0	0	4	12	1	2	6	0	2	2
PHF8	gi|296531349|ref|NP_001171825.1|	1060	0	0	2.66667	4	0.5	4	2	0	3	0	0	0	6	1	2	0
RNF20	gi|34878777|ref|NP_062538.5|	975	0	0	2.28571	6.42857	0	3	0	0	7	2	0	3	6	0	1	1
NOL9	gi|40217805|ref|NP_078930.3|	702	1	6	8	0	0	0	0	0	0	2	2	3	6	0	0	0
COG8	gi|186928841|ref|NP_115758.3|	612	0	1	2	0	0	2	0	1	1	0	0	1	6	0	0	0
PTBP2	gi|10863997|ref|NP_067013.1|	531	0	0	3	0	0	2	0	0	2	1	3	2	6	0	0	0
MRPS27	gi|186928850|ref|NP_055899.2|	414	3	0	3	0	0	3	0	1	0	4	0	1	6	0	0	0
MRPS17	gi|7705425|ref|NP_057053.1|	130	0	2	2	0	0	0	0	2	1	3	2	0	6	0	0	0
DECR1	gi|4503301|ref|NP_001350.1|	335	0	0	0	1	0	4	2	0	0	5	1	3	6	0	0	0
RPP40	gi|55743132|ref|NP_006629.2|	363	1	1	5	0	0	0	0	1	1	0	0	1	6	0	0	0
CDC42BPB	gi|115527097|ref|NP_006026.3|	1711	2	0	1	0	0	5	0	2	3	0	0	1	6	0	0	0
VPS33A	gi|18105056|ref|NP_075067.2|	596	2	0	2	0	0	5	0	0	6	3	0	1	6	0	0	0
MRPS34	gi|13027604|ref|NP_076425.1|	218	0	0	2	0	1	0	0	0	1	3	1	1	6	0	0	0
CPT2	gi|4503023|ref|NP_000089.1|	658	0	0	0	0	0	3	0	1	3	14	3	2	6	0	0	0
CIZ1	gi|196115141|ref|NP_001124487.1|	842	4	5	13	4	0	3	0	0	2	0	0	0	6	0	1	0
CENPV	gi|56118234|ref|NP_859067.2|	272	11	2	8	0	3	10	0	1	0	0	0	0	6	1	0	0
MICU1	gi|116256483|ref|NP_006068.2|	478	2	1	7	0	0	6	0	0	0	0	2	1	6	0	0	2
NSRP1	gi|14149807|ref|NP_115517.1|	558	1	0	3	0	2	0	1	0	3	0	4	0	6	0	2	0
WAC	gi|18379328|ref|NP_057712.2|	647	1	0	0	4	3	2	0	0	8	0	2	0	6	0	0	1
RIOK1	gi|23510356|ref|NP_113668.2|	568	0	2	2	1	1	2	0	0	1	0	0	0	6	0	1	0
PHC1	gi|62953127|ref|NP_004417.2|	1004	0	3	8	4	0	3	2	0	2	0	0	0	6	0	0	2
TXLNA	gi|28460688|ref|NP_787048.1|	546	0	2	4	4	0	2	0	1	2	0	0	0	6	0	0	2
GNL3	gi|45593130|ref|NP_055181.3|	549	0	5	2	0	0	3	1	0	0	1	0	2	6	0	1	0
ZNRD1	gi|25777707|ref|NP_740753.1|	126	0	3	3	0	0	0	0	1	2	2	0	1	6	0	0	0
ARHGEF7	gi|166064038|ref|NP_001106985.1|	646	0	1	3	0	0	3	0	0	6	1	0	6	6	2	0	0
INTS6	gi|11024694|ref|NP_036273.1|	887	0	1	0.5	0	0	0.5	0	0	2	4	0	3.33333	6	0	0	1
MICU2	gi|22749443|ref|NP_689939.1|	434	0	1	1	0	0	11	0	0	2	0	1	2	6	0	0	1
CMAS	gi|8923900|ref|NP_061156.1|	434	0	0	3	2	0	2	2	2	5	0	0	0	6	0	1	0
KCTD15	gi|194018443|ref|NP_001123467.1|	283	0	0	2	1	0	3	2	0	4	0	0	1	6	0	0	1
EXOC6	gi|62243652|ref|NP_001013870.1|	799	0	0	5	3	0	3	0	2	2	0	0	5	6	0	0	1
ITSN2	gi|194294521|ref|NP_006268.2|	1697	0	0	5	1	0	1	0	1	2	0	0	5	6	0	0	2
RBM17	gi|224549005|ref|NP_001139019.1|	401	0	0	3	0	0	2	1	0	3	1	0	4	6	0	0	1
MED23	gi|28558969|ref|NP_057063.2|	1365	0	0	3	0	0	2	0	1	2	1	0	4	6	0	1	0
INTS7	gi|315259084|ref|NP_001186738.1|	913	0	0	0	4	0	3	6	0	6	2	0	3	6	0	1	0
CYCS	gi|11128019|ref|NP_061820.1|	105	0	0	0	4	0	3	0	0	3	3	2	3	6	0	4	0
LYAR	gi|224591430|ref|NP_001139197.1|	379	7	4	6	2	0	4	0	0	4	0	0	0	6	0	0	0
ZNF629	gi|122937229|ref|NP_001073886.1|	869	2	2	9	2	0	0	0	1	3	0	0	0	6	0	0	0
RBBP6	gi|33620716|ref|NP_061173.1|	1758	1	1	3	1	0	0	0	0	4	0	0	1	6	0	0	0
NSUN5	gi|23199998|ref|NP_683759.1|	466	1	1	6	0	2	4	1	0	0	0	0	0	6	0	0	0
BRIX1	gi|55770900|ref|NP_060791.3|	353	36	19	153	0	1	6	0	0	1	0	0	0	6	0	0	0
RBM34	gi|238859597|ref|NP_055829.2|	430	2	3	4	0	4	0	2	0	0	0	0	1	6	0	0	0
DIMT1	gi|7657198|ref|NP_055288.1|	313	1	2	2	0	0	5	1	0	1	0	0	0	6	0	0	0
ERCC6	gi|4557565|ref|NP_000115.1|	1493	4	1	8	0	0	4	2	0	2	0	0	0	6	0	0	0
	gi|82830424|ref|NP_001032622.1|	2240	192	138	266	0	0	311	0	1	1	0	0	0	6	0	0	0
DNTTIP1	gi|16418441|ref|NP_443183.1|	329	2	4	11	0	0	7	0	3	5	0	0	0	6	0	0	0
KIF20B	gi|46049114|ref|NP_057279.2|	1780	2	1	1	0	0	1	0	0	4	0	1	0	6	0	0	0
LIG4	gi|148539894|ref|NP_001091738.1|	911	4	5	1	0	0	7	0	0	1	0	0	1	6	0	0	0
RPL7L1	gi|50053872|ref|NP_940888.2|	246	4	3	6	0	0	0	4	2	0	0	0	2	6	0	0	0
CBX4	gi|55770830|ref|NP_003646.2|	560	1	3	6	0	0	0	3	0	6	0	0	1	6	0	0	0
MED12	gi|110347429|ref|NP_005111.2|	2177	1	1	0	0	0	0	0	0	3	6	1	1	6	0	0	0
SRBD1	gi|221136781|ref|NP_060549.4|	995	2	0	5	1	0	3	3	0	0	1	0	0	6	0	0	0
CKAP2	gi|148664201|ref|NP_001091995.1|	683	1	0	3	1	0	3	0	0	4	2	0	0	6	0	0	0
PWWP2B	gi|148839376|ref|NP_612508.3|	590	6	0	2	0	2	1	3	0	3	0	0	0	6	0	0	0
NFYC	gi|11496978|ref|NP_055038.2|	335	1	0	1	0	0	1	2	2	2	0	0	0	6	0	0	0
NFIC	gi|350529396|ref|NP_001231931.1|	508	1	0	1.1	0	0	4	2	0	4	0	0	3	6	0	0	0
SAP30L	gi|13375862|ref|NP_078908.1|	183	2	0	2	0	0	1	0	2	1	0	0	3	6	0	0	0
SP3	gi|289577125|ref|NP_001017371.3|	713	2	0	1	0	0	1	0	0	4	0	1	1	6	0	0	0
HELLS	gi|21914927|ref|NP_060533.2|	838	2	0	2	0	0	4	0	0	0	87	100	279	6	0	0	0
PMF1-BGLAP	gi|314122171|ref|NP_001186591.1|	211	1	0	0	1	0	2	0	1	3	2	0	0	6	0	0	0
CDCA5	gi|18087845|ref|NP_542399.1|	252	0	2	6	1	0	7	0	0	2	0	0	1	6	0	0	0
ZNF219	gi|156416026|ref|NP_001095924.1|	722	0	1	7	3	0	0	0	6	9	0	0	1	6	0	0	0
SCOC	gi|226528280|ref|NP_001146956.1|	159	0	3	1	1	0	0	0	0	6	1	0	1	6	0	0	0
DLG1	gi|148539578|ref|NP_004078.2|	926	0	3	1	1	0	0	0	0	1	7	0	2	6	0	0	0
SHPRH	gi|289547541|ref|NP_001036148.2|	1683	0	9	20	0	0	9	1	9	14	0	0	0	6	0	0	0
RPP14	gi|149192851|ref|NP_001092253.1|	124	0	1	2	0	0	2	0	2	1	0	0	2	6	0	0	0
PRDM15	gi|93204879|ref|NP_071398.3|	1507	0	2	6	0	0	1	0	1	1	0	0	1	6	0	0	0
CECR2	gi|148612882|ref|NP_113601.2|	1484	0	5	6	0	0	8	0	0	1	0	1	2	6	0	0	0
MINA	gi|110227621|ref|NP_694822.2|	465	0	2	2	0	0	1	0	0	0	1	7	1	6	0	0	0
MRPS9	gi|33188463|ref|NP_872578.1|	396	0	2	2	0	0	4	0	0	0	6	1	2	6	0	0	0
INTS2	gi|24308211|ref|NP_065799.1|	1204	0	1	2	0	0	0	0	1	4	1	1	0	6	0	0	0
DDX20	gi|256223453|ref|NP_009135.4|	824	0	1	1	0	0	0	0	0	2	2	1	4	6	0	0	0
ADAR	gi|301601658|ref|NP_001180424.1|	931	0	1	3	0	0	0	0	0	1	2	2	3	6	0	0	0
PICALM	gi|332688231|ref|NP_001193875.1|	645	0	1	0	4	0	0	0	0	2	23	4	4	6	0	0	0
SPATA5	gi|157671927|ref|NP_660208.2|	893	0	2	0	0	0	0	0	1	1	2	1	4	6	0	0	0
GLTSCR1	gi|163914392|ref|NP_056526.3|	1560	0	0	9	5	0	7	4	0	7	0	0	1	6	0	0	0
BCOR	gi|183396783|ref|NP_001116855.1|	1721	0	0	1	1	0	3	0	4	3	0	3	0	6	0	0	0
MED19	gi|23592232|ref|NP_703151.1|	194	0	0	2	1	0	2	0	0	1	0	2	1	6	0	0	0
VWA9	gi|333470760|ref|NP_001193988.1|	461	0	0	3	0	0	11	0	1	3	12	0	11	6	0	0	0
SPATA5L1	gi|229577436|ref|NP_076968.2|	753	0	0	3	0	0	1	0	0	2	9	2	6	6	0	0	0
CABIN1	gi|313151181|ref|NP_001186210.1|	2220	0	0	2	0	0	0	2	1	7	1	0	2	6	0	0	0
TAF2	gi|4507347|ref|NP_003175.1|	1199	0	0	3	0	0	0	3	2	2	0	2	7	6	0	0	0
PHF12	gi|75677357|ref|NP_001028733.1|	1004	0	0	0	2	0	4	1	2	2	0	0	2	6	0	0	0
