# Supplementary material for: WDR76 Co-Localizes with Heterochromatin Related Proteins and Rapidly Responds to DNA Damage
Source: PLoS One. 2016 Jun 1;11(6):e0155492. doi: 10.1371/journal.pone.0155492 (PMC4889050; doi:10.1371/journal.pone.0155492)
Supplement: S3 Table — (XLSX) [file pone.0155492.s016.xlsx]

## Sheet: qspec_results
Supplemental Table 3. Qspec results between histones and control and WDR76 and control.
Zstatistic	Zstatistic	Zstatistic	Zstatistic	Count	Count1	Count2	Count3	NCBI_Gene	Protein	Len	S0	S0	S0	h2a	h2a	h2a	LogFoldChange	Zstatistic	fdr	FDRup	FDRdown	NCBI_Gene	Protein	S0	S0	S0	h2b	h2b	h2b	LogFoldChange	Zstatistic	fdr	FDRup	FDRdown	NCBI_Gene	Protein	S0	S0	S0	h4	h4	h4	LogFoldChange	Zstatistic	fdr	FDRup	FDRdown	NCBI_Gene	Protein
4.5765	3.1739	3.9521	7.375	4	1	3	2	TUBA1C	gi|14389309|ref|NP_116093.1|	449	0	0	1	11	42	44	3.338	4.5765	0.043075	0.006334	0.832127	TUBA1C	gi|14389309|ref|NP_116093.1|	0	0	1	19	2	21	2.826	3.1739	0.345643	0.09624	0.918668	TUBA1C	gi|14389309|ref|NP_116093.1|	0	0	1	5	27	37	2.981	3.9521	0.151539	0.042452	0.872528	TUBA1C	gi|14389309|ref|NP_116093.1|
4.0035	3.7688	3.8853	3.4922	4	1	3	2	HNRNPD	gi|14110414|ref|NP_002129.2|	306	2	9	3	13	15	48	1.215	4.0035	0.109323	0.021288	0.845768	HNRNPD	gi|14110414|ref|NP_002129.2|	2	9	3	21	1	32	1.163	3.7688	0.156825	0.034082	0.898939	HNRNPD	gi|14110414|ref|NP_002129.2|	2	9	3	23	6	34	1.162	3.8853	0.165505	0.047625	0.87455	HNRNPD	gi|14110414|ref|NP_002129.2|
3.5416	3.5376	3.4849	4.8543	4	1	3	2	SYNCRIP	gi|228008291|ref|NP_006363.4|	623	0	16	4	22	21	35	0.849	3.5416	0.202922	0.048122	0.860155	SYNCRIP	gi|228008291|ref|NP_006363.4|	0	16	4	40	1	23	0.921	3.5376	0.220099	0.052288	0.906051	SYNCRIP	gi|228008291|ref|NP_006363.4|	0	16	4	24	17	30	0.888	3.4849	0.26783	0.088332	0.888086	SYNCRIP	gi|228008291|ref|NP_006363.4|
12.6055	11.6348	2.3322	5.5678	4	1	3	2	HIST2H2AA4	gi|106775678|ref|NP_001035807.1|	130	4	2	4	344	54	129	3.358	12.6055	0	0	0.790703	HIST2H2AA4	gi|106775678|ref|NP_001035807.1|	4	2	4	5	0	304	3.101	11.6348	0	0	0.845299	HIST2H2AA4	gi|106775678|ref|NP_001035807.1|	4	2	4	21	3	9	0.805	2.3322	0.713159	0.318827	0.933445	HIST2H2AA4	gi|106775678|ref|NP_001035807.1|
4.4158	3.5013	5.0401	4.4095	4	1	3	2	DDB1	gi|148529014|ref|NP_001914.3|	1140	10	5	3	23	27	40	1.114	4.4158	0.05705	0.009181	0.835585	DDB1	gi|148529014|ref|NP_001914.3|	10	5	3	12	1	46	1.003	3.5013	0.231262	0.056069	0.907335	DDB1	gi|148529014|ref|NP_001914.3|	10	5	3	19	22	54	1.3	5.0401	0.025536	0.004279	0.850307	DDB1	gi|148529014|ref|NP_001914.3|
8.7802	3.0803	2.8227	8.0002	4	1	3	2	KRT19	gi|24234699|ref|NP_002267.2|	400	0	0	3	2	213	17	3.384	8.7802	0	0	0.799894	KRT19	gi|24234699|ref|NP_002267.2|	0	0	3	22	0	3	1.49	3.0803	0.382298	0.110497	0.922002	KRT19	gi|24234699|ref|NP_002267.2|	0	0	3	1	3	24	1.404	2.8227	0.503757	0.200714	0.91493	KRT19	gi|24234699|ref|NP_002267.2|
26.5823	15.9666	10.4092	15.9498	4	1	3	2	XRCC5	gi|10863945|ref|NP_066964.1|	732	13	36	8	775	258	554	2.853	26.5823	0	0	0.784821	XRCC5	gi|10863945|ref|NP_066964.1|	13	36	8	36	9	440	1.934	15.9666	0	0	0.841396	XRCC5	gi|10863945|ref|NP_066964.1|	13	36	8	161	56	155	1.546	10.4092	0	0	0.832869	XRCC5	gi|10863945|ref|NP_066964.1|
19.865	12.9747	8.5415	10.9219	4	1	3	2	XRCC6	gi|4503841|ref|NP_001460.1|	609	18	33	13	664	190	420	2.504	19.865	0	0	0.785914	XRCC6	gi|4503841|ref|NP_001460.1|	18	33	13	102	21	297	1.686	12.9747	0	0	0.843748	XRCC6	gi|4503841|ref|NP_001460.1|	18	33	13	110	43	118	1.077	8.5415	0	0	0.835113	XRCC6	gi|4503841|ref|NP_001460.1|
6.5954	3.613	5.0111	5.9297	4	1	3	2	DHX9	gi|100913206|ref|NP_001348.2|	1270	12	71	34	131	83	173	0.732	6.5954	0.000291	1.8e-05	0.809073	DHX9	gi|100913206|ref|NP_001348.2|	12	71	34	76	19	126	0.436	3.613	0.197962	0.045887	0.903745	DHX9	gi|100913206|ref|NP_001348.2|	12	71	34	75	71	147	0.576	5.0111	0.027016	0.004613	0.8507	DHX9	gi|100913206|ref|NP_001348.2|
4.9898	2.5784	3.2149	6.8416	4	1	3	2	HNRNPC	gi|117190254|ref|NP_001070911.1|	293	6	1	0	6	10	53	1.666	4.9898	0.019379	0.002348	0.824979	HNRNPC	gi|117190254|ref|NP_001070911.1|	6	1	0	21	1	6	1.078	2.5784	0.596664	0.213795	0.9405	HNRNPC	gi|117190254|ref|NP_001070911.1|	6	1	0	5	2	36	1.362	3.2149	0.354813	0.127241	0.898664	HNRNPC	gi|117190254|ref|NP_001070911.1|
12.4076	6.6027	7.9229	4.3911	4	1	3	2	USP7	gi|150378533|ref|NP_003461.2|	1102	1	1	2	172	152	281	4.931	12.4076	0	0	0.791098	USP7	gi|150378533|ref|NP_003461.2|	1	1	2	3	1	125	3.462	6.6027	0.000114	9e-06	0.856989	USP7	gi|150378533|ref|NP_003461.2|	1	1	2	56	44	113	4.113	7.9229	5e-06	0	0.835988	USP7	gi|150378533|ref|NP_003461.2|
2.0505	3.7965	2.5116	6.1248	4	1	3	2	DNAJA2	gi|5031741|ref|NP_005871.1|	412	0	0	2	8	3	10	1.228	2.0505	0.768085	0.295369	0.91226	DNAJA2	gi|5031741|ref|NP_005871.1|	0	0	2	3	1	33	2.093	3.7965	0.150167	0.032382	0.898169	DNAJA2	gi|5031741|ref|NP_005871.1|	0	0	2	4	3	17	1.508	2.5116	0.635157	0.272255	0.927203	DNAJA2	gi|5031741|ref|NP_005871.1|
11.2008	9.3014	5.4536	22.6754	4	1	3	2	SPTAN1	gi|154759259|ref|NP_003118.2|	2472	7	41	28	24	240	222	1.41	11.2008	0	0	0.793728	SPTAN1	gi|154759259|ref|NP_003118.2|	7	41	28	204	25	56	1.138	9.3014	0	0	0.848226	SPTAN1	gi|154759259|ref|NP_003118.2|	7	41	28	39	58	127	0.738	5.4536	0.010805	0.001422	0.845808	SPTAN1	gi|154759259|ref|NP_003118.2|
28.3219	28.028	17.4971	24.0505	4	1	3	2	PRKDC	gi|13654237|ref|NP_008835.5|	4128	19	158	58	2092	605	1285	2.372	28.3219	0	0	0.784338	PRKDC	gi|13654237|ref|NP_008835.5|	19	158	58	194	47	1312	1.687	28.028	0	0	0.840401	PRKDC	gi|13654237|ref|NP_008835.5|	19	158	58	329	163	462	1.056	17.4971	0	0	0.830397	PRKDC	gi|13654237|ref|NP_008835.5|
21.7284	2.9679	4.3645	36.8796	4	1	3	2	VIM	gi|62414289|ref|NP_003371.2|	466	0	5	9	26	913	561	3.954	21.7284	0	0	0.785417	VIM	gi|62414289|ref|NP_003371.2|	0	5	9	33	7	3	0.903	2.9679	0.428141	0.129688	0.926108	VIM	gi|62414289|ref|NP_003371.2|	0	5	9	29	23	22	1.287	4.3645	0.083443	0.019658	0.861934	VIM	gi|62414289|ref|NP_003371.2|
9.5331	9.0373	6.9242	7.3568	4	1	3	2	NUMA1	gi|71361682|ref|NP_006176.2|	2115	2	12	26	57	94	113	1.456	9.5331	0	0	0.797838	NUMA1	gi|71361682|ref|NP_006176.2|	2	12	26	162	20	65	1.667	9.0373	0	0	0.848708	NUMA1	gi|71361682|ref|NP_006176.2|	2	12	26	42	65	94	1.299	6.9242	0.000193	1e-05	0.838086	NUMA1	gi|71361682|ref|NP_006176.2|
14.8388	11.3204	21.8269	6.5846	4	1	3	2	HIST2H4B	gi|77539758|ref|NP_001029249.1|	103	0	10	2	295	102	251	3.396	14.8388	0	0	0.787407	HIST2H4B	gi|77539758|ref|NP_001029249.1|	0	10	2	10	14	211	2.675	11.3204	0	0	0.845716	HIST2H4B	gi|77539758|ref|NP_001029249.1|	0	10	2	692	307	439	4.084	21.8269	0	0	0.827692	HIST2H4B	gi|77539758|ref|NP_001029249.1|
9.1529	4.8324	4.8192	22.4646	4	1	3	2	SPTBN1	gi|112382250|ref|NP_003119.2|	2364	0	61	27	55	138	207	1.035	9.1529	0	0	0.79884	SPTBN1	gi|112382250|ref|NP_003119.2|	0	61	27	136	18	37	0.565	4.8324	0.019862	0.002948	0.874695	SPTBN1	gi|112382250|ref|NP_003119.2|	0	61	27	41	57	120	0.546	4.8192	0.038728	0.007389	0.853506	SPTBN1	gi|112382250|ref|NP_003119.2|
10.5972	4.0785	4.6476	4.6812	4	1	3	2	RRP12	gi|223278379|ref|NP_055994.2|	1297	0	0	2	114	37	305	3.929	10.5972	0	0	0.795138	RRP12	gi|223278379|ref|NP_055994.2|	0	0	2	4	2	30	2.008	4.0785	0.093378	0.018132	0.890454	RRP12	gi|223278379|ref|NP_055994.2|	0	0	2	10	14	25	2.195	4.6476	0.052468	0.010761	0.856257	RRP12	gi|223278379|ref|NP_055994.2|
53.8412	28.8096	29.6314	10.802	4	1	3	2	PARP1	gi|156523968|ref|NP_001609.2|	1014	80	92	194	3238	913	1971	2.355	53.8412	0	0	0.783768	PARP1	gi|156523968|ref|NP_001609.2|	80	92	194	178	49	1957	1.587	28.8096	0	0	0.840026	PARP1	gi|156523968|ref|NP_001609.2|	80	92	194	974	299	1092	1.515	29.6314	0	0	0.825915	PARP1	gi|156523968|ref|NP_001609.2|
5.3364	4.0609	2.9162	4.4854	4	1	3	2	NOP56	gi|32483374|ref|NP_006383.2|	594	1	18	8	41	32	60	1.129	5.3364	0.009079	0.000946	0.820267	NOP56	gi|32483374|ref|NP_006383.2|	1	18	8	27	15	37	0.894	4.0609	0.096358	0.018914	0.890959	NOP56	gi|32483374|ref|NP_006383.2|	1	18	8	25	14	35	0.656	2.9162	0.466176	0.180441	0.910846	NOP56	gi|32483374|ref|NP_006383.2|
3.2332	2.8538	3.5036	3.9855	4	1	3	2	ZFR	gi|34101286|ref|NP_057191.2|	1074	0	1	1	8	5	17	1.796	3.2332	0.289295	0.076863	0.871222	ZFR	gi|34101286|ref|NP_057191.2|	0	1	1	7	4	15	2.004	2.8538	0.476325	0.152277	0.930483	ZFR	gi|34101286|ref|NP_057191.2|	0	1	1	5	9	23	2.127	3.5036	0.262333	0.085514	0.88725	ZFR	gi|34101286|ref|NP_057191.2|
7.3707	6.021	5.2013	4.9687	4	1	3	2	CETN2	gi|4757902|ref|NP_004335.1|	172	1	4	3	129	112	173	3.55	7.3707	2.1e-05	1e-06	0.804903	CETN2	gi|4757902|ref|NP_004335.1|	1	4	3	10	2	81	2.245	6.021	0.000801	7.5e-05	0.860867	CETN2	gi|4757902|ref|NP_004335.1|	1	4	3	39	18	36	2.09	5.2013	0.018496	0.002854	0.848401	CETN2	gi|4757902|ref|NP_004335.1|
5.1186	2.5398	3.0997	5.8657	4	1	3	2	NOP58	gi|7706254|ref|NP_057018.1|	529	2	12	4	30	21	56	1.331	5.1186	0.014762	0.00169	0.823113	NOP58	gi|7706254|ref|NP_057018.1|	2	12	4	5	4	35	0.719	2.5398	0.613706	0.223534	0.941873	NOP58	gi|7706254|ref|NP_057018.1|	2	12	4	13	9	35	0.82	3.0997	0.396035	0.146337	0.903299	NOP58	gi|7706254|ref|NP_057018.1|
7.9775	11.0767	7.2982	3.0386	4	1	3	2	BRD2	gi|164419758|ref|NP_001106653.1|	801	25	68	28	250	38	153	0.808	7.9775	2e-06	0	0.802485	BRD2	gi|164419758|ref|NP_001106653.1|	25	68	28	89	213	164	1.142	11.0767	0	0	0.846029	BRD2	gi|164419758|ref|NP_001106653.1|	25	68	28	190	45	136	0.759	7.2982	5.4e-05	2e-06	0.837155	BRD2	gi|164419758|ref|NP_001106653.1|
5.8837	5.9274	4.0938	3.7402	4	1	3	2	PBRM1	gi|93102371|ref|NP_060783.3|	1582	3	3	2	23	18	56	1.996	5.8837	0.002317	0.00019	0.814449	PBRM1	gi|93102371|ref|NP_060783.3|	3	3	2	27	2	48	2.041	5.9274	0.00107	0.000104	0.861606	PBRM1	gi|93102371|ref|NP_060783.3|	3	3	2	17	8	25	1.498	4.0938	0.124727	0.032971	0.86853	PBRM1	gi|93102371|ref|NP_060783.3|
5.2473	4.4298	4.7613	3.554	4	1	3	2	RFC1	gi|32528306|ref|NP_002904.3|	1147	1	0	4	55	13	42	2.471	5.2473	0.01112	0.001204	0.821387	RFC1	gi|32528306|ref|NP_002904.3|	1	0	4	10	2	39	1.945	4.4298	0.047617	0.008109	0.882211	RFC1	gi|32528306|ref|NP_002904.3|	1	0	4	22	17	27	2.075	4.7613	0.042989	0.008346	0.854342	RFC1	gi|32528306|ref|NP_002904.3|
14.2125	12.83	5.8028	3.0061	4	1	3	2	NAP1L1	gi|21327708|ref|NP_631946.1|	391	2	1	0	228	392	728	4.815	14.2125	0	0	0.788092	NAP1L1	gi|21327708|ref|NP_631946.1|	2	1	0	1	0	1573	5.331	12.83	0	0	0.843886	NAP1L1	gi|21327708|ref|NP_631946.1|	2	1	0	37	27	60	3.322	5.8028	0.004793	0.000512	0.843089	NAP1L1	gi|21327708|ref|NP_631946.1|
9.0466	6.6221	4.2071	6.6799	4	1	3	2	RPA1	gi|4506583|ref|NP_002936.1|	616	1	3	7	169	83	133	3.14	9.0466	0	0	0.799139	RPA1	gi|4506583|ref|NP_002936.1|	1	3	7	5	0	108	2.203	6.6221	0.000106	8e-06	0.856879	RPA1	gi|4506583|ref|NP_002936.1|	1	3	7	13	9	42	1.453	4.2071	0.105926	0.026745	0.865629	RPA1	gi|4506583|ref|NP_002936.1|
2.1185	4.3871	3.0886	6.5647	4	1	3	2	DNAJA1	gi|4504511|ref|NP_001530.1|	397	1	2	4	6	9	13	0.922	2.1185	0.737498	0.278134	0.910755	DNAJA1	gi|4504511|ref|NP_001530.1|	1	2	4	8	0	45	1.853	4.3871	0.051917	0.009045	0.883192	DNAJA1	gi|4504511|ref|NP_001530.1|	1	2	4	12	6	17	1.314	3.0886	0.400128	0.149016	0.903924	DNAJA1	gi|4504511|ref|NP_001530.1|
12.6358	8.3861	3.8124	3.1103	4	1	3	2	HIST1H2BK	gi|18105048|ref|NP_542160.1|	126	3	5	5	221	70	247	3.267	12.6358	0	0	0.790645	HIST1H2BK	gi|18105048|ref|NP_542160.1|	3	5	5	15	0	162	2.37	8.3861	0	0	0.850175	HIST1H2BK	gi|18105048|ref|NP_542160.1|	3	5	5	32	6	18	1.082	3.8124	0.181743	0.053263	0.876654	HIST1H2BK	gi|18105048|ref|NP_542160.1|
11.1747	8.6271	4.1165	3.1947	4	1	3	2	HIST1H2BD	gi|20336752|ref|NP_619790.1|	126	3	5	5	221	70	245	3.18	11.1747	0	0	0.793795	HIST1H2BD	gi|20336752|ref|NP_619790.1|	3	5	5	15	0	162	2.367	8.6271	0	0	0.849578	HIST1H2BD	gi|20336752|ref|NP_619790.1|	3	5	5	32	6	18	1.083	4.1165	0.120777	0.031642	0.867932	HIST1H2BD	gi|20336752|ref|NP_619790.1|
3.4582	2.7012	2.9763	4.0381	4	1	3	2	DDX1	gi|4826686|ref|NP_004930.1|	740	3	12	4	7	23	43	0.889	3.4582	0.224331	0.054583	0.862906	DDX1	gi|4826686|ref|NP_004930.1|	3	12	4	19	0	28	0.719	2.7012	0.542568	0.18448	0.936034	DDX1	gi|4826686|ref|NP_004930.1|	3	12	4	4	13	38	0.723	2.9763	0.442642	0.168589	0.908323	DDX1	gi|4826686|ref|NP_004930.1|
4.5273	2.7031	2.621	5.1158	4	1	3	2	PURA	gi|5032007|ref|NP_005850.1|	322	0	0	0	31	13	22	2.73	4.5273	0.047025	0.007077	0.833107	PURA	gi|5032007|ref|NP_005850.1|	0	0	0	1	0	16	1.697	2.7031	0.541735	0.184481	0.936034	PURA	gi|5032007|ref|NP_005850.1|	0	0	0	7	3	10	1.685	2.621	0.588099	0.246601	0.923176	PURA	gi|5032007|ref|NP_005850.1|
10.4992	4.8091	3.212	4.7082	4	1	3	2	RAD23B	gi|4506387|ref|NP_002865.1|	409	0	0	3	198	35	121	3.732	10.4992	0	0	0.795376	RAD23B	gi|4506387|ref|NP_002865.1|	0	0	3	3	0	53	2.343	4.8091	0.020953	0.003106	0.875023	RAD23B	gi|4506387|ref|NP_002865.1|	0	0	3	10	9	12	1.552	3.212	0.355822	0.127238	0.898664	RAD23B	gi|4506387|ref|NP_002865.1|
2.6032	3.4236	4.2983	4.4826	4	1	3	2	EDC4	gi|45827771|ref|NP_055144.3|	1401	1	0	5	7	15	12	1.115	2.6032	0.523285	0.171824	0.895591	EDC4	gi|45827771|ref|NP_055144.3|	1	0	5	23	0	11	1.439	3.4236	0.256236	0.06426	0.909956	EDC4	gi|45827771|ref|NP_055144.3|	1	0	5	7	20	19	1.571	4.2983	0.092404	0.022479	0.863466	EDC4	gi|45827771|ref|NP_055144.3|
6.3536	4.3948	2.6775	6.0904	4	1	3	2	RPA3	gi|4506587|ref|NP_002938.1|	121	0	0	0	43	27	45	3.307	6.3536	0.00061	4.3e-05	0.810731	RPA3	gi|4506587|ref|NP_002938.1|	0	0	0	1	0	49	2.695	4.3948	0.051119	0.008906	0.883051	RPA3	gi|4506587|ref|NP_002938.1|	0	0	0	9	2	10	1.616	2.6775	0.564098	0.232488	0.920785	RPA3	gi|4506587|ref|NP_002938.1|
3.2811	4.0728	2.8407	6.3986	4	1	3	2	FBL	gi|12056465|ref|NP_001427.2|	321	1	1	0	13	8	20	2.239	3.2811	0.274584	0.071529	0.869369	FBL	gi|12056465|ref|NP_001427.2|	1	1	0	4	0	49	2.776	4.0728	0.094335	0.01839	0.890622	FBL	gi|12056465|ref|NP_001427.2|	1	1	0	5	10	17	2.142	2.8407	0.496437	0.19592	0.913991	FBL	gi|12056465|ref|NP_001427.2|
3.1345	3.9416	3.6572	3.5665	4	1	3	2	NCAPH	gi|25121987|ref|NP_056156.2|	741	3	1	3	9	8	23	1.294	3.1345	0.321088	0.088392	0.874989	NCAPH	gi|25121987|ref|NP_056156.2|	3	1	3	9	0	30	1.596	3.9416	0.118491	0.024232	0.894092	NCAPH	gi|25121987|ref|NP_056156.2|	3	1	3	5	9	27	1.438	3.6572	0.219843	0.068387	0.881879	NCAPH	gi|25121987|ref|NP_056156.2|
7.9962	3.4309	4.3151	3.4647	4	1	3	2	LIG3	gi|73747829|ref|NP_039269.2|	1009	1	2	5	63	33	55	2.404	7.9962	2e-06	0	0.802414	LIG3	gi|73747829|ref|NP_039269.2|	1	2	5	1	3	32	1.341	3.4309	0.253828	0.063545	0.909735	LIG3	gi|73747829|ref|NP_039269.2|	1	2	5	23	13	20	1.617	4.3151	0.090063	0.021826	0.863119	LIG3	gi|73747829|ref|NP_039269.2|
4.7749	3.3261	3.2287	3.0801	4	1	3	2	ORC3	gi|32483367|ref|NP_036513.2|	711	2	1	1	14	16	27	2.209	4.7749	0.02977	0.004002	0.828493	ORC3	gi|32483367|ref|NP_036513.2|	2	1	1	4	0	23	1.785	3.3261	0.289563	0.07575	0.913325	ORC3	gi|32483367|ref|NP_036513.2|	2	1	1	3	12	18	1.851	3.2287	0.350032	0.124823	0.898054	ORC3	gi|32483367|ref|NP_036513.2|
2.1855	3.0412	2.7736	3.6606	4	1	3	2	EXOC2	gi|21361625|ref|NP_060773.3|	924	2	0	2	5	4	14	1.086	2.1855	0.707297	0.261351	0.909041	EXOC2	gi|21361625|ref|NP_060773.3|	2	0	2	7	0	19	1.524	3.0412	0.398036	0.117035	0.923446	EXOC2	gi|21361625|ref|NP_060773.3|	2	0	2	4	11	12	1.362	2.7736	0.523917	0.210471	0.9168	EXOC2	gi|21361625|ref|NP_060773.3|
3.2954	3.5972	2.514	3.3417	4	1	3	2	POLR1A	gi|103471997|ref|NP_056240.2|	1720	0	3	11	8	12	41	0.917	3.2954	0.270285	0.070498	0.869001	POLR1A	gi|103471997|ref|NP_056240.2|	0	3	11	28	0	21	0.988	3.5972	0.202482	0.047	0.90416	POLR1A	gi|103471997|ref|NP_056240.2|	0	3	11	7	8	29	0.72	2.514	0.634118	0.272259	0.927202	POLR1A	gi|103471997|ref|NP_056240.2|
2.9449	2.0125	2.4395	3.4132	4	1	3	2	ANAPC1	gi|12056971|ref|NP_073153.1|	1944	0	2	7	5	9	31	1.095	2.9449	0.387579	0.11359	0.88229	ANAPC1	gi|12056971|ref|NP_073153.1|	0	2	7	13	0	12	0.81	2.0125	0.837025	0.370758	0.956708	ANAPC1	gi|12056971|ref|NP_073153.1|	0	2	7	3	9	22	0.916	2.4395	0.666451	0.291292	0.929921	ANAPC1	gi|12056971|ref|NP_073153.1|
9.7607	7.0877	6.5817	6.0623	4	1	3	2	XPC	gi|224809295|ref|NP_004619.3|	940	0	4	0	318	40	161	4.231	9.7607	0	0	0.797223	XPC	gi|224809295|ref|NP_004619.3|	0	4	0	10	0	104	2.962	7.0877	1.8e-05	1e-06	0.854567	XPC	gi|224809295|ref|NP_004619.3|	0	4	0	55	15	39	2.72	6.5817	0.00057	3.7e-05	0.839203	XPC	gi|224809295|ref|NP_004619.3|
4.9121	4.3884	2.565	5.6603	4	1	3	2	RPA2	gi|4506585|ref|NP_002937.1|	270	0	3	0	34	22	36	2.53	4.9121	0.022714	0.00286	0.826202	RPA2	gi|4506585|ref|NP_002937.1|	0	3	0	0	0	41	2.075	4.3884	0.051782	0.009045	0.883192	RPA2	gi|4506585|ref|NP_002937.1|	0	3	0	2	6	15	1.276	2.565	0.612105	0.259277	0.925218	RPA2	gi|4506585|ref|NP_002937.1|
8.0208	4.9127	2.6143	8.0177	4	1	3	2	LRPPRC	gi|31621305|ref|NP_573566.2|	1394	0	8	1	52	56	117	2.801	8.0208	2e-06	0	0.802309	LRPPRC	gi|31621305|ref|NP_573566.2|	0	8	1	0	0	55	1.607	4.9127	0.016477	0.002385	0.873419	LRPPRC	gi|31621305|ref|NP_573566.2|	0	8	1	0	11	23	0.962	2.6143	0.590961	0.246588	0.923176	LRPPRC	gi|31621305|ref|NP_573566.2|
5.3278	6.4392	6.7711	3.8819	4	1	3	2	HIST2H3D	gi|183076548|ref|NP_001116847.1|	136	1	0	0	26	44	2	2.89	5.3278	0.009261	0.000972	0.820389	HIST2H3D	gi|183076548|ref|NP_001116847.1|	1	0	0	0	0	111	3.458	6.4392	0.000202	1.6e-05	0.857954	HIST2H3D	gi|183076548|ref|NP_001116847.1|	1	0	0	0	9	101	3.445	6.7711	0.000317	1.9e-05	0.838562	HIST2H3D	gi|183076548|ref|NP_001116847.1|
2.79	2.745	2.0487	4.9686	4	1	3	2	SPTBN1	gi|112382252|ref|NP_842565.2|	2155	0	0	0	0	16	6	1.771	2.79	0.446809	0.138296	0.88846	SPTBN1	gi|112382252|ref|NP_842565.2|	0	0	0	16	0	0	1.715	2.745	0.5234	0.174285	0.934356	SPTBN1	gi|112382252|ref|NP_842565.2|	0	0	0	0	0	12	1.352	2.0487	0.834699	0.397724	0.940718	SPTBN1	gi|112382252|ref|NP_842565.2|
3.1856	1.8496	2.8628	16.8276	3	1	2	2	TUBB	gi|29788785|ref|NP_821133.1|	444	150	60	132	196	138	348	0.215	3.1856	0.30438	0.082483	0.873096	TUBB	gi|29788785|ref|NP_821133.1|	150	60	132	242	8	225	0.135	1.8496	0.898354	0.420933	0.959206	TUBB	gi|29788785|ref|NP_821133.1|	150	60	132	111	135	349	0.205	2.8628	0.487504	0.191198	0.91305	TUBB	gi|29788785|ref|NP_821133.1|
9.6938	5.0365	0.0114	12.0237	3	1	2	2	KRT8	gi|372466572|ref|NP_001243211.1|	511	0	10	22	18	225	122	1.964	9.6938	0	0	0.797401	KRT8	gi|372466572|ref|NP_001243211.1|	0	10	22	100	2	9	1.001	5.0365	0.012253	0.001689	0.871525	KRT8	gi|372466572|ref|NP_001243211.1|	0	10	22	10	16	22	0.003	0.0114	1	0.866659	0.762685	KRT8	gi|372466572|ref|NP_001243211.1|
3.4002	4.5622	1.535	5.0913	3	1	2	2	HNRNPA0	gi|5803036|ref|NP_006796.1|	305	5	2	4	5	18	32	1.204	3.4002	0.240071	0.059852	0.86502	HNRNPA0	gi|5803036|ref|NP_006796.1|	5	2	4	41	2	16	1.573	4.5622	0.036136	0.005891	0.879548	HNRNPA0	gi|5803036|ref|NP_006796.1|	5	2	4	2	7	18	0.559	1.535	1	0.54498	0.940624	HNRNPA0	gi|5803036|ref|NP_006796.1|
0.1003	2.2283	3.5722	5.1969	3	1	2	2	MAP1B	gi|153945728|ref|NP_005900.2|	2468	10	22	74	21	41	109	0.011	0.1003	1	0.786319	0.779194	MAP1B	gi|153945728|ref|NP_005900.2|	10	22	74	124	13	29	0.266	2.2283	0.749008	0.306743	0.951591	MAP1B	gi|153945728|ref|NP_005900.2|	10	22	74	49	77	96	0.392	3.5722	0.242768	0.077464	0.884787	MAP1B	gi|153945728|ref|NP_005900.2|
3.6055	1.6693	5.0168	4.7293	3	1	2	2	GTF3C1	gi|101943240|ref|NP_001511.2|	2109	0	3	21	23	17	51	0.839	3.6055	0.187483	0.042967	0.857814	GTF3C1	gi|101943240|ref|NP_001511.2|	0	3	21	20	4	21	0.401	1.6693	0.959821	0.47555	0.960206	GTF3C1	gi|101943240|ref|NP_001511.2|	0	3	21	16	26	67	1.139	5.0168	0.02672	0.004527	0.850601	GTF3C1	gi|101943240|ref|NP_001511.2|
0.6806	2.138	3.1495	3.642	3	1	2	2	TUBB4B	gi|5174735|ref|NP_006079.1|	445	1	0	1	2	0	5	0.479	0.6806	1	0.665124	0.864789	TUBB4B	gi|5174735|ref|NP_006079.1|	1	0	1	5	0	10	1.339	2.138	0.786636	0.333481	0.953979	TUBB4B	gi|5174735|ref|NP_006079.1|	1	0	1	3	10	15	1.815	3.1495	0.377932	0.137205	0.901124	TUBB4B	gi|5174735|ref|NP_006079.1|
3.0722	0.8447	5.6729	4.691	3	1	2	2	TNPO2	gi|209969836|ref|NP_001129667.1|	887	0	3	15	5	19	43	0.782	3.0722	0.342166	0.095871	0.877279	TNPO2	gi|209969836|ref|NP_001129667.1|	0	3	15	3	0	26	0.244	0.8447	1	0.70567	0.931166	TNPO2	gi|209969836|ref|NP_001129667.1|	0	3	15	2	29	86	1.458	5.6729	0.006549	0.000754	0.844002	TNPO2	gi|209969836|ref|NP_001129667.1|
-0.5969	3.1776	2.0727	4.4914	3	1	2	2	EIF4A3	gi|7661920|ref|NP_055555.1|	411	3	3	1	0	4	3	-0.305	-0.5969	1	0.8747	0.619971	EIF4A3	gi|7661920|ref|NP_055555.1|	3	3	1	16	4	10	1.244	3.1776	0.344226	0.09527	0.918431	EIF4A3	gi|7661920|ref|NP_055555.1|	3	3	1	8	4	11	0.867	2.0727	0.824636	0.389188	0.940146	EIF4A3	gi|7661920|ref|NP_055555.1|
2.045	2.8635	1.1769	5.1221	3	1	2	2	HNRNPAB	gi|55956919|ref|NP_112556.2|	332	0	8	3	9	5	23	0.637	2.045	0.770553	0.297871	0.912456	HNRNPAB	gi|55956919|ref|NP_112556.2|	0	8	3	23	4	10	0.92	2.8635	0.472175	0.149649	0.929997	HNRNPAB	gi|55956919|ref|NP_112556.2|	0	8	3	9	0	15	0.398	1.1769	1	0.642038	0.926248	HNRNPAB	gi|55956919|ref|NP_112556.2|
3.5481	1.9348	6.9555	5.5639	3	1	2	2	CSE1L	gi|29029559|ref|NP_001307.2|	971	0	2	18	11	25	40	0.814	3.5481	0.201313	0.047357	0.859816	CSE1L	gi|29029559|ref|NP_001307.2|	0	2	18	19	0	22	0.487	1.9348	0.866906	0.394732	0.958076	CSE1L	gi|29029559|ref|NP_001307.2|	0	2	18	4	40	94	1.523	6.9555	0.000174	9e-06	0.838001	CSE1L	gi|29029559|ref|NP_001307.2|
2.7604	-0.5843	6.1617	3.7187	3	1	2	2	CBX1	gi|187960037|ref|NP_001120700.1|	185	6	0	0	2	4	29	1.086	2.7604	0.458585	0.143287	0.889606	CBX1	gi|187960037|ref|NP_001120700.1|	6	0	0	2	2	2	-0.333	-0.5843	1	0.905698	0.672265	CBX1	gi|187960037|ref|NP_001120700.1|	6	0	0	18	17	77	2.419	6.1617	0.001902	0.00016	0.840979	CBX1	gi|187960037|ref|NP_001120700.1|
3.1705	3.2047	-0.5546	8.0744	3	1	2	2	CALM3	gi|58218968|ref|NP_005175.2|	149	0	12	8	9	36	30	0.812	3.1705	0.309262	0.083636	0.873473	CALM3	gi|58218968|ref|NP_005175.2|	0	12	8	46	0	10	0.812	3.2047	0.333924	0.091477	0.91749	CALM3	gi|58218968|ref|NP_005175.2|	0	12	8	3	3	19	-0.173	-0.5546	1	0.914203	0.614283	CALM3	gi|58218968|ref|NP_005175.2|
2.9216	1.4243	2.9004	3.0374	3	1	2	2	LARS	gi|108773810|ref|NP_064502.9|	1176	1	0	5	2	12	22	1.201	2.9216	0.396221	0.117983	0.88345	LARS	gi|108773810|ref|NP_064502.9|	1	0	5	9	0	5	0.635	1.4243	1	0.55101	0.957936	LARS	gi|108773810|ref|NP_064502.9|	1	0	5	2	12	17	1.241	2.9004	0.472447	0.183476	0.911476	LARS	gi|108773810|ref|NP_064502.9|
2.4465	1.7273	2.4127	3.388	3	1	2	2	HNRNPUL1	gi|21536326|ref|NP_008971.2|	856	3	0	2	4	6	19	1.156	2.4465	0.590802	0.203531	0.901219	HNRNPUL1	gi|21536326|ref|NP_008971.2|	3	0	2	4	0	12	0.854	1.7273	0.940843	0.45736	0.96009	HNRNPUL1	gi|21536326|ref|NP_008971.2|	3	0	2	6	6	13	1.074	2.4127	0.678112	0.297102	0.930706	HNRNPUL1	gi|21536326|ref|NP_008971.2|
2.2978	3.8162	1.4941	4.3253	3	1	2	2	MDN1	gi|24415404|ref|NP_055426.1|	5596	1	1	2	0	10	12	1.379	2.2978	0.656795	0.235991	0.905981	MDN1	gi|24415404|ref|NP_055426.1|	1	1	2	14	2	19	2.1	3.8162	0.145552	0.031153	0.897597	MDN1	gi|24415404|ref|NP_055426.1|	1	1	2	2	1	11	0.948	1.4941	1	0.555654	0.93973	MDN1	gi|24415404|ref|NP_055426.1|
3.2023	1.3178	3.2344	4.1748	3	1	2	2	DDX52	gi|38569505|ref|NP_008941.2|	599	3	0	1	21	9	5	1.488	3.2023	0.299035	0.080199	0.872344	DDX52	gi|38569505|ref|NP_008941.2|	3	0	1	7	0	4	0.724	1.3178	1	0.581652	0.955485	DDX52	gi|38569505|ref|NP_008941.2|	3	0	1	14	4	15	1.595	3.2344	0.348068	0.123623	0.897749	DDX52	gi|38569505|ref|NP_008941.2|
1.7036	5.0663	2.6064	3.9307	3	1	2	2	TRRAP	gi|347360922|ref|NP_001231509.1|	3859	0	0	4	6	3	12	0.804	1.7036	0.919345	0.387023	0.915865	TRRAP	gi|347360922|ref|NP_001231509.1|	0	0	4	7	0	59	2.214	5.0663	0.011393	0.00154	0.871051	TRRAP	gi|347360922|ref|NP_001231509.1|	0	0	4	6	8	14	1.208	2.6064	0.594339	0.250192	0.923764	TRRAP	gi|347360922|ref|NP_001231509.1|
2.9292	1.969	3.3277	3.2327	3	1	2	2	EEA1	gi|55770888|ref|NP_003557.2|	1411	0	0	1	0	10	13	1.75	2.9292	0.393391	0.116507	0.883063	EEA1	gi|55770888|ref|NP_003557.2|	0	0	1	5	0	6	1.33	1.969	0.853888	0.384713	0.957542	EEA1	gi|55770888|ref|NP_003557.2|	0	0	1	4	9	14	1.987	3.3277	0.316773	0.109853	0.894146	EEA1	gi|55770888|ref|NP_003557.2|
4.7109	2.7294	1.5055	6.4824	3	1	2	2	SSBP1	gi|374671789|ref|NP_001243442.1|	148	1	2	0	55	5	11	2.514	4.7109	0.033631	0.004714	0.829715	SSBP1	gi|374671789|ref|NP_001243442.1|	1	2	0	0	0	20	1.598	2.7294	0.530216	0.178616	0.935077	SSBP1	gi|374671789|ref|NP_001243442.1|	1	2	0	2	3	9	0.943	1.5055	1	0.553527	0.939919	SSBP1	gi|374671789|ref|NP_001243442.1|
5.6072	3.1786	-0.0766	8.2476	3	1	2	2	KRT18	gi|40354195|ref|NP_954657.1|	430	0	0	0	0	103	74	3.626	5.6072	0.00474	0.000447	0.817237	KRT18	gi|40354195|ref|NP_954657.1|	0	0	0	26	0	2	2.225	3.1786	0.343843	0.095272	0.918431	KRT18	gi|40354195|ref|NP_954657.1|	0	0	0	0	2	1	-0.059	-0.0766	1	0.876717	0.741809	KRT18	gi|40354195|ref|NP_954657.1|
2.1156	1.5818	2.2073	4.3823	3	1	2	2	DNM2	gi|299758394|ref|NP_001177645.1|	869	2	1	3	1	8	15	1.001	2.1156	0.738805	0.278126	0.910755	DNM2	gi|299758394|ref|NP_001177645.1|	2	1	3	0	0	13	0.819	1.5818	0.986946	0.503677	0.959911	DNM2	gi|299758394|ref|NP_001177645.1|	2	1	3	0	13	9	1.069	2.2073	0.767283	0.35348	0.937171	DNM2	gi|299758394|ref|NP_001177645.1|
3.218	2.3331	1.6125	3.0016	3	1	2	2	APOBEC3C	gi|22907039|ref|NP_055323.2|	190	0	1	0	22	9	11	2.342	3.218	0.294062	0.077956	0.871595	APOBEC3C	gi|22907039|ref|NP_055323.2|	0	1	0	0	0	16	1.575	2.3331	0.704218	0.277163	0.948536	APOBEC3C	gi|22907039|ref|NP_055323.2|	0	1	0	8	4	1	1.043	1.6125	1	0.523465	0.942001	APOBEC3C	gi|22907039|ref|NP_055323.2|
2.1749	2.1245	-0.4991	6.294	3	1	2	2	ATP1A1	gi|21361181|ref|NP_000692.2|	1023	0	0	0	0	16	2	1.427	2.1749	0.712076	0.263716	0.909298	ATP1A1	gi|21361181|ref|NP_000692.2|	0	0	0	12	0	0	1.369	2.1245	0.79217	0.337356	0.954296	ATP1A1	gi|21361181|ref|NP_000692.2|	0	0	0	0	0	0	-0.427	-0.4991	1	0.911199	0.629797	ATP1A1	gi|21361181|ref|NP_000692.2|
12.4748	6.1453	-0.4361	13.2258	3	1	2	2		gi|207452735|ref|NP_112598.2|	5090	0	0	0	8	803	534	4.793	12.4748	0	0	0.790978		gi|207452735|ref|NP_112598.2|	0	0	0	119	0	0	3.24	6.1453	0.00054	4.8e-05	0.859927		gi|207452735|ref|NP_112598.2|	0	0	0	0	0	0	-0.383	-0.4361	1	0.907435	0.647157		gi|207452735|ref|NP_112598.2|
7.4229	4.6901	17.9632	2.8228	4	1	3	2	MCM7	gi|33469968|ref|NP_005907.3|	719	2	5	3	45	53	74	2.343	7.4229	1.7e-05	1e-06	0.804683	MCM7	gi|33469968|ref|NP_005907.3|	2	5	3	24	3	28	1.555	4.6901	0.027382	0.004301	0.8772	MCM7	gi|33469968|ref|NP_005907.3|	2	5	3	539	191	834	4.477	17.9632	0	0	0.829962	MCM7	gi|33469968|ref|NP_005907.3|
9.8753	5.7251	32.1176	2.5461	4	1	3	2	MCM4	gi|33469919|ref|NP_005905.2|	863	4	8	9	71	93	191	2.397	9.8753	0	0	0.796945	MCM4	gi|33469919|ref|NP_005905.2|	4	8	9	18	8	74	1.414	5.7251	0.001957	0.000206	0.863398	MCM4	gi|33469919|ref|NP_005905.2|	4	8	9	901	356	1171	4.346	32.1176	0	0	0.825351	MCM4	gi|33469919|ref|NP_005905.2|
4.2405	4.2204	3.9376	2.489	4	1	3	2	TRIP12	gi|10863903|ref|NP_004229.1|	1992	1	1	1	25	18	23	2.574	4.2405	0.076135	0.013069	0.839413	TRIP12	gi|10863903|ref|NP_004229.1|	1	1	1	5	2	34	2.438	4.2204	0.071892	0.013199	0.886906	TRIP12	gi|10863903|ref|NP_004229.1|	1	1	1	6	12	23	2.229	3.9376	0.154498	0.043562	0.87297	TRIP12	gi|10863903|ref|NP_004229.1|
4.0052	2.2747	3.1935	2.5664	4	1	3	2	GTF3C4	gi|156119605|ref|NP_036336.2|	822	1	1	9	16	15	31	1.272	4.0052	0.109052	0.020888	0.845496	GTF3C4	gi|156119605|ref|NP_036336.2|	1	1	9	13	2	15	0.859	2.2747	0.729307	0.293664	0.950293	GTF3C4	gi|156119605|ref|NP_036336.2|	1	1	9	3	11	30	1.102	3.1935	0.362294	0.130924	0.899583	GTF3C4	gi|156119605|ref|NP_036336.2|
3.9762	3.8652	2.9768	2.9266	4	1	3	2	SMARCA5	gi|325651836|ref|NP_003592.3|	1052	9	2	16	32	21	49	0.876	3.9762	0.113746	0.022095	0.846315	SMARCA5	gi|325651836|ref|NP_003592.3|	9	2	16	18	12	48	0.878	3.8652	0.134504	0.028059	0.896097	SMARCA5	gi|325651836|ref|NP_003592.3|	9	2	16	15	19	39	0.663	2.9768	0.442448	0.168591	0.908323	SMARCA5	gi|325651836|ref|NP_003592.3|
7.0968	4.4698	5.1773	2.8735	4	1	3	2	DDX24	gi|9966805|ref|NP_065147.1|	859	0	4	0	41	39	94	2.956	7.0968	5.6e-05	3e-06	0.806222	DDX24	gi|9966805|ref|NP_065147.1|	0	4	0	1	2	45	1.938	4.4698	0.043863	0.007377	0.881391	DDX24	gi|9966805|ref|NP_065147.1|	0	4	0	21	15	33	2.161	5.1773	0.019425	0.003028	0.848658	DDX24	gi|9966805|ref|NP_065147.1|
2.2362	3.551	3.2947	2.1997	4	1	3	2	YWHAB	gi|21328448|ref|NP_647539.1|	246	0	0	2	4	5	11	1.26	2.2362	0.684459	0.249668	0.907702	YWHAB	gi|21328448|ref|NP_647539.1|	0	0	2	16	2	9	1.839	3.551	0.21606	0.051074	0.905627	YWHAB	gi|21328448|ref|NP_647539.1|	0	0	2	0	3	26	1.781	3.2947	0.327655	0.11432	0.895337	YWHAB	gi|21328448|ref|NP_647539.1|
12.6626	7.4126	3.4916	2.8055	4	1	3	2	HIST1H2BJ	gi|20336754|ref|NP_066402.2|	126	3	5	5	203	63	217	3.17	12.6626	0	0	0.790606	HIST1H2BJ	gi|20336754|ref|NP_066402.2|	3	5	5	15	0	189	2.543	7.4126	5e-06	0	0.853221	HIST1H2BJ	gi|20336754|ref|NP_066402.2|	3	5	5	32	5	18	1.077	3.4916	0.265852	0.087386	0.887807	HIST1H2BJ	gi|20336754|ref|NP_066402.2|
13.6764	8.5488	3.7332	2.8403	4	1	3	2	HIST1H2BO	gi|16306566|ref|NP_003518.2|	126	3	5	5	203	63	215	3.027	13.6764	0	0	0.788835	HIST1H2BO	gi|16306566|ref|NP_003518.2|	3	5	5	15	0	189	2.541	8.5488	0	0	0.849765	HIST1H2BO	gi|16306566|ref|NP_003518.2|	3	5	5	32	5	18	1.064	3.7332	0.20058	0.060835	0.879337	HIST1H2BO	gi|16306566|ref|NP_003518.2|
2.2049	2.6108	2.7118	2.1408	4	1	3	2	UBQLN4	gi|40538799|ref|NP_064516.2|	601	0	4	0	3	5	15	1.029	2.2049	0.698554	0.256645	0.908516	UBQLN4	gi|40538799|ref|NP_064516.2|	0	4	0	6	0	15	1.24	2.6108	0.582362	0.205852	0.93934	UBQLN4	gi|40538799|ref|NP_064516.2|	0	4	0	3	11	13	1.256	2.7118	0.549657	0.225596	0.91957	UBQLN4	gi|40538799|ref|NP_064516.2|
2.0972	2.1849	3.4893	2.0107	4	1	3	2	QARS	gi|4826960|ref|NP_005042.1|	775	2	1	1	3	2	13	1.183	2.0972	0.747091	0.283008	0.911207	QARS	gi|4826960|ref|NP_005042.1|	2	1	1	2	0	12	1.307	2.1849	0.76722	0.320024	0.952821	QARS	gi|4826960|ref|NP_005042.1|	2	1	1	2	5	23	1.904	3.4893	0.26653	0.087383	0.887806	QARS	gi|4826960|ref|NP_005042.1|
2.4089	3.0523	2.4409	2.445	4	1	3	2	RTCB	gi|7657015|ref|NP_055121.1|	505	4	5	5	12	10	24	0.738	2.4089	0.607349	0.211937	0.902545	RTCB	gi|7657015|ref|NP_055121.1|	4	5	5	16	0	24	0.89	3.0523	0.393545	0.114824	0.922964	RTCB	gi|7657015|ref|NP_055121.1|	4	5	5	9	10	23	0.781	2.4409	0.665842	0.291293	0.92992	RTCB	gi|7657015|ref|NP_055121.1|
2.6581	2.6688	3.4093	2.6072	4	1	3	2	KIF11	gi|13699824|ref|NP_004514.2|	1056	0	0	2	4	4	18	1.498	2.6581	0.5003	0.160738	0.893378	KIF11	gi|13699824|ref|NP_004514.2|	0	0	2	15	0	4	1.486	2.6688	0.556803	0.191963	0.937224	KIF11	gi|13699824|ref|NP_004514.2|	0	0	2	8	10	15	1.935	3.4093	0.290762	0.098174	0.890929	KIF11	gi|13699824|ref|NP_004514.2|
3.6694	3.8998	2.541	2.0959	4	1	3	2	USP48	gi|52630449|ref|NP_115612.4|	1035	1	0	2	12	7	18	1.799	3.6694	0.172874	0.038905	0.855862	USP48	gi|52630449|ref|NP_115612.4|	1	0	2	6	0	24	1.882	3.8998	0.127071	0.026261	0.895177	USP48	gi|52630449|ref|NP_115612.4|	1	0	2	2	4	15	1.337	2.541	0.622449	0.264801	0.926076	USP48	gi|52630449|ref|NP_115612.4|
2.5726	2.6955	3.0209	2.3863	4	1	3	2	RBBP5	gi|53759148|ref|NP_005048.2|	538	0	2	4	8	8	18	1.109	2.5726	0.53626	0.17753	0.89668	RBBP5	gi|53759148|ref|NP_005048.2|	0	2	4	14	0	13	1.238	2.6955	0.545069	0.185964	0.936273	RBBP5	gi|53759148|ref|NP_005048.2|	0	2	4	4	15	16	1.288	3.0209	0.425521	0.160014	0.906433	RBBP5	gi|53759148|ref|NP_005048.2|
2.2563	2.5487	2.4155	2.6023	4	1	3	2	DDB2	gi|4557515|ref|NP_000098.1|	427	0	0	2	4	6	11	1.238	2.2563	0.675419	0.245066	0.907141	DDB2	gi|4557515|ref|NP_000098.1|	0	0	2	4	0	14	1.433	2.5487	0.609776	0.220258	0.941418	DDB2	gi|4557515|ref|NP_000098.1|	0	0	2	5	9	6	1.306	2.4155	0.676893	0.297108	0.930706	DDB2	gi|4557515|ref|NP_000098.1|
4.0507	4.6684	5.794	2.569	4	1	3	2	H3F3B	gi|4885385|ref|NP_005315.1|	136	0	0	0	50	9	13	2.915	4.0507	0.101979	0.019368	0.844426	H3F3B	gi|4885385|ref|NP_005315.1|	0	0	0	0	0	62	2.946	4.6684	0.028723	0.004523	0.877559	H3F3B	gi|4885385|ref|NP_005315.1|	0	0	0	10	54	128	4.03	5.794	0.004898	0.000524	0.84314	H3F3B	gi|4885385|ref|NP_005315.1|
3.6332	3.4199	4.0898	2.5482	4	1	3	2	PHF6	gi|62865858|ref|NP_001015877.1|	365	0	2	0	6	6	26	1.932	3.6332	0.181049	0.040893	0.856832	PHF6	gi|62865858|ref|NP_001015877.1|	0	2	0	7	0	18	1.813	3.4199	0.257461	0.064257	0.909956	PHF6	gi|62865858|ref|NP_001015877.1|	0	2	0	27	11	18	2.502	4.0898	0.125433	0.033426	0.868731	PHF6	gi|62865858|ref|NP_001015877.1|
4.9845	3.473	2.2291	2.3011	4	1	3	2	HLTF	gi|21071054|ref|NP_620636.1|	1009	0	1	0	24	16	29	2.625	4.9845	0.019593	0.002408	0.825128	HLTF	gi|21071054|ref|NP_620636.1|	0	1	0	0	0	35	2.338	3.473	0.24019	0.058702	0.908201	HLTF	gi|21071054|ref|NP_620636.1|	0	1	0	3	5	9	1.461	2.2291	0.757881	0.347279	0.936563	HLTF	gi|21071054|ref|NP_620636.1|
4.9165	7.3128	4.1517	2.805	4	1	3	2	HIST1H3D	gi|21071021|ref|NP_003521.2|	136	0	0	0	64	48	24	3.468	4.9165	0.022513	0.002861	0.826202	HIST1H3D	gi|21071021|ref|NP_003521.2|	0	0	0	0	0	163	3.624	7.3128	7e-06	0	0.85363	HIST1H3D	gi|21071021|ref|NP_003521.2|	0	0	0	0	4	99	3.348	4.1517	0.114835	0.029519	0.866955	HIST1H3D	gi|21071021|ref|NP_003521.2|
5.0482	8.8124	4.6642	2.2168	4	1	3	2	H2AFY	gi|20336746|ref|NP_613075.1|	369	0	0	0	48	8	26	2.936	5.0482	0.017154	0.00202	0.824099	H2AFY	gi|20336746|ref|NP_613075.1|	0	0	0	0	0	194	3.865	8.8124	0	0	0.849164	H2AFY	gi|20336746|ref|NP_613075.1|	0	0	0	46	9	42	3.34	4.6642	0.050988	0.010409	0.855991	H2AFY	gi|20336746|ref|NP_613075.1|
2.2941	1.5458	2.3089	2.3436	3	1	2	2	YWHAQ	gi|5803227|ref|NP_006817.1|	245	0	1	1	3	10	6	1.453	2.2941	0.658453	0.235983	0.905981	YWHAQ	gi|5803227|ref|NP_006817.1|	0	1	1	5	2	3	1.087	1.5458	0.997566	0.513642	0.959659	YWHAQ	gi|5803227|ref|NP_006817.1|	0	1	1	1	6	11	1.505	2.3089	0.723292	0.32485	0.93415	YWHAQ	gi|5803227|ref|NP_006817.1|
1.8437	2.7608	2.0285	2.4675	3	1	2	2	PCNA	gi|33239451|ref|NP_872590.1|	261	2	1	9	6	10	19	0.603	1.8437	0.859646	0.349433	0.915302	PCNA	gi|33239451|ref|NP_872590.1|	2	1	9	27	2	5	0.878	2.7608	0.516511	0.171439	0.933874	PCNA	gi|33239451|ref|NP_872590.1|	2	1	9	6	6	21	0.673	2.0285	0.843121	0.401996	0.940986	PCNA	gi|33239451|ref|NP_872590.1|
3.8539	7.2589	1.5283	2.0907	3	1	2	2	H2AFZ	gi|4504255|ref|NP_002097.1|	128	3	0	0	35	3	11	1.991	3.8539	0.135195	0.028011	0.850014	H2AFZ	gi|4504255|ref|NP_002097.1|	3	0	0	2	0	322	4.017	7.2589	9e-06	1e-06	0.853842	H2AFZ	gi|4504255|ref|NP_002097.1|	3	0	0	0	5	9	0.822	1.5283	1	0.547121	0.940456	H2AFZ	gi|4504255|ref|NP_002097.1|
2.8056	1.2266	2.5113	2.6273	3	1	2	2	COPB1	gi|221316632|ref|NP_001137534.1|	953	6	6	6	7	14	40	0.747	2.8056	0.44066	0.135024	0.887693	COPB1	gi|221316632|ref|NP_001137534.1|	6	6	6	7	3	21	0.358	1.2266	1	0.607692	0.952527	COPB1	gi|221316632|ref|NP_001137534.1|	6	6	6	4	11	37	0.705	2.5113	0.635287	0.272254	0.927203	COPB1	gi|221316632|ref|NP_001137534.1|
1.1611	2.904	2.1195	2.291	3	1	2	2	RPRD1B	gi|11034845|ref|NP_067038.1|	326	0	0	3	5	2	7	0.607	1.1611	1	0.538801	0.902849	RPRD1B	gi|11034845|ref|NP_067038.1|	0	0	3	7	1	15	1.334	2.904	0.454949	0.14195	0.928538	RPRD1B	gi|11034845|ref|NP_067038.1|	0	0	3	5	3	12	1.055	2.1195	0.804856	0.376482	0.939192	RPRD1B	gi|11034845|ref|NP_067038.1|
1.9858	2.6389	2.5929	2.2788	3	1	2	2	PRPF31	gi|221136939|ref|NP_056444.3|	499	2	4	2	10	5	12	0.772	1.9858	0.797033	0.313028	0.913534	PRPF31	gi|221136939|ref|NP_056444.3|	2	4	2	6	3	19	1.084	2.6389	0.56997	0.198063	0.938169	PRPF31	gi|221136939|ref|NP_056444.3|	2	4	2	10	5	15	1.009	2.5929	0.600121	0.251989	0.924058	PRPF31	gi|221136939|ref|NP_056444.3|
1.0712	3.916	2.6542	2.9462	3	1	2	2	RBM10	gi|20127479|ref|NP_005667.2|	930	2	15	7	14	13	22	0.264	1.0712	1	0.56585	0.897326	RBM10	gi|20127479|ref|NP_005667.2|	2	15	7	24	13	37	0.956	3.916	0.123694	0.02557	0.894813	RBM10	gi|20127479|ref|NP_005667.2|	2	15	7	19	19	25	0.628	2.6542	0.573966	0.237728	0.921688	RBM10	gi|20127479|ref|NP_005667.2|
1.0583	3.2696	3.7237	2.1874	3	1	2	2	PDS5A	gi|155030216|ref|NP_001093869.1|	1337	0	3	4	2	3	13	0.439	1.0583	1	0.568526	0.896716	PDS5A	gi|155030216|ref|NP_001093869.1|	0	3	4	16	2	18	1.303	3.2696	0.309832	0.082469	0.915161	PDS5A	gi|155030216|ref|NP_001093869.1|	0	3	4	3	14	27	1.334	3.7237	0.202925	0.061559	0.879586	PDS5A	gi|155030216|ref|NP_001093869.1|
2.456	1.1963	3.1441	2.7999	3	1	2	2	ZMYND8	gi|34335262|ref|NP_898868.1|	1188	0	1	4	5	6	17	1.126	2.456	0.58664	0.201459	0.900882	ZMYND8	gi|34335262|ref|NP_898868.1|	0	1	4	6	2	5	0.605	1.1963	1	0.614978	0.951537	ZMYND8	gi|34335262|ref|NP_898868.1|	0	1	4	4	7	22	1.407	3.1441	0.379874	0.138491	0.901433	ZMYND8	gi|34335262|ref|NP_898868.1|
2.2693	1.4977	3.1581	2.3267	3	1	2	2	RANGAP1	gi|4506411|ref|NP_002874.1|	587	4	1	0	4	8	12	1.043	2.2693	0.669579	0.242786	0.906856	RANGAP1	gi|4506411|ref|NP_002874.1|	4	1	0	8	0	5	0.765	1.4977	1	0.527509	0.959168	RANGAP1	gi|4506411|ref|NP_002874.1|	4	1	0	2	6	24	1.505	3.1581	0.374848	0.135934	0.900815	RANGAP1	gi|4506411|ref|NP_002874.1|
2.2128	1.0342	2.5153	2.2002	3	1	2	2	IARS	gi|94721241|ref|NP_002152.2|	1262	0	2	6	2	7	22	0.81	2.2128	0.694995	0.256658	0.908514	IARS	gi|94721241|ref|NP_002152.2|	0	2	6	11	0	4	0.439	1.0342	1	0.658854	0.943782	IARS	gi|94721241|ref|NP_002152.2|	0	2	6	5	10	16	0.941	2.5153	0.633556	0.27226	0.927202	IARS	gi|94721241|ref|NP_002152.2|
3.2769	4.2936	1.5915	2.1554	3	1	2	2	ANAPC7	gi|212549736|ref|NP_057322.2|	599	2	3	16	12	13	48	0.783	3.2769	0.275856	0.071522	0.869369	ANAPC7	gi|212549736|ref|NP_057322.2|	2	3	16	34	0	35	1.023	4.2936	0.062466	0.011202	0.885231	ANAPC7	gi|212549736|ref|NP_057322.2|	2	3	16	7	16	22	0.43	1.5915	1	0.527777	0.941771	ANAPC7	gi|212549736|ref|NP_057322.2|
1.4906	2.2736	4.5604	2.5222	3	1	2	2	CHAMP1	gi|255918141|ref|NP_001157617.1|	812	0	0	2	1	1	12	0.833	1.4906	1	0.447598	0.91386	CHAMP1	gi|255918141|ref|NP_001157617.1|	0	0	2	7	0	9	1.306	2.2736	0.729777	0.293662	0.950293	CHAMP1	gi|255918141|ref|NP_001157617.1|	0	0	2	12	16	22	2.107	4.5604	0.060823	0.013101	0.857917	CHAMP1	gi|255918141|ref|NP_001157617.1|
1.0748	2.7058	2.8631	2.2603	3	1	2	2	BRD7	gi|291219913|ref|NP_001167455.1|	652	0	0	0	3	1	5	0.736	1.0748	1	0.563163	0.897931	BRD7	gi|291219913|ref|NP_001167455.1|	0	0	0	6	0	13	1.78	2.7058	0.540551	0.183	0.935795	BRD7	gi|291219913|ref|NP_001167455.1|	0	0	0	5	3	15	1.723	2.8631	0.487383	0.191199	0.913049	BRD7	gi|291219913|ref|NP_001167455.1|
2.3786	0.8817	2.6967	2.1445	3	1	2	2	AP3B1	gi|32484979|ref|NP_003655.3|	1094	1	0	1	2	7	10	1.467	2.3786	0.62076	0.218362	0.903515	AP3B1	gi|32484979|ref|NP_003655.3|	1	0	1	0	0	5	0.61	0.8817	1	0.696368	0.934114	AP3B1	gi|32484979|ref|NP_003655.3|	1	0	1	1	5	13	1.588	2.6967	0.556002	0.229031	0.920179	AP3B1	gi|32484979|ref|NP_003655.3|
2.0592	2.5728	1.0651	2.3007	3	1	2	2	PABPC4	gi|208431833|ref|NP_001129125.1|	660	0	2	0	5	0	16	1.142	2.0592	0.764179	0.292878	0.912059	PABPC4	gi|208431833|ref|NP_001129125.1|	0	2	0	7	0	12	1.362	2.5728	0.599137	0.215403	0.94073	PABPC4	gi|208431833|ref|NP_001129125.1|	0	2	0	2	0	8	0.62	1.0651	1	0.670949	0.918611	PABPC4	gi|208431833|ref|NP_001129125.1|
2.0788	0.7031	2.1651	2.783	3	1	2	2	EXOC3	gi|31083351|ref|NP_009208.2|	745	0	1	0	1	4	10	1.25	2.0788	0.75537	0.287927	0.911642	EXOC3	gi|31083351|ref|NP_009208.2|	0	1	0	4	0	1	0.53	0.7031	1	0.73798	0.918764	EXOC3	gi|31083351|ref|NP_009208.2|	0	1	0	0	2	13	1.408	2.1651	0.785408	0.363882	0.938132	EXOC3	gi|31083351|ref|NP_009208.2|
1.6327	3.6376	3.4987	2.382	3	1	2	2	YWHAZ	gi|208973244|ref|NP_001129174.1|	245	0	2	0	0	6	8	0.942	1.6327	0.948514	0.408906	0.915569	YWHAZ	gi|208973244|ref|NP_001129174.1|	0	2	0	18	0	10	1.87	3.6376	0.191051	0.043718	0.902923	YWHAZ	gi|208973244|ref|NP_001129174.1|	0	2	0	0	8	24	1.784	3.4987	0.263766	0.086449	0.887528	YWHAZ	gi|208973244|ref|NP_001129174.1|
4.7126	1.7784	-3.3897	14.6983	2	1	1	2	HSPA1A	gi|194248072|ref|NP_005336.3|	641	131	238	153	228	371	480	0.245	4.7126	0.033524	0.004714	0.829715	HSPA1A	gi|194248072|ref|NP_005336.3|	131	238	153	251	215	237	0.093	1.7784	0.923488	0.443196	0.959845	HSPA1A	gi|194248072|ref|NP_005336.3|	131	238	153	186	162	272	-0.183	-3.3897	0.106449	0.889172	0.015957	HSPA1A	gi|194248072|ref|NP_005336.3|
-5.8864	-1.0619	5.0343	12.3452	2	1	1	2	HSPA8	gi|5729877|ref|NP_006588.1|	646	82	136	81	70	66	179	-0.437	-5.8864	0.000647	0.816904	5.7e-05	HSPA8	gi|5729877|ref|NP_006588.1|	82	136	81	108	51	178	-0.081	-1.0619	1	0.92502	0.515288	HSPA8	gi|5729877|ref|NP_006588.1|	82	136	81	118	160	326	0.355	5.0343	0.025827	0.004361	0.850404	HSPA8	gi|5729877|ref|NP_006588.1|
-1.3374	0.1124	2.0736	3.156	2	1	1	2	HSP90B1	gi|4507677|ref|NP_003290.1|	803	3	9	13	5	6	16	-0.373	-1.3374	0.976449	0.907592	0.410842	HSP90B1	gi|4507677|ref|NP_003290.1|	3	9	13	15	2	14	0.03	0.1124	1	0.840157	0.838562	HSP90B1	gi|4507677|ref|NP_003290.1|	3	9	13	7	14	35	0.504	2.0736	0.824258	0.38919	0.940146	HSP90B1	gi|4507677|ref|NP_003290.1|
-1.8946	-2.4949	2.3957	8.1497	2	1	1	2	CBX3	gi|20544151|ref|NP_057671.2|	183	44	2	9	18	4	42	-0.34	-1.8946	0.753685	0.905195	0.257472	CBX3	gi|20544151|ref|NP_057671.2|	44	2	9	24	2	15	-0.494	-2.4949	0.419545	0.912774	0.102047	CBX3	gi|20544151|ref|NP_057671.2|	44	2	9	39	22	57	0.403	2.3957	0.685514	0.302973	0.931474	CBX3	gi|20544151|ref|NP_057671.2|
1.4293	3.5525	1.6263	3.1169	2	1	1	2	DPY30	gi|14211889|ref|NP_115963.1|	99	6	13	18	27	18	33	0.277	1.4293	1	0.464258	0.912621	DPY30	gi|14211889|ref|NP_115963.1|	6	13	18	47	0	41	0.699	3.5525	0.215611	0.051076	0.905627	DPY30	gi|14211889|ref|NP_115963.1|	6	13	18	17	13	41	0.316	1.6263	0.998123	0.51914	0.942214	DPY30	gi|14211889|ref|NP_115963.1|
2.6998	0.1959	-0.1687	5.7553	2	1	1	2	CCT2	gi|5453603|ref|NP_006422.1|	535	1	2	6	7	13	23	1.069	2.6998	0.483112	0.153609	0.89188	CCT2	gi|5453603|ref|NP_006422.1|	1	2	6	3	0	8	0.09	0.1959	1	0.828302	0.853359	CCT2	gi|5453603|ref|NP_006422.1|	1	2	6	0	4	7	-0.076	-0.1687	1	0.885785	0.719775	CCT2	gi|5453603|ref|NP_006422.1|
3.2643	1.4257	1.3282	4.1291	2	1	1	2	YBX1	gi|34098946|ref|NP_004550.2|	324	0	0	1	17	7	10	2.084	3.2643	0.27969	0.07363	0.870108	YBX1	gi|34098946|ref|NP_004550.2|	0	0	1	0	2	6	0.981	1.4257	1	0.549062	0.958059	YBX1	gi|34098946|ref|NP_004550.2|	0	0	1	0	1	7	0.897	1.3282	1	0.601761	0.934054	YBX1	gi|34098946|ref|NP_004550.2|
2.6967	1.3185	0.7104	5.0257	2	1	1	2	EPB41L2	gi|4503579|ref|NP_001422.1|	1005	0	0	0	0	4	20	1.7	2.6967	0.484382	0.153601	0.89188	EPB41L2	gi|4503579|ref|NP_001422.1|	0	0	0	2	0	6	0.965	1.3185	1	0.581653	0.955484	EPB41L2	gi|4503579|ref|NP_001422.1|	0	0	0	0	1	5	0.513	0.7104	1	0.752571	0.883928	EPB41L2	gi|4503579|ref|NP_001422.1|
0.4145	0.8322	3.1404	4.6104	2	1	1	2	HADHA	gi|20127408|ref|NP_000173.2|	763	0	0	4	3	3	6	0.23	0.4145	1	0.725638	0.831201	HADHA	gi|20127408|ref|NP_000173.2|	0	0	4	1	0	9	0.451	0.8322	1	0.708725	0.930143	HADHA	gi|20127408|ref|NP_000173.2|	0	0	4	14	9	11	1.431	3.1404	0.381208	0.139783	0.901743	HADHA	gi|20127408|ref|NP_000173.2|
0.6274	1.3608	2.1512	3.085	2	1	1	2	TAF1	gi|20357585|ref|NP_004597.2|	1893	0	4	2	1	0	13	0.29	0.6274	1	0.679243	0.85813	TAF1	gi|20357585|ref|NP_004597.2|	0	4	2	5	0	10	0.637	1.3608	1	0.568349	0.956676	TAF1	gi|20357585|ref|NP_004597.2|	0	4	2	1	5	21	1.014	2.1512	0.791353	0.368072	0.938497	TAF1	gi|20357585|ref|NP_004597.2|
1.5163	1.1656	2.2171	3.7247	2	1	1	2	MSH3	gi|284813531|ref|NP_002430.3|	1137	0	0	0	4	2	6	0.986	1.5163	0.994536	0.439269	0.914363	MSH3	gi|284813531|ref|NP_002430.3|	0	0	0	2	0	5	0.783	1.1656	1	0.623993	0.950203	MSH3	gi|284813531|ref|NP_002430.3|	0	0	0	0	6	9	1.412	2.2171	0.763059	0.349336	0.936769	MSH3	gi|284813531|ref|NP_002430.3|
1.1984	2.3561	1.9654	3.8042	2	1	1	2	NME1-NME2	gi|66392203|ref|NP_001018146.1|	267	0	0	1	0	6	3	0.932	1.1984	1	0.530616	0.904293	NME1-NME2	gi|66392203|ref|NP_001018146.1|	0	0	1	8	1	7	1.631	2.3561	0.69426	0.271752	0.94793	NME1-NME2	gi|66392203|ref|NP_001018146.1|	0	0	1	0	9	4	1.382	1.9654	0.869126	0.421357	0.942015	NME1-NME2	gi|66392203|ref|NP_001018146.1|
2.18	1.586	-0.0871	14.1736	2	1	1	2	WDR76	gi|269847398|ref|NP_079184.2|	626	0	0	0	5	5	10	1.432	2.18	0.709776	0.263728	0.909297	WDR76	gi|269847398|ref|NP_079184.2|	0	0	0	0	0	8	1.037	1.586	0.985687	0.501676	0.959953	WDR76	gi|269847398|ref|NP_079184.2|	0	0	0	2	0	1	-0.076	-0.0871	1	0.87751	0.740015	WDR76	gi|269847398|ref|NP_079184.2|
2.0009	0.5981	1.5783	3.597	2	1	1	2	HSPA4L	gi|31541941|ref|NP_055093.2|	839	0	0	0	0	9	4	1.286	2.0009	0.790295	0.307937	0.913197	HSPA4L	gi|31541941|ref|NP_055093.2|	0	0	0	3	0	0	0.476	0.5981	1	0.759664	0.908097	HSPA4L	gi|31541941|ref|NP_055093.2|	0	0	0	0	6	3	1.035	1.5783	1	0.532091	0.941516	HSPA4L	gi|31541941|ref|NP_055093.2|
2.0612	1.3201	0.2347	4.4325	2	1	1	2	MYH10	gi|365192532|ref|NP_001242941.1|	2007	1	0	0	1	6	10	1.457	2.0612	0.76328	0.292882	0.912059	MYH10	gi|365192532|ref|NP_001242941.1|	1	0	0	6	0	0	0.98	1.3201	1	0.581653	0.955484	MYH10	gi|365192532|ref|NP_001242941.1|	1	0	0	0	0	2	0.189	0.2347	1	0.836973	0.80968	MYH10	gi|365192532|ref|NP_001242941.1|
0.8007	0.4568	2.1148	3.1396	2	1	1	2	PRKAR2A	gi|4758958|ref|NP_004148.1|	404	0	1	0	0	4	3	0.548	0.8007	1	0.635865	0.876751	PRKAR2A	gi|4758958|ref|NP_004148.1|	0	1	0	2	0	2	0.354	0.4568	1	0.785782	0.89186	PRKAR2A	gi|4758958|ref|NP_004148.1|	0	1	0	0	5	10	1.422	2.1148	0.806851	0.378598	0.939358	PRKAR2A	gi|4758958|ref|NP_004148.1|
-1.2589	-2.8056	2.5451	5.3885	2	1	1	2	HNRNPD	gi|14110417|ref|NP_112737.1|	336	2	9	3	13	0	0	-0.415	-1.2589	1	0.906398	0.433649	HNRNPD	gi|14110417|ref|NP_112737.1|	2	9	3	0	1	0	-1.687	-2.8056	0.284237	0.904795	0.059346	HNRNPD	gi|14110417|ref|NP_112737.1|	2	9	3	0	6	34	0.755	2.5451	0.62068	0.264807	0.926076	HNRNPD	gi|14110417|ref|NP_112737.1|
2.2472	-0.2283	-0.0555	4.5522	2	1	1	2	DBN1	gi|18426915|ref|NP_004386.2|	649	1	0	0	0	12	8	1.532	2.2472	0.67951	0.247364	0.907423	DBN1	gi|18426915|ref|NP_004386.2|	1	0	0	0	0	1	-0.204	-0.2283	1	0.878754	0.767294	DBN1	gi|18426915|ref|NP_004386.2|	1	0	0	0	0	2	-0.046	-0.0555	1	0.874297	0.747137	DBN1	gi|18426915|ref|NP_004386.2|
3.8164	1.6608	1.7363	2.0398	2	1	1	2	HNRNPA2B1	gi|14043072|ref|NP_112533.1|	353	30	28	8	23	69	92	0.543	3.8164	0.142324	0.030071	0.851202	HNRNPA2B1	gi|14043072|ref|NP_112533.1|	30	28	8	39	17	49	0.27	1.6608	0.962536	0.479587	0.960199	HNRNPA2B1	gi|14043072|ref|NP_112533.1|	30	28	8	16	15	92	0.274	1.7363	0.958608	0.486558	0.943163	HNRNPA2B1	gi|14043072|ref|NP_112533.1|
2.0059	-1.1465	0.1663	2.6051	2	1	1	2	VARS	gi|5454158|ref|NP_006286.1|	1264	3	4	53	25	15	91	0.316	2.0059	0.788062	0.307943	0.913195	VARS	gi|5454158|ref|NP_006286.1|	3	4	53	28	2	29	-0.22	-1.1465	1	0.926748	0.485287	VARS	gi|5454158|ref|NP_006286.1|	3	4	53	19	30	38	0.027	0.1663	1	0.847605	0.794851	VARS	gi|5454158|ref|NP_006286.1|
-1.5373	2.4876	-0.2623	2.1386	2	1	1	2	HNRNPA3	gi|34740329|ref|NP_919223.1|	378	1	8	5	2	3	7	-0.612	-1.5373	0.901231	0.908707	0.35192	HNRNPA3	gi|34740329|ref|NP_919223.1|	1	8	5	24	10	2	0.784	2.4876	0.636722	0.235162	0.943447	HNRNPA3	gi|34740329|ref|NP_919223.1|	1	8	5	4	3	11	-0.095	-0.2623	1	0.8939	0.696622	HNRNPA3	gi|34740329|ref|NP_919223.1|
2.0671	0.4253	1.1075	2.1476	2	1	1	2	EIF3E	gi|4503521|ref|NP_001559.1|	445	4	0	4	2	11	18	0.799	2.0671	0.76063	0.290393	0.911853	EIF3E	gi|4503521|ref|NP_001559.1|	4	0	4	2	1	10	0.183	0.4253	1	0.79161	0.887604	EIF3E	gi|4503521|ref|NP_001559.1|	4	0	4	3	5	11	0.459	1.1075	1	0.661451	0.921331	EIF3E	gi|4503521|ref|NP_001559.1|
0.0178	2.8308	1.8071	2.9901	2	1	1	2	DYNC1I2	gi|24307879|ref|NP_001369.1|	638	5	6	10	4	8	22	0.005	0.0178	1	0.801057	0.762211	DYNC1I2	gi|24307879|ref|NP_001369.1|	5	6	10	18	10	26	0.747	2.8308	0.486198	0.156263	0.931212	DYNC1I2	gi|24307879|ref|NP_001369.1|	5	6	10	9	16	23	0.479	1.8071	0.931901	0.466954	0.943219	DYNC1I2	gi|24307879|ref|NP_001369.1|
0.7265	2.4254	1.4451	2.3942	2	1	1	2	RANBP2	gi|150418007|ref|NP_006258.3|	3224	1	0	14	5	10	17	0.225	0.7265	1	0.655521	0.868973	RANBP2	gi|150418007|ref|NP_006258.3|	1	0	14	19	4	17	0.729	2.4254	0.664043	0.252289	0.94563	RANBP2	gi|150418007|ref|NP_006258.3|	1	0	14	7	14	14	0.442	1.4451	1	0.570496	0.938236	RANBP2	gi|150418007|ref|NP_006258.3|
2.0384	1.2759	1.7591	2.6135	2	1	1	2	CAMK2D	gi|212549753|ref|NP_742112.1|	492	0	2	1	3	6	9	1.08	2.0384	0.773513	0.297861	0.912458	CAMK2D	gi|212549753|ref|NP_742112.1|	0	2	1	1	0	8	0.678	1.2759	1	0.592905	0.954313	CAMK2D	gi|212549753|ref|NP_742112.1|	0	2	1	0	6	7	0.951	1.7591	0.95011	0.480024	0.943223	CAMK2D	gi|212549753|ref|NP_742112.1|
1.3484	1.9669	2.2247	2.5395	2	1	1	2	SMC4	gi|50658065|ref|NP_005487.3|	1288	2	3	26	13	11	42	0.289	1.3484	1	0.48647	0.910464	SMC4	gi|50658065|ref|NP_005487.3|	2	3	26	20	3	33	0.415	1.9669	0.854694	0.384711	0.957542	SMC4	gi|50658065|ref|NP_005487.3|	2	3	26	11	20	38	0.47	2.2247	0.75978	0.347273	0.936564	SMC4	gi|50658065|ref|NP_005487.3|
1.7925	1.95	2.8116	2.8973	2	1	1	2	LMNA	gi|27436946|ref|NP_733821.1|	664	0	0	3	3	10	6	0.927	1.7925	0.881743	0.362738	0.915652	LMNA	gi|27436946|ref|NP_733821.1|	0	0	3	7	4	5	1.028	1.95	0.861147	0.388707	0.957763	LMNA	gi|27436946|ref|NP_733821.1|	0	0	3	7	10	9	1.333	2.8116	0.508291	0.202318	0.915243	LMNA	gi|27436946|ref|NP_733821.1|
-0.8503	-1.5253	3.5901	2.3615	2	1	1	2	XPO1	gi|4507943|ref|NP_003391.1|	1071	5	8	6	9	8	7	-0.258	-0.8503	1	0.892134	0.549933	XPO1	gi|4507943|ref|NP_003391.1|	5	8	6	7	0	6	-0.536	-1.5253	0.905591	0.92938	0.352132	XPO1	gi|4507943|ref|NP_003391.1|	5	8	6	4	17	48	0.944	3.5901	0.237819	0.075755	0.88425	XPO1	gi|4507943|ref|NP_003391.1|
1.8703	0.4823	2.2144	2.6068	2	1	1	2	PRMT1	gi|151301219|ref|NP_938074.2|	353	0	1	1	4	2	9	1.227	1.8703	0.848056	0.341511	0.915019	PRMT1	gi|151301219|ref|NP_938074.2|	0	1	1	2	0	2	0.375	0.4823	1	0.781011	0.895155	PRMT1	gi|151301219|ref|NP_938074.2|	0	1	1	2	4	11	1.448	2.2144	0.764224	0.351409	0.936971	PRMT1	gi|151301219|ref|NP_938074.2|
-0.1752	0.3897	2.2576	2.2187	2	1	1	2	C14orf166	gi|7706322|ref|NP_057123.1|	244	0	6	3	3	5	7	-0.072	-0.1752	1	0.828749	0.723098	C14orf166	gi|7706322|ref|NP_057123.1|	0	6	3	9	0	4	0.164	0.3897	1	0.79729	0.883193	C14orf166	gi|7706322|ref|NP_057123.1|	0	6	3	2	10	19	0.789	2.2576	0.745554	0.339065	0.935719	C14orf166	gi|7706322|ref|NP_057123.1|
1.0932	1.6266	2.4192	2.1669	2	1	1	2	CNOT1	gi|42716275|ref|NP_057368.3|	2376	6	4	10	12	7	24	0.278	1.0932	1	0.55778	0.8991	CNOT1	gi|42716275|ref|NP_057368.3|	6	4	10	12	0	25	0.441	1.6266	0.973288	0.489648	0.960133	CNOT1	gi|42716275|ref|NP_057368.3|	6	4	10	11	16	26	0.624	2.4192	0.675283	0.295155	0.930446	CNOT1	gi|42716275|ref|NP_057368.3|
1.251	2.1946	0.8092	2.519	2	1	1	2	CPSF2	gi|34101288|ref|NP_059133.1|	782	1	1	1	2	5	4	0.867	1.251	1	0.51413	0.906909	CPSF2	gi|34101288|ref|NP_059133.1|	1	1	1	2	0	12	1.554	2.1946	0.763169	0.316207	0.952477	CPSF2	gi|34101288|ref|NP_059133.1|	1	1	1	1	2	4	0.579	0.8092	1	0.731482	0.89522	CPSF2	gi|34101288|ref|NP_059133.1|
-1.1759	-0.3645	2.353	2.0418	2	1	1	2	SMCHD1	gi|148839305|ref|NP_056110.2|	2005	4	16	33	22	13	34	-0.211	-1.1759	1	0.904728	0.456532	SMCHD1	gi|148839305|ref|NP_056110.2|	4	16	33	30	0	29	-0.07	-0.3645	1	0.890688	0.732855	SMCHD1	gi|148839305|ref|NP_056110.2|	4	16	33	24	34	53	0.386	2.353	0.704106	0.312841	0.932721	SMCHD1	gi|148839305|ref|NP_056110.2|
-0.6302	5.0658	0.819	2.6988	2	1	1	2	EP400	gi|331284125|ref|NP_056224.3|	3123	0	0	2	1	1	2	-0.471	-0.6302	1	0.877088	0.61213	EP400	gi|331284125|ref|NP_056224.3|	0	0	2	2	0	39	2.222	5.0658	0.011407	0.00154	0.871051	EP400	gi|331284125|ref|NP_056224.3|	0	0	2	2	1	6	0.481	0.819	1	0.729811	0.896033	EP400	gi|331284125|ref|NP_056224.3|
2.5451	1.4813	0.2547	2.1232	2	1	1	2	POLDIP3	gi|29837655|ref|NP_115687.2|	421	1	0	3	6	7	15	1.299	2.5451	0.548014	0.18335	0.897754	POLDIP3	gi|29837655|ref|NP_115687.2|	1	0	3	9	0	3	0.776	1.4813	1	0.533423	0.958907	POLDIP3	gi|29837655|ref|NP_115687.2|	1	0	3	2	2	4	0.137	0.2547	1	0.834756	0.812546	POLDIP3	gi|29837655|ref|NP_115687.2|
1.3224	0.9846	3.2702	2.0124	2	1	1	2	TAF5	gi|21071067|ref|NP_008882.2|	800	0	1	0	2	0	8	0.942	1.3224	1	0.494793	0.909499	TAF5	gi|21071067|ref|NP_008882.2|	0	1	0	1	1	5	0.713	0.9846	1	0.67223	0.940705	TAF5	gi|21071067|ref|NP_008882.2|	0	1	0	1	6	20	1.948	3.2702	0.335868	0.117748	0.896237	TAF5	gi|21071067|ref|NP_008882.2|
0.5292	2.4423	-0.7406	2.9637	2	1	1	2	HNRNPC	gi|117190192|ref|NP_001070910.1|	306	6	1	0	6	10	0	0.225	0.5292	1	0.701942	0.846014	HNRNPC	gi|117190192|ref|NP_001070910.1|	6	1	0	21	1	6	1.027	2.4423	0.656636	0.247088	0.944984	HNRNPC	gi|117190192|ref|NP_001070910.1|	6	1	0	5	2	0	-0.36	-0.7406	1	0.92287	0.556719	HNRNPC	gi|117190192|ref|NP_001070910.1|
0.9966	1.9097	2.1331	2.884	2	1	1	2	PPP2R1A	gi|21361399|ref|NP_055040.2|	589	2	1	2	0	8	4	0.507	0.9966	1	0.584468	0.892808	PPP2R1A	gi|21361399|ref|NP_055040.2|	2	1	2	8	0	7	1.032	1.9097	0.876319	0.402775	0.958465	PPP2R1A	gi|21361399|ref|NP_055040.2|	2	1	2	4	6	10	1.064	2.1331	0.799072	0.372266	0.938851	PPP2R1A	gi|21361399|ref|NP_055040.2|
0.662	2.0816	0.3031	2.9713	2	1	1	2	TIMM13	gi|11024700|ref|NP_036590.1|	95	2	0	3	3	7	3	0.357	0.662	1	0.66987	0.86262	TIMM13	gi|11024700|ref|NP_036590.1|	2	0	3	3	0	15	0.998	2.0816	0.809582	0.349049	0.955206	TIMM13	gi|11024700|ref|NP_036590.1|	2	0	3	0	4	5	0.172	0.3031	1	0.82676	0.822311	TIMM13	gi|11024700|ref|NP_036590.1|
2.5873	0.9257	0.2627	2.0178	2	1	1	2	GTF3C3	gi|6912398|ref|NP_036218.1|	886	0	0	7	8	10	21	1.042	2.5873	0.530014	0.1737	0.895956	GTF3C3	gi|6912398|ref|NP_036218.1|	0	0	7	8	0	7	0.405	0.9257	1	0.686864	0.936882	GTF3C3	gi|6912398|ref|NP_036218.1|	0	0	7	0	1	12	0.117	0.2627	1	0.833636	0.813967	GTF3C3	gi|6912398|ref|NP_036218.1|
0.8854	0.5669	2.0716	2.5137	2	1	1	2	YARS	gi|4507947|ref|NP_003671.1|	528	0	1	1	0	3	4	0.633	0.8854	1	0.613101	0.884565	YARS	gi|4507947|ref|NP_003671.1|	0	1	1	3	1	0	0.454	0.5669	1	0.764842	0.905204	YARS	gi|4507947|ref|NP_003671.1|	0	1	1	0	3	10	1.336	2.0716	0.825099	0.391325	0.940293	YARS	gi|4507947|ref|NP_003671.1|
0.3059	2.0224	0.5786	2.2207	2	1	1	2	BASP1	gi|30795231|ref|NP_006308.3|	227	0	1	4	1	7	3	0.155	0.3059	1	0.747921	0.814817	BASP1	gi|30795231|ref|NP_006308.3|	0	1	4	10	7	0	0.958	2.0224	0.833142	0.366784	0.956452	BASP1	gi|30795231|ref|NP_006308.3|	0	1	4	5	0	5	0.284	0.5786	1	0.779745	0.866058	BASP1	gi|30795231|ref|NP_006308.3|
0.7241	0.592	2.1457	2.399	2	1	1	2	INTS1	gi|160948599|ref|NP_001073922.2|	2190	0	0	1	0	0	6	0.465	0.7241	1	0.65552	0.868974	INTS1	gi|160948599|ref|NP_001073922.2|	0	0	1	2	0	3	0.403	0.592	1	0.760968	0.907382	INTS1	gi|160948599|ref|NP_001073922.2|	0	0	1	1	5	11	1.367	2.1457	0.793701	0.370173	0.938674	INTS1	gi|160948599|ref|NP_001073922.2|
2.3369	0.4567	1.3151	2.468	2	1	1	2	HSPH1	gi|42544159|ref|NP_006635.2|	858	0	0	1	0	9	9	1.48	2.3369	0.639313	0.227086	0.904771	HSPH1	gi|42544159|ref|NP_006635.2|	0	0	1	0	0	3	0.324	0.4567	1	0.785782	0.89186	HSPH1	gi|42544159|ref|NP_006635.2|	0	0	1	0	4	4	0.852	1.3151	1	0.605869	0.93339	HSPH1	gi|42544159|ref|NP_006635.2|
1.9075	2.6214	1.175	2.1644	2	1	1	2	UBQLN1	gi|16753203|ref|NP_038466.2|	589	0	1	0	9	4	4	1.375	1.9075	0.831737	0.333668	0.91468	UBQLN1	gi|16753203|ref|NP_038466.2|	0	1	0	9	0	10	1.883	2.6214	0.577685	0.202717	0.938873	UBQLN1	gi|16753203|ref|NP_038466.2|	0	1	0	0	0	7	0.846	1.175	1	0.644006	0.925786	UBQLN1	gi|16753203|ref|NP_038466.2|
-0.5809	1.171	2.1248	2.4621	2	1	1	2	PRDX3	gi|32483377|ref|NP_054817.2|	238	0	1	1	1	0	1	-0.511	-0.5809	1	0.873055	0.625155	PRDX3	gi|32483377|ref|NP_054817.2|	0	1	1	1	0	6	0.836	1.171	1	0.622199	0.950479	PRDX3	gi|32483377|ref|NP_054817.2|	0	1	1	0	0	15	1.522	2.1248	0.802604	0.374368	0.939023	PRDX3	gi|32483377|ref|NP_054817.2|
1.0586	2.4418	0.9303	2.8223	2	1	1	2	CHD7	gi|54112403|ref|NP_060250.2|	2997	0	0	0	0	0	7	0.73	1.0586	1	0.568526	0.896716	CHD7	gi|54112403|ref|NP_060250.2|	0	0	0	0	0	14	1.644	2.4418	0.656855	0.247087	0.944984	CHD7	gi|54112403|ref|NP_060250.2|	0	0	0	1	1	4	0.694	0.9303	1	0.703921	0.90731	CHD7	gi|54112403|ref|NP_060250.2|
0.38	2.0599	1.3498	2.0369	2	1	1	2	CELF1	gi|289547566|ref|NP_001166110.1|	512	2	0	0	0	0	6	0.239	0.38	1	0.733909	0.825424	CELF1	gi|289547566|ref|NP_001166110.1|	2	0	0	6	0	8	1.234	2.0599	0.818283	0.356913	0.955777	CELF1	gi|289547566|ref|NP_001166110.1|	2	0	0	6	4	2	0.85	1.3498	1	0.59557	0.935001	CELF1	gi|289547566|ref|NP_001166110.1|
0.8545	1.44	2.8415	2.2158	2	1	1	2	UBA1	gi|23510340|ref|NP_695012.1|	1058	2	0	0	0	4	5	0.512	0.8545	1	0.623303	0.88121	UBA1	gi|23510340|ref|NP_695012.1|	2	0	0	9	0	0	0.865	1.44	1	0.545169	0.958292	UBA1	gi|23510340|ref|NP_695012.1|	2	0	0	0	14	20	1.952	2.8415	0.496112	0.195922	0.913991	UBA1	gi|23510340|ref|NP_695012.1|
0.1569	2.1295	0.5777	2.4365	2	1	1	2	UTRN	gi|110611228|ref|NP_009055.2|	3433	0	0	1	0	3	1	0.116	0.1569	1	0.775916	0.789949	UTRN	gi|110611228|ref|NP_009055.2|	0	0	1	0	0	12	1.482	2.1295	0.790123	0.335414	0.954139	UTRN	gi|110611228|ref|NP_009055.2|	0	0	1	0	0	4	0.434	0.5777	1	0.779745	0.866058	UTRN	gi|110611228|ref|NP_009055.2|
0.3282	0.4938	2.2558	2.2468	2	1	1	2	U2SURP	gi|122937227|ref|NP_001073884.1|	1029	0	0	0	0	1	4	0.218	0.3282	1	0.743978	0.817912	U2SURP	gi|122937227|ref|NP_001073884.1|	0	0	0	0	0	3	0.34	0.4938	1	0.779804	0.895963	U2SURP	gi|122937227|ref|NP_001073884.1|	0	0	0	0	5	11	1.388	2.2558	0.746334	0.339062	0.935719	U2SURP	gi|122937227|ref|NP_001073884.1|
0.1191	2.008	0.2789	2.888	2	1	1	2	VWA9	gi|333470760|ref|NP_001193988.1|	461	0	0	0	0	0	3	0.091	0.1191	1	0.782902	0.78283	VWA9	gi|333470760|ref|NP_001193988.1|	0	0	0	0	0	11	1.374	2.008	0.838785	0.372747	0.956832	VWA9	gi|333470760|ref|NP_001193988.1|	0	0	0	0	1	3	0.213	0.2789	1	0.831374	0.816782	VWA9	gi|333470760|ref|NP_001193988.1|
12.7776	5.365	21.4564	0.0779	3	0	3	1	MCM2	gi|33356547|ref|NP_004517.2|	904	10	9	6	62	167	182	2.29	12.7776	0	0	0.790377	MCM2	gi|33356547|ref|NP_004517.2|	10	9	6	27	10	60	1.193	5.365	0.005319	0.000647	0.867205	MCM2	gi|33356547|ref|NP_004517.2|	10	9	6	1061	480	1490	4.217	21.4564	0	0	0.827982	MCM2	gi|33356547|ref|NP_004517.2|
8.5072	5.3186	23.0261	1.8524	3	0	3	1	MCM6	gi|7427519|ref|NP_005906.2|	821	5	4	3	41	73	111	2.467	8.5072	0	0	0.800719	MCM6	gi|7427519|ref|NP_005906.2|	5	4	3	19	4	47	1.633	5.3186	0.00601	0.000743	0.867756	MCM6	gi|7427519|ref|NP_005906.2|	5	4	3	487	252	777	4.2	23.0261	0	0	0.826774	MCM6	gi|7427519|ref|NP_005906.2|
2.5159	2.1778	3.3838	1.7441	3	0	3	1	EPRS	gi|62241042|ref|NP_004437.2|	1512	2	1	13	8	17	28	0.749	2.5159	0.560585	0.189278	0.898814	EPRS	gi|62241042|ref|NP_004437.2|	2	1	13	16	7	15	0.68	2.1778	0.770178	0.321936	0.952991	EPRS	gi|62241042|ref|NP_004437.2|	2	1	13	5	21	31	0.944	3.3838	0.298752	0.101266	0.891797	EPRS	gi|62241042|ref|NP_004437.2|
2.731	2.7914	17.8884	0.7203	3	0	3	1	DAXX	gi|215422366|ref|NP_001135442.1|	752	2	3	1	3	12	17	1.24	2.731	0.470415	0.148392	0.890746	DAXX	gi|215422366|ref|NP_001135442.1|	2	3	1	9	4	13	1.302	2.7914	0.503216	0.164434	0.932666	DAXX	gi|215422366|ref|NP_001135442.1|	2	3	1	673	262	754	4.466	17.8884	0	0	0.830031	DAXX	gi|215422366|ref|NP_001135442.1|
5.3148	2.5613	4.0109	1.1325	3	0	3	1	PRPF6	gi|40807485|ref|NP_036601.2|	941	1	15	1	34	18	62	1.413	5.3148	0.009541	0.000999	0.820511	PRPF6	gi|40807485|ref|NP_036601.2|	1	15	1	6	6	32	0.745	2.5613	0.604214	0.217011	0.94096	PRPF6	gi|40807485|ref|NP_036601.2|	1	15	1	19	15	32	1.01	4.0109	0.139956	0.03823	0.8708	PRPF6	gi|40807485|ref|NP_036601.2|
6.1181	5.3411	5.1881	1.5109	3	0	3	1	CHD8	gi|282165704|ref|NP_001164100.1|	2581	4	15	23	85	22	79	0.962	6.1181	0.001213	9.3e-05	0.812521	CHD8	gi|282165704|ref|NP_001164100.1|	4	15	23	16	16	100	0.919	5.3411	0.005665	0.000687	0.867439	CHD8	gi|282165704|ref|NP_001164100.1|	4	15	23	62	22	67	0.898	5.1881	0.019002	0.002969	0.848572	CHD8	gi|282165704|ref|NP_001164100.1|
15.8632	3.9181	2.349	-7.2211	3	0	3	1	U2AF2	gi|6005926|ref|NP_009210.1|	475	16	119	59	408	126	613	1.298	15.8632	0	0	0.786672	U2AF2	gi|6005926|ref|NP_009210.1|	16	119	59	66	12	257	0.349	3.9181	0.123261	0.025228	0.894632	U2AF2	gi|6005926|ref|NP_009210.1|	16	119	59	232	29	83	0.223	2.349	0.705848	0.314836	0.932964	U2AF2	gi|6005926|ref|NP_009210.1|
2.4711	2.0889	2.9229	0.8312	3	0	3	1	DKC1	gi|4503337|ref|NP_001354.1|	514	2	8	4	14	9	26	0.794	2.4711	0.580041	0.197341	0.900201	DKC1	gi|4503337|ref|NP_001354.1|	2	8	4	9	10	14	0.666	2.0889	0.806638	0.347093	0.955059	DKC1	gi|4503337|ref|NP_001354.1|	2	8	4	9	20	20	0.897	2.9229	0.463528	0.180451	0.910845	DKC1	gi|4503337|ref|NP_001354.1|
5.7634	3.5768	2.1557	0.1879	3	0	3	1	RFC5	gi|194306567|ref|NP_853556.2|	319	4	6	9	45	23	52	1.383	5.7634	0.003184	0.00028	0.815645	RFC5	gi|194306567|ref|NP_853556.2|	4	6	9	10	2	48	0.98	3.5768	0.208411	0.048712	0.904785	RFC5	gi|194306567|ref|NP_853556.2|	4	6	9	11	17	23	0.661	2.1557	0.78943	0.36597	0.938316	RFC5	gi|194306567|ref|NP_853556.2|
11.564	2.4145	4.0617	-3.7827	3	0	3	1	U2AF1	gi|5803207|ref|NP_006749.1|	240	0	35	14	211	86	189	1.817	11.564	0	0	0.792907	U2AF1	gi|5803207|ref|NP_006749.1|	0	35	14	7	1	84	0.431	2.4145	0.668815	0.255782	0.946057	U2AF1	gi|5803207|ref|NP_006749.1|	0	35	14	85	13	42	0.676	4.0617	0.130473	0.034811	0.869341	U2AF1	gi|5803207|ref|NP_006749.1|
4.5404	3.5581	4.3664	1.4295	3	0	3	1	RFC3	gi|4506489|ref|NP_002906.1|	356	0	1	4	20	9	32	1.939	4.5404	0.045946	0.006924	0.832909	RFC3	gi|4506489|ref|NP_002906.1|	0	1	4	3	3	30	1.675	3.5581	0.213938	0.050476	0.905416	RFC3	gi|4506489|ref|NP_002906.1|	0	1	4	7	14	34	1.945	4.3664	0.083196	0.019658	0.861934	RFC3	gi|4506489|ref|NP_002906.1|
3.778	2.5536	3.2821	-0.2739	3	0	3	1	SMARCB1	gi|27545326|ref|NP_003064.2|	385	3	9	25	17	27	75	0.73	3.778	0.1499	0.031687	0.852108	SMARCB1	gi|27545326|ref|NP_003064.2|	3	9	25	48	2	24	0.522	2.5536	0.607614	0.218628	0.94119	SMARCB1	gi|27545326|ref|NP_003064.2|	3	9	25	27	22	49	0.665	3.2821	0.331864	0.116604	0.895937	SMARCB1	gi|27545326|ref|NP_003064.2|
3.8615	2.8382	2.5364	0.9835	3	0	3	1	GTF2I	gi|14670350|ref|NP_127492.1|	998	4	14	18	41	23	57	0.734	3.8615	0.133783	0.027514	0.849721	GTF2I	gi|14670350|ref|NP_127492.1|	4	14	18	14	1	61	0.55	2.8382	0.483016	0.154928	0.930969	GTF2I	gi|14670350|ref|NP_127492.1|	4	14	18	29	20	36	0.499	2.5364	0.624435	0.26666	0.926359	GTF2I	gi|14670350|ref|NP_127492.1|
2.2145	4.2746	3.7007	1.6459	3	0	3	1	PDS5B	gi|7657269|ref|NP_055847.1|	1447	2	4	6	4	14	21	0.684	2.2145	0.694229	0.254306	0.908248	PDS5B	gi|7657269|ref|NP_055847.1|	2	4	6	26	2	24	1.26	4.2746	0.06481	0.011719	0.885681	PDS5B	gi|7657269|ref|NP_055847.1|	2	4	6	9	17	31	1.204	3.7007	0.208675	0.063775	0.880342	PDS5B	gi|7657269|ref|NP_055847.1|
2.51	2.0455	4.0157	1.682	3	0	3	1	TAF6	gi|21536359|ref|NP_647476.1|	677	0	1	4	10	3	16	1.159	2.51	0.563137	0.189267	0.898814	TAF6	gi|21536359|ref|NP_647476.1|	0	1	4	11	3	5	0.995	2.0455	0.824016	0.360856	0.956053	TAF6	gi|21536359|ref|NP_647476.1|	0	1	4	9	9	31	1.756	4.0157	0.13904	0.037724	0.870588	TAF6	gi|21536359|ref|NP_647476.1|
2.4377	2.4082	2.3951	1.34	3	0	3	1	ARID2	gi|56549668|ref|NP_689854.2|	1835	0	0	3	8	1	18	1.235	2.4377	0.594665	0.205616	0.901554	ARID2	gi|56549668|ref|NP_689854.2|	0	0	3	7	1	14	1.334	2.4082	0.671569	0.257536	0.946269	ARID2	gi|56549668|ref|NP_689854.2|	0	0	3	8	3	12	1.206	2.3951	0.685775	0.302973	0.931475	ARID2	gi|56549668|ref|NP_689854.2|
2.8949	3.5614	2.1051	1.8281	3	0	3	1	HDAC1	gi|13128860|ref|NP_004955.2|	482	8	4	21	28	15	49	0.547	2.8949	0.406242	0.120962	0.884223	HDAC1	gi|13128860|ref|NP_004955.2|	8	4	21	41	0	39	0.695	3.5614	0.212957	0.050478	0.905416	HDAC1	gi|13128860|ref|NP_004955.2|	8	4	21	26	19	28	0.434	2.1051	0.810963	0.380709	0.939522	HDAC1	gi|13128860|ref|NP_004955.2|
2.0691	2.3575	2.5709	1.3339	3	0	3	1	COPE	gi|31542319|ref|NP_009194.2|	308	6	2	5	4	8	28	0.659	2.0691	0.759731	0.290399	0.911853	COPE	gi|31542319|ref|NP_009194.2|	6	2	5	17	0	17	0.777	2.3575	0.693652	0.26995	0.947726	COPE	gi|31542319|ref|NP_009194.2|	6	2	5	8	6	26	0.787	2.5709	0.609567	0.257444	0.92493	COPE	gi|31542319|ref|NP_009194.2|
3.9116	2.6346	3.1643	0.6506	3	0	3	1	KMT2A	gi|308199413|ref|NP_001184033.1|	3972	0	0	2	7	14	21	1.846	3.9116	0.124737	0.025139	0.848276	KMT2A	gi|308199413|ref|NP_001184033.1|	0	0	2	2	0	15	1.364	2.6346	0.571865	0.199611	0.938404	KMT2A	gi|308199413|ref|NP_001184033.1|	0	0	2	2	4	19	1.484	3.1643	0.372634	0.134666	0.900506	KMT2A	gi|308199413|ref|NP_001184033.1|
2.4592	2.8658	5.443	1.4013	3	0	3	1	POGZ	gi|302699211|ref|NP_665739.3|	1315	1	0	2	4	5	15	1.401	2.4592	0.585241	0.201461	0.900881	POGZ	gi|302699211|ref|NP_665739.3|	1	0	2	9	0	13	1.669	2.8658	0.471192	0.149652	0.929997	POGZ	gi|302699211|ref|NP_665739.3|	1	0	2	35	20	51	2.984	5.443	0.011061	0.001484	0.845946	POGZ	gi|302699211|ref|NP_665739.3|
2.904	2.3803	2.0861	1.5813	3	0	3	1		gi|5032169|ref|NP_005643.1|	500	0	1	0	1	6	21	1.796	2.904	0.402812	0.119461	0.883836		gi|5032169|ref|NP_005643.1|	0	1	0	4	0	12	1.64	2.3803	0.683741	0.264602	0.947107		gi|5032169|ref|NP_005643.1|	0	1	0	1	5	11	1.477	2.0861	0.818993	0.387072	0.939994		gi|5032169|ref|NP_005643.1|
5.9264	5.4394	4.1556	0.119	3	0	3	1	RAI1	gi|40807477|ref|NP_109590.3|	1906	0	0	5	20	31	57	2.269	5.9264	0.002065	0.000168	0.814097	RAI1	gi|40807477|ref|NP_109590.3|	0	0	5	3	0	62	1.993	5.4394	0.004359	0.000508	0.866298	RAI1	gi|40807477|ref|NP_109590.3|	0	0	5	12	21	19	1.658	4.1556	0.11419	0.029522	0.866955	RAI1	gi|40807477|ref|NP_109590.3|
3.3881	4.0914	2.9184	0.9762	3	0	3	1	ATAD5	gi|26080431|ref|NP_079133.3|	1844	0	0	0	18	4	8	1.931	3.3881	0.243442	0.060764	0.865377	ATAD5	gi|26080431|ref|NP_079133.3|	0	0	0	3	9	25	2.448	4.0914	0.09124	0.017627	0.890121	ATAD5	gi|26080431|ref|NP_079133.3|	0	0	0	10	3	11	1.814	2.9184	0.465305	0.180446	0.910846	ATAD5	gi|26080431|ref|NP_079133.3|
2.5282	2.4211	2.3173	0.781	3	0	3	1	POP1	gi|225007652|ref|NP_001139333.1|	1024	0	2	0	7	5	13	1.409	2.5282	0.55528	0.187291	0.898462	POP1	gi|225007652|ref|NP_001139333.1|	0	2	0	1	0	16	1.364	2.4211	0.665927	0.254034	0.945844	POP1	gi|225007652|ref|NP_001139333.1|	0	2	0	4	7	10	1.317	2.3173	0.71964	0.322839	0.933917	POP1	gi|225007652|ref|NP_001139333.1|
6.711	7.6164	3.9632	1.2804	3	0	3	1	PHF14	gi|55769548|ref|NP_055475.2|	888	1	0	2	50	35	75	3.358	6.711	0.000201	1.2e-05	0.808343	PHF14	gi|55769548|ref|NP_055475.2|	1	0	2	3	0	164	3.758	7.6164	2e-06	0	0.85248	PHF14	gi|55769548|ref|NP_055475.2|	1	0	2	18	7	32	2.418	3.9632	0.149303	0.041361	0.87209	PHF14	gi|55769548|ref|NP_055475.2|
4.3925	3.0136	4.1054	1.347	3	0	3	1	CHD3	gi|158420731|ref|NP_001005271.2|	2059	0	0	0	13	7	32	2.51	4.3925	0.059344	0.009579	0.836015	CHD3	gi|158420731|ref|NP_001005271.2|	0	0	0	9	0	10	1.885	3.0136	0.409284	0.121534	0.924412	CHD3	gi|158420731|ref|NP_001005271.2|	0	0	0	5	12	21	2.368	4.1054	0.122697	0.032077	0.86813	CHD3	gi|158420731|ref|NP_001005271.2|
4.1258	3.2901	2.9293	1.0997	3	0	3	1	TSPYL1	gi|62988322|ref|NP_003300.1|	437	1	1	0	9	15	23	2.415	4.1258	0.091065	0.016596	0.842352	TSPYL1	gi|62988322|ref|NP_003300.1|	1	1	0	0	0	25	2.173	3.2901	0.3024	0.0799	0.91447	TSPYL1	gi|62988322|ref|NP_003300.1|	1	1	0	6	5	14	1.949	2.9293	0.461003	0.178943	0.91053	TSPYL1	gi|62988322|ref|NP_003300.1|
5.1966	3.7504	3.3718	1.3082	3	0	3	1	BAZ1A	gi|32967603|ref|NP_038476.2|	1556	1	0	3	15	23	39	2.256	5.1966	0.01245	0.001373	0.822035	BAZ1A	gi|32967603|ref|NP_038476.2|	1	0	3	5	0	31	1.82	3.7504	0.161357	0.035407	0.899523	BAZ1A	gi|32967603|ref|NP_038476.2|	1	0	3	6	6	28	1.807	3.3718	0.302555	0.103371	0.89238	BAZ1A	gi|32967603|ref|NP_038476.2|
2.6552	2.5538	2.9825	0.2606	3	0	3	1	ACTR5	gi|151301041|ref|NP_079131.3|	607	0	0	1	3	11	12	1.826	2.6552	0.501505	0.162564	0.893749	ACTR5	gi|151301041|ref|NP_079131.3|	0	0	1	3	1	13	1.674	2.5538	0.607525	0.218628	0.94119	ACTR5	gi|151301041|ref|NP_079131.3|	0	0	1	8	6	14	2.057	2.9825	0.440244	0.168599	0.908323	ACTR5	gi|151301041|ref|NP_079131.3|
3.8462	4.0157	2.3153	1.0398	3	0	3	1	TCF20	gi|31652242|ref|NP_852469.1|	1938	1	0	0	16	14	30	2.58	3.8462	0.136638	0.028515	0.850309	TCF20	gi|31652242|ref|NP_852469.1|	1	0	0	2	0	44	2.613	4.0157	0.104341	0.020562	0.891983	TCF20	gi|31652242|ref|NP_852469.1|	1	0	0	8	3	6	1.477	2.3153	0.72051	0.322835	0.933917	TCF20	gi|31652242|ref|NP_852469.1|
2.4359	3.2176	3.1449	1.3109	3	0	3	1	EXOC7	gi|223718046|ref|NP_001138769.1|	735	0	0	0	1	7	12	1.565	2.4359	0.595456	0.205614	0.901554	EXOC7	gi|223718046|ref|NP_001138769.1|	0	0	0	7	0	15	1.997	3.2176	0.329069	0.089621	0.917022	EXOC7	gi|223718046|ref|NP_001138769.1|	0	0	0	0	7	16	1.929	3.1449	0.379586	0.138492	0.901433	EXOC7	gi|223718046|ref|NP_001138769.1|
4.9162	4.166	2.9789	0.356	3	0	3	1	CHD9	gi|95147342|ref|NP_079410.4|	2881	0	1	0	28	16	36	2.813	4.9162	0.022527	0.002861	0.826202	CHD9	gi|95147342|ref|NP_079410.4|	0	1	0	2	0	39	2.491	4.166	0.07961	0.015056	0.888325	CHD9	gi|95147342|ref|NP_079410.4|	0	1	0	3	3	21	1.94	2.9789	0.441635	0.168595	0.908323	CHD9	gi|95147342|ref|NP_079410.4|
4.0814	5.7023	3.758	-0.1885	3	0	3	1	HMG20A	gi|8922633|ref|NP_060670.1|	347	0	2	0	34	5	30	2.547	4.0814	0.097405	0.018287	0.843638	HMG20A	gi|8922633|ref|NP_060670.1|	0	2	0	3	0	87	3.057	5.7023	0.00209	0.00022	0.863584	HMG20A	gi|8922633|ref|NP_060670.1|	0	2	0	16	5	19	2.079	3.758	0.194547	0.058697	0.878593	HMG20A	gi|8922633|ref|NP_060670.1|
6.0036	4.1789	2.3564	1.5323	3	0	3	1	SCML2	gi|5174669|ref|NP_006080.1|	700	0	1	0	34	26	54	3.021	6.0036	0.001672	0.000132	0.813414	SCML2	gi|5174669|ref|NP_006080.1|	0	1	0	2	0	36	2.473	4.1789	0.077723	0.014625	0.888006	SCML2	gi|5174669|ref|NP_006080.1|	0	1	0	0	2	15	1.531	2.3564	0.702626	0.312846	0.93272	SCML2	gi|5174669|ref|NP_006080.1|
7.4413	3.5179	3.4123	1.1823	3	0	3	1	PARP2	gi|110825961|ref|NP_005475.2|	583	0	0	0	200	83	225	4.819	7.4413	1.6e-05	1e-06	0.804596	PARP2	gi|110825961|ref|NP_005475.2|	0	0	0	0	0	25	2.115	3.5179	0.226117	0.054151	0.906691	PARP2	gi|110825961|ref|NP_005475.2|	0	0	0	12	8	10	2.054	3.4123	0.289831	0.098176	0.890929	PARP2	gi|110825961|ref|NP_005475.2|
6.559	5.7877	3.9006	-0.1308	3	0	3	1	NAP1L4	gi|5174613|ref|NP_005960.1|	375	0	0	0	29	48	100	3.535	6.559	0.000326	2.1e-05	0.809326	NAP1L4	gi|5174613|ref|NP_005960.1|	0	0	0	0	0	100	3.326	5.7877	0.001629	0.000166	0.862795	NAP1L4	gi|5174613|ref|NP_005960.1|	0	0	0	7	15	20	2.377	3.9006	0.16223	0.046436	0.874093	NAP1L4	gi|5174613|ref|NP_005960.1|
3.1674	15.7462	-11.4949	-11.6821	2	0	2	1	ANP32E	gi|13569879|ref|NP_112182.1|	268	135	67	21	32	143	287	0.254	3.1674	0.310271	0.084812	0.873851	ANP32E	gi|13569879|ref|NP_112182.1|	135	67	21	21	4	843	1.183	15.7462	0	0	0.841558	ANP32E	gi|13569879|ref|NP_112182.1|	135	67	21	25	10	12	-1.921	-11.4949	0	0.833374	0	ANP32E	gi|13569879|ref|NP_112182.1|
-1.6915	4.8411	2.2827	0.7867	2	0	2	1	MIF	gi|4505185|ref|NP_002406.1|	115	16	23	58	15	37	73	-0.234	-1.6915	0.839263	0.907964	0.311269	MIF	gi|4505185|ref|NP_002406.1|	16	23	58	147	25	48	0.629	4.8411	0.019468	0.002897	0.874586	MIF	gi|4505185|ref|NP_002406.1|	16	23	58	44	55	85	0.293	2.2827	0.734672	0.332949	0.935059	MIF	gi|4505185|ref|NP_002406.1|
4.1802	1.4089	3.1531	-0.5231	2	0	2	1	PPP1CB	gi|46249376|ref|NP_996759.1|	327	0	21	12	31	26	69	0.798	4.1802	0.083729	0.015042	0.841103	PPP1CB	gi|46249376|ref|NP_996759.1|	0	21	12	24	5	28	0.297	1.4089	1	0.554885	0.957682	PPP1CB	gi|46249376|ref|NP_996759.1|	0	21	12	24	18	50	0.619	3.1531	0.376639	0.137212	0.901124	PPP1CB	gi|46249376|ref|NP_996759.1|
2.0005	1.5588	2.0072	1.3806	2	0	2	1	TKT	gi|205277463|ref|NP_001128527.1|	623	4	2	6	4	15	18	0.685	2.0005	0.790474	0.307936	0.913197	TKT	gi|205277463|ref|NP_001128527.1|	4	2	6	6	5	14	0.577	1.5588	0.993768	0.50966	0.95977	TKT	gi|205277463|ref|NP_001128527.1|	4	2	6	9	8	17	0.738	2.0072	0.851953	0.408432	0.941361	TKT	gi|205277463|ref|NP_001128527.1|
1.6206	2.4217	2.5779	1.0677	2	0	2	1	DCTN1	gi|13259510|ref|NP_004073.2|	1278	3	7	9	4	6	37	0.434	1.6206	0.953411	0.411654	0.9155	DCTN1	gi|13259510|ref|NP_004073.2|	3	7	9	14	4	26	0.637	2.4217	0.665664	0.254035	0.945844	DCTN1	gi|13259510|ref|NP_004073.2|	3	7	9	7	17	29	0.673	2.5779	0.606559	0.255618	0.92464	DCTN1	gi|13259510|ref|NP_004073.2|
0.1739	2.3427	4.3551	1.0744	2	0	2	1	ERH	gi|4758302|ref|NP_004441.1|	104	0	5	5	1	9	9	0.072	0.1739	1	0.774137	0.791697	ERH	gi|4758302|ref|NP_004441.1|	0	5	5	17	6	8	0.854	2.3427	0.700067	0.275357	0.948335	ERH	gi|4758302|ref|NP_004441.1|	0	5	5	10	14	43	1.495	4.3551	0.084673	0.019955	0.8621	ERH	gi|4758302|ref|NP_004441.1|
1.4886	2.4359	2.0576	0.0456	2	0	2	1	WDR82	gi|147904340|ref|NP_079498.2|	313	4	1	6	9	3	18	0.568	1.4886	1	0.447595	0.91386	WDR82	gi|147904340|ref|NP_079498.2|	4	1	6	11	4	17	0.953	2.4359	0.659443	0.248815	0.9452	WDR82	gi|147904340|ref|NP_079498.2|	4	1	6	9	6	16	0.738	2.0576	0.830974	0.393446	0.940439	WDR82	gi|147904340|ref|NP_079498.2|
-0.6242	4.5073	2.0433	-0.3153	2	0	2	1	SNRPN	gi|13027650|ref|NP_073719.1|	240	16	7	4	15	6	16	-0.157	-0.6242	1	0.877085	0.612133	SNRPN	gi|13027650|ref|NP_073719.1|	16	7	4	15	20	50	0.969	4.5073	0.040573	0.006703	0.880589	SNRPN	gi|13027650|ref|NP_073719.1|	16	7	4	9	12	40	0.464	2.0433	0.836955	0.397717	0.940719	SNRPN	gi|13027650|ref|NP_073719.1|
3.2543	4.1581	1.9859	-2.5019	2	0	2	1	SNRPD3	gi|4759160|ref|NP_004166.1|	126	10	20	4	49	15	42	0.65	3.2543	0.282756	0.074697	0.870478	SNRPD3	gi|4759160|ref|NP_004166.1|	10	20	4	20	33	44	0.842	4.1581	0.080783	0.015276	0.888486	SNRPD3	gi|4759160|ref|NP_004166.1|	10	20	4	43	6	23	0.413	1.9859	0.860731	0.414886	0.941704	SNRPD3	gi|4759160|ref|NP_004166.1|
2.4044	1.6261	3.331	0.7721	2	0	2	1	SEC24C	gi|38373671|ref|NP_940999.1|	1094	0	5	7	5	9	29	0.704	2.4044	0.609337	0.211932	0.902546	SEC24C	gi|38373671|ref|NP_940999.1|	0	5	7	2	2	24	0.55	1.6261	0.973443	0.489648	0.960133	SEC24C	gi|38373671|ref|NP_940999.1|	0	5	7	8	14	28	0.984	3.331	0.315696	0.108748	0.89385	SEC24C	gi|38373671|ref|NP_940999.1|
-5.3516	5.1116	4.0925	-5.2676	2	0	2	1	HMGB2	gi|194688135|ref|NP_001124161.1|	209	64	30	96	98	20	60	-0.555	-5.3516	0.00306	0.823513	0.000302	HMGB2	gi|194688135|ref|NP_001124161.1|	64	30	96	110	127	131	0.446	5.1116	0.010188	0.001351	0.870403	HMGB2	gi|194688135|ref|NP_001124161.1|	64	30	96	212	56	123	0.354	4.0925	0.124956	0.032971	0.86853	HMGB2	gi|194688135|ref|NP_001124161.1|
14.3345	7.1708	-9.3258	-13.6382	2	0	2	1	SUPT16H	gi|6005757|ref|NP_009123.1|	1047	489	145	258	955	752	947	0.611	14.3345	0	0	0.78795	SUPT16H	gi|6005757|ref|NP_009123.1|	489	145	258	147	20	1306	0.302	7.1708	1.3e-05	1e-06	0.854198	SUPT16H	gi|6005757|ref|NP_009123.1|	489	145	258	238	144	461	-0.405	-9.3258	0	0.838759	0	SUPT16H	gi|6005757|ref|NP_009123.1|
0.554	3.323	2.9011	1.7526	2	0	2	1	TP53BP1	gi|213972636|ref|NP_001135452.1|	1977	0	0	8	2	4	14	0.226	0.554	1	0.695243	0.849785	TP53BP1	gi|213972636|ref|NP_001135452.1|	0	0	8	29	3	7	1.202	3.323	0.290657	0.075748	0.913325	TP53BP1	gi|213972636|ref|NP_001135452.1|	0	0	8	5	11	24	1.084	2.9011	0.472168	0.183478	0.911476	TP53BP1	gi|213972636|ref|NP_001135452.1|
4.2146	2.203	0.2566	1.1263	2	0	2	1	RFC2	gi|31563534|ref|NP_852136.1|	354	2	4	10	36	15	31	1.152	4.2146	0.079329	0.013887	0.840129	RFC2	gi|31563534|ref|NP_852136.1|	2	4	10	5	9	25	0.691	2.203	0.759652	0.314309	0.952302	RFC2	gi|31563534|ref|NP_852136.1|	2	4	10	7	9	9	0.084	0.2566	1	0.834756	0.812547	RFC2	gi|31563534|ref|NP_852136.1|
-0.09	2.8128	2.8168	-0.381	2	0	2	1	ASH2L	gi|157412280|ref|NP_004665.2|	628	2	9	11	11	11	12	-0.025	-0.09	1	0.817655	0.740095	ASH2L	gi|157412280|ref|NP_004665.2|	2	9	11	40	1	14	0.717	2.8128	0.493957	0.160319	0.93194	ASH2L	gi|157412280|ref|NP_004665.2|	2	9	11	14	18	31	0.719	2.8168	0.506166	0.202325	0.915243	ASH2L	gi|157412280|ref|NP_004665.2|
1.1282	2.3594	2.5267	1.3476	2	0	2	1	AIMP1	gi|215490009|ref|NP_001135887.1|	312	0	1	0	3	1	6	0.78	1.1282	1	0.54968	0.900769	AIMP1	gi|215490009|ref|NP_001135887.1|	0	1	0	7	1	7	1.416	2.3594	0.692827	0.269954	0.947726	AIMP1	gi|215490009|ref|NP_001135887.1|	0	1	0	5	5	11	1.654	2.5267	0.628626	0.268517	0.926642	AIMP1	gi|215490009|ref|NP_001135887.1|
2.5195	0.7039	3.646	1.0162	2	0	2	1	ARID1A	gi|21264565|ref|NP_006006.3|	2285	2	4	10	16	13	25	0.731	2.5195	0.559031	0.187278	0.898463	ARID1A	gi|21264565|ref|NP_006006.3|	2	4	10	16	2	7	0.218	0.7039	1	0.73798	0.918764	ARID1A	gi|21264565|ref|NP_006006.3|	2	4	10	14	17	33	1.002	3.646	0.22278	0.069173	0.882139	ARID1A	gi|21264565|ref|NP_006006.3|
2.2892	1.6027	4.0979	1.6873	2	0	2	1		gi|20336205|ref|NP_612114.1|	2454	3	3	4	5	19	12	0.813	2.2892	0.660649	0.238247	0.906275		gi|20336205|ref|NP_612114.1|	3	3	4	2	4	17	0.632	1.6027	0.980635	0.495663	0.960057		gi|20336205|ref|NP_612114.1|	3	3	4	4	11	44	1.471	4.0979	0.124007	0.03252	0.868329		gi|20336205|ref|NP_612114.1|
2.7205	1.9585	2.1045	-1.0267	2	0	2	1	RFC4	gi|31881687|ref|NP_853551.1|	363	2	7	9	21	13	27	0.779	2.7205	0.474672	0.150118	0.891125	RFC4	gi|31881687|ref|NP_853551.1|	2	7	9	15	4	19	0.571	1.9585	0.857908	0.386709	0.957654	RFC4	gi|31881687|ref|NP_853551.1|	2	7	9	18	11	17	0.615	2.1045	0.811217	0.380708	0.939523	RFC4	gi|31881687|ref|NP_853551.1|
3.091	0.575	2.305	1.5497	2	0	2	1	CDC23	gi|118402596|ref|NP_004652.2|	597	0	1	4	11	8	18	1.323	3.091	0.335725	0.093327	0.876514	CDC23	gi|118402596|ref|NP_004652.2|	0	1	4	5	1	4	0.307	0.575	1	0.763557	0.905936	CDC23	gi|118402596|ref|NP_004652.2|	0	1	4	5	3	17	1.106	2.305	0.724988	0.326871	0.93438	CDC23	gi|118402596|ref|NP_004652.2|
11.0646	0.8932	2.3373	0.3017	2	0	2	1	MYBBP1A	gi|157694492|ref|NP_055335.2|	1328	3	37	22	122	40	179	1.253	11.0646	0	0	0.794045	MYBBP1A	gi|157694492|ref|NP_055335.2|	3	37	22	7	8	72	0.147	0.8932	1	0.6948	0.934587	MYBBP1A	gi|157694492|ref|NP_055335.2|	3	37	22	33	26	67	0.364	2.3373	0.71094	0.316823	0.933206	MYBBP1A	gi|157694492|ref|NP_055335.2|
3.6822	-0.2793	8.9466	-3.4662	2	0	2	1	TOP2A	gi|19913406|ref|NP_001058.2|	1531	38	157	153	308	119	290	0.238	3.6822	0.170045	0.037616	0.855222	TOP2A	gi|19913406|ref|NP_001058.2|	38	157	153	108	17	290	-0.021	-0.2793	1	0.883531	0.754561	TOP2A	gi|19913406|ref|NP_001058.2|	38	157	153	384	173	309	0.552	8.9466	0	0	0.834612	TOP2A	gi|19913406|ref|NP_001058.2|
0.9328	2.8207	2.1921	0.835	2	0	2	1	RAD21	gi|5453994|ref|NP_006256.1|	631	1	3	6	5	3	14	0.347	0.9328	1	0.602792	0.887724	RAD21	gi|5453994|ref|NP_006256.1|	1	3	6	13	6	12	0.949	2.8207	0.490549	0.158962	0.931697	RAD21	gi|5453994|ref|NP_006256.1|	1	3	6	5	10	15	0.74	2.1921	0.773824	0.357632	0.937563	RAD21	gi|5453994|ref|NP_006256.1|
0.1607	14.2622	5.2289	-2.4166	2	0	2	1	BRD3	gi|11067749|ref|NP_031397.1|	726	25	79	172	251	42	156	0.013	0.1607	1	0.775916	0.789949	BRD3	gi|11067749|ref|NP_031397.1|	25	79	172	211	399	304	1.007	14.2622	0	0	0.842745	BRD3	gi|11067749|ref|NP_031397.1|	25	79	172	352	64	153	0.385	5.2289	0.017474	0.002636	0.848066	BRD3	gi|11067749|ref|NP_031397.1|
1.8382	6.5111	12.7728	-1.1793	2	0	2	1	BRD4	gi|19718731|ref|NP_490597.1|	1362	54	107	268	362	102	309	0.108	1.8382	0.862033	0.352088	0.915383	BRD4	gi|19718731|ref|NP_490597.1|	54	107	268	248	180	374	0.431	6.5111	0.000157	1.2e-05	0.857519	BRD4	gi|19718731|ref|NP_490597.1|	54	107	268	701	177	381	0.724	12.7728	0	0	0.83167	BRD4	gi|19718731|ref|NP_490597.1|
-1.1441	4.0958	2.9317	1.392	2	0	2	1	STAG2	gi|112789530|ref|NP_001036216.1|	1231	4	11	16	10	10	17	-0.282	-1.1441	1	0.903973	0.465117	STAG2	gi|112789530|ref|NP_001036216.1|	4	11	16	66	2	19	0.856	4.0958	0.09052	0.017378	0.889954	STAG2	gi|112789530|ref|NP_001036216.1|	4	11	16	7	23	53	0.658	2.9317	0.460057	0.177435	0.910215	STAG2	gi|112789530|ref|NP_001036216.1|
1.1906	2.4938	2.2503	0.6958	2	0	2	1	PLRG1	gi|4505895|ref|NP_002660.1|	514	3	1	1	1	4	9	0.642	1.1906	1	0.530606	0.904296	PLRG1	gi|4505895|ref|NP_002660.1|	3	1	1	7	2	10	1.25	2.4938	0.633991	0.235172	0.943446	PLRG1	gi|4505895|ref|NP_002660.1|	3	1	1	3	5	12	1.156	2.2503	0.748715	0.341112	0.935934	PLRG1	gi|4505895|ref|NP_002660.1|
1.4991	2.6195	4.7371	0.5516	2	0	2	1	SIN3A	gi|223941785|ref|NP_001138830.1|	1273	5	9	11	15	17	25	0.366	1.4991	1	0.444821	0.914036	SIN3A	gi|223941785|ref|NP_001138830.1|	5	9	11	32	2	23	0.653	2.6195	0.578524	0.202713	0.938873	SIN3A	gi|223941785|ref|NP_001138830.1|	5	9	11	13	27	58	1.027	4.7371	0.04488	0.008941	0.854836	SIN3A	gi|223941785|ref|NP_001138830.1|
-0.815	2.8748	2.3101	0.9867	2	0	2	1	RIF1	gi|295054220|ref|NP_001171136.1|	2446	1	8	21	12	13	14	-0.203	-0.815	1	0.889916	0.56098	RIF1	gi|295054220|ref|NP_001171136.1|	1	8	21	47	4	16	0.627	2.8748	0.467353	0.14705	0.929511	RIF1	gi|295054220|ref|NP_001171136.1|	1	8	21	14	19	38	0.519	2.3101	0.722771	0.324852	0.93415	RIF1	gi|295054220|ref|NP_001171136.1|
3.4329	1.7616	2.391	-0.1501	2	0	2	1	RRP1	gi|4503247|ref|NP_003674.1|	461	2	7	0	19	17	19	1.266	3.4329	0.231112	0.057174	0.863958	RRP1	gi|4503247|ref|NP_003674.1|	2	7	0	2	2	19	0.646	1.7616	0.929258	0.447242	0.959929	RRP1	gi|4503247|ref|NP_003674.1|	2	7	0	12	6	15	0.859	2.391	0.68756	0.302968	0.931475	RRP1	gi|4503247|ref|NP_003674.1|
2.2369	2.1622	1.7525	1.061	2	0	2	1	PRPF3	gi|4758556|ref|NP_004689.1|	683	1	0	1	6	2	9	1.351	2.2369	0.684144	0.249669	0.907702	PRPF3	gi|4758556|ref|NP_004689.1|	1	0	1	1	1	12	1.406	2.1622	0.776653	0.325767	0.953327	PRPF3	gi|4758556|ref|NP_004689.1|	1	0	1	7	2	3	1.127	1.7525	0.95258	0.482204	0.943207	PRPF3	gi|4758556|ref|NP_004689.1|
1.0022	2.0304	2.4651	-0.3152	2	0	2	1	SMARCD1	gi|133908629|ref|NP_003067.3|	515	0	8	10	7	10	23	0.281	1.0022	1	0.584472	0.892805	SMARCD1	gi|133908629|ref|NP_003067.3|	0	8	10	26	3	10	0.531	2.0304	0.829991	0.364807	0.956321	SMARCD1	gi|133908629|ref|NP_003067.3|	0	8	10	3	18	32	0.698	2.4651	0.655323	0.283605	0.928852	SMARCD1	gi|133908629|ref|NP_003067.3|
4.3782	1.0209	22.6338	0.2792	2	0	2	1	IPO5	gi|24797086|ref|NP_002262.3|	1115	9	16	16	18	40	84	0.749	4.3782	0.060787	0.009782	0.836232	IPO5	gi|24797086|ref|NP_002262.3|	9	16	16	28	0	32	0.206	1.0209	1	0.662229	0.943041	IPO5	gi|24797086|ref|NP_002262.3|	9	16	16	356	217	458	2.817	22.6338	0	0	0.827047	IPO5	gi|24797086|ref|NP_002262.3|
2.3798	3.1376	0.7529	1.1958	2	0	2	1	SKP1	gi|25777713|ref|NP_733779.1|	163	1	0	0	5	4	12	1.504	2.3798	0.620228	0.218363	0.903514	SKP1	gi|25777713|ref|NP_733779.1|	1	0	0	6	3	13	1.821	3.1376	0.359679	0.101169	0.919852	SKP1	gi|25777713|ref|NP_733779.1|	1	0	0	1	2	4	0.545	0.7529	1	0.744603	0.888428	SKP1	gi|25777713|ref|NP_733779.1|
2.0778	2.0757	1.1998	0.0622	2	0	2	1	SRP72	gi|109638749|ref|NP_008878.3|	671	3	4	17	12	16	37	0.524	2.0778	0.75582	0.287925	0.911642	SRP72	gi|109638749|ref|NP_008878.3|	3	4	17	23	0	25	0.526	2.0757	0.811955	0.35101	0.955352	SRP72	gi|109638749|ref|NP_008878.3|	3	4	17	8	13	25	0.304	1.1998	1	0.636115	0.927588	SRP72	gi|109638749|ref|NP_008878.3|
-1.7276	3.4882	10.3319	-1.5466	2	0	2	1	RBBP4	gi|5032027|ref|NP_005601.1|	425	1	11	32	13	12	25	-0.353	-1.7276	0.82434	0.907579	0.300716	RBBP4	gi|5032027|ref|NP_005601.1|	1	11	32	53	0	50	0.658	3.4882	0.235371	0.057374	0.907767	RBBP4	gi|5032027|ref|NP_005601.1|	1	11	32	73	115	170	1.721	10.3319	0	0	0.832954	RBBP4	gi|5032027|ref|NP_005601.1|
1.7739	2.2925	2.8821	1.4498	2	0	2	1	MED1	gi|28559039|ref|NP_004765.2|	1581	0	1	0	6	2	6	1.127	1.7739	0.889696	0.368103	0.915746	MED1	gi|28559039|ref|NP_004765.2|	0	1	0	4	0	9	1.375	2.2925	0.721692	0.288119	0.949718	MED1	gi|28559039|ref|NP_004765.2|	0	1	0	5	4	14	1.746	2.8821	0.479751	0.188097	0.91242	MED1	gi|28559039|ref|NP_004765.2|
2.4888	3.5694	1.0874	1.843	2	0	2	1	TUBG1	gi|31543831|ref|NP_001061.2|	451	4	1	1	8	4	16	1.159	2.4888	0.572332	0.195316	0.899856	TUBG1	gi|31543831|ref|NP_001061.2|	4	1	1	8	2	25	1.662	3.5694	0.210588	0.049293	0.904995	TUBG1	gi|31543831|ref|NP_001061.2|	4	1	1	2	0	11	0.536	1.0874	1	0.665265	0.920265	TUBG1	gi|31543831|ref|NP_001061.2|
0.1698	2.7413	2.162	-0.0969	2	0	2	1	MTA2	gi|14141170|ref|NP_004730.2|	668	2	6	5	11	2	10	0.062	0.1698	1	0.774137	0.791697	MTA2	gi|14141170|ref|NP_004730.2|	2	6	5	22	3	13	0.869	2.7413	0.525015	0.175725	0.934596	MTA2	gi|14141170|ref|NP_004730.2|	2	6	5	5	13	19	0.712	2.162	0.786735	0.365979	0.938314	MTA2	gi|14141170|ref|NP_004730.2|
2.3982	1.7584	2.3584	1.5285	2	0	2	1	EXOC4	gi|82546830|ref|NP_068579.3|	974	0	2	5	6	4	21	0.912	2.3982	0.612078	0.214067	0.902871	EXOC4	gi|82546830|ref|NP_068579.3|	0	2	5	13	0	6	0.746	1.7584	0.93035	0.449271	0.959966	EXOC4	gi|82546830|ref|NP_068579.3|	0	2	5	3	7	19	0.976	2.3584	0.701756	0.310851	0.932476	EXOC4	gi|82546830|ref|NP_068579.3|
-1.4097	2.6317	2.234	-0.6929	2	0	2	1	2014-09-07	gi|148352331|ref|NP_001779.3|	437	1	0	10	4	2	5	-0.579	-1.4097	0.949983	0.908342	0.388197	2014-09-07	gi|148352331|ref|NP_001779.3|	1	0	10	26	4	5	0.845	2.6317	0.573144	0.201164	0.938639	2014-09-07	gi|148352331|ref|NP_001779.3|	1	0	10	3	11	23	0.732	2.234	0.755764	0.345217	0.936356	2014-09-07	gi|148352331|ref|NP_001779.3|
1.8873	3.729	3.3823	1.7016	2	0	2	1	MRE11A	gi|5031923|ref|NP_005582.1|	708	0	2	12	5	8	29	0.577	1.8873	0.840614	0.338898	0.91491	MRE11A	gi|5031923|ref|NP_005582.1|	0	2	12	29	0	23	1.076	3.729	0.166738	0.03677	0.900111	MRE11A	gi|5031923|ref|NP_005582.1|	0	2	12	14	11	28	0.937	3.3823	0.299226	0.102318	0.892089	MRE11A	gi|5031923|ref|NP_005582.1|
-0.2297	2.3959	2.5207	-0.5125	2	0	2	1	CUX1	gi|321400107|ref|NP_001189472.1|	1516	0	1	4	1	1	6	-0.126	-0.2297	1	0.836531	0.709868	CUX1	gi|321400107|ref|NP_001189472.1|	0	1	4	4	0	16	1.161	2.3959	0.676942	0.259285	0.94648	CUX1	gi|321400107|ref|NP_001189472.1|	0	1	4	1	5	19	1.213	2.5207	0.63122	0.270386	0.926923	CUX1	gi|321400107|ref|NP_001189472.1|
1.2676	2.3293	2.1322	0.5279	2	0	2	1	DENR	gi|27501446|ref|NP_003668.2|	198	1	1	1	1	4	5	0.848	1.2676	1	0.511381	0.907306	DENR	gi|27501446|ref|NP_003668.2|	1	1	1	7	2	5	1.499	2.3293	0.70586	0.278981	0.948736	DENR	gi|27501446|ref|NP_003668.2|	1	1	1	5	2	8	1.355	2.1322	0.799456	0.37438	0.939021	DENR	gi|27501446|ref|NP_003668.2|
1.1483	4.3237	2.917	-0.4662	2	0	2	1	MDC1	gi|132626688|ref|NP_055456.2|	2089	4	13	26	20	15	50	0.212	1.1483	1	0.544253	0.901829	MDC1	gi|132626688|ref|NP_055456.2|	4	13	26	44	0	67	0.77	4.3237	0.058894	0.010384	0.884491	MDC1	gi|132626688|ref|NP_055456.2|	4	13	26	31	29	44	0.534	2.917	0.465859	0.180443	0.910846	MDC1	gi|132626688|ref|NP_055456.2|
1.4903	2.8405	2.5686	-0.2371	2	0	2	1	KIF4A	gi|116686122|ref|NP_036442.3|	1232	0	0	5	6	4	11	0.682	1.4903	1	0.447598	0.91386	KIF4A	gi|116686122|ref|NP_036442.3|	0	0	5	13	2	12	1.191	2.8405	0.482029	0.15493	0.930969	KIF4A	gi|116686122|ref|NP_036442.3|	0	0	5	5	8	15	1.08	2.5686	0.610557	0.259281	0.925217	KIF4A	gi|116686122|ref|NP_036442.3|
0.3347	2.7909	2.6274	0.0335	2	0	2	1	ZMYM2	gi|300192961|ref|NP_001177894.1|	1377	0	0	13	3	7	16	0.116	0.3347	1	0.741988	0.819441	ZMYM2	gi|300192961|ref|NP_001177894.1|	0	0	13	32	0	9	0.874	2.7909	0.503432	0.164433	0.932666	ZMYM2	gi|300192961|ref|NP_001177894.1|	0	0	13	10	11	25	0.823	2.6274	0.585368	0.244814	0.92288	ZMYM2	gi|300192961|ref|NP_001177894.1|
3.8492	3.2074	0.7618	1.7868	2	0	2	1	KIF18B	gi|387942371|ref|NP_001251503.1|	833	0	0	0	32	4	18	2.723	3.8492	0.136074	0.028008	0.850014	KIF18B	gi|387942371|ref|NP_001251503.1|	0	0	0	2	0	22	2.072	3.2074	0.332905	0.09148	0.91749	KIF18B	gi|387942371|ref|NP_001251503.1|	0	0	0	2	1	4	0.557	0.7618	1	0.741364	0.890174	KIF18B	gi|387942371|ref|NP_001251503.1|
0.0239	2.8651	2.1103	0.2379	2	0	2	1	SSB	gi|10835067|ref|NP_003133.1|	408	3	1	1	1	3	4	0.014	0.0239	1	0.799471	0.764147	SSB	gi|10835067|ref|NP_003133.1|	3	1	1	15	0	7	1.364	2.8651	0.471491	0.149652	0.929997	SSB	gi|10835067|ref|NP_003133.1|	3	1	1	3	8	9	1.056	2.1103	0.80876	0.378589	0.939359	SSB	gi|10835067|ref|NP_003133.1|
3.7898	6.417	0.7176	1.823	2	0	2	1	HIST2H2AB	gi|28195394|ref|NP_778235.1|	130	0	0	0	8	12	27	2.313	3.7898	0.147542	0.031141	0.851805	HIST2H2AB	gi|28195394|ref|NP_778235.1|	0	0	0	0	0	138	3.824	6.417	0.000218	1.7e-05	0.858076	HIST2H2AB	gi|28195394|ref|NP_778235.1|	0	0	0	2	0	3	0.54	0.7176	1	0.750992	0.884844	HIST2H2AB	gi|28195394|ref|NP_778235.1|
3.5818	1.7786	3.8392	0.2653	2	0	2	1	KAT7	gi|312434011|ref|NP_001186084.1|	581	0	3	0	13	11	13	1.541	3.5818	0.193113	0.044388	0.858476	KAT7	gi|312434011|ref|NP_001186084.1|	0	3	0	0	5	8	0.889	1.7786	0.923419	0.443196	0.959845	KAT7	gi|312434011|ref|NP_001186084.1|	0	3	0	10	11	17	1.717	3.8392	0.175651	0.051332	0.875943	KAT7	gi|312434011|ref|NP_001186084.1|
2.5188	1.2733	9.9099	-0.4489	2	0	2	1	DNAJC9	gi|27597059|ref|NP_056005.1|	260	1	1	0	8	5	11	1.795	2.5188	0.559333	0.187276	0.898463	DNAJC9	gi|27597059|ref|NP_056005.1|	1	1	0	0	3	5	0.894	1.2733	1	0.594771	0.954103	DNAJC9	gi|27597059|ref|NP_056005.1|	1	1	0	892	397	529	5.102	9.9099	0	0	0.83343	DNAJC9	gi|27597059|ref|NP_056005.1|
2.2974	0.322	2.3175	-0.1826	2	0	2	1	TBC1D10B	gi|167614488|ref|NP_056342.3|	808	0	0	3	2	5	16	1.158	2.2974	0.656974	0.235991	0.905981	TBC1D10B	gi|167614488|ref|NP_056342.3|	0	0	3	1	0	5	0.196	0.322	1	0.809266	0.872934	TBC1D10B	gi|167614488|ref|NP_056342.3|	0	0	3	5	5	11	1.196	2.3175	0.719553	0.322839	0.933917	TBC1D10B	gi|167614488|ref|NP_056342.3|
2.7524	3.4669	1.1366	-3.0244	2	0	2	1	ZMYM3	gi|283837894|ref|NP_001164633.1|	1358	0	10	22	21	21	48	0.518	2.7524	0.461791	0.144978	0.889987	ZMYM3	gi|283837894|ref|NP_001164633.1|	0	10	22	15	0	65	0.697	3.4669	0.24214	0.059376	0.908418	ZMYM3	gi|283837894|ref|NP_001164633.1|	0	10	22	12	16	33	0.242	1.1366	1	0.653751	0.923381	ZMYM3	gi|283837894|ref|NP_001164633.1|
2.3022	5.3544	1.1114	-0.0987	2	0	2	1	HIST1H1C	gi|4885375|ref|NP_005310.1|	213	0	2	3	11	8	7	1.022	2.3022	0.654825	0.233735	0.905683	HIST1H1C	gi|4885375|ref|NP_005310.1|	0	2	3	0	58	8	2.264	5.3544	0.00547	0.00066	0.867283	HIST1H1C	gi|4885375|ref|NP_005310.1|	0	2	3	4	0	9	0.509	1.1114	1	0.659533	0.921855	HIST1H1C	gi|4885375|ref|NP_005310.1|
2.1631	0.9682	3.3219	0.6153	2	0	2	1	LRWD1	gi|23097240|ref|NP_690852.1|	647	1	0	2	7	5	10	1.344	2.1631	0.717396	0.268496	0.909798	LRWD1	gi|23097240|ref|NP_690852.1|	1	0	2	0	0	7	0.637	0.9682	1	0.675519	0.93989	LRWD1	gi|23097240|ref|NP_690852.1|	1	0	2	12	8	13	1.888	3.3219	0.318671	0.11096	0.894443	LRWD1	gi|23097240|ref|NP_690852.1|
2.2199	1.3279	2.4381	1.1156	2	0	2	1	CDC16	gi|118402580|ref|NP_003894.3|	620	0	0	0	1	8	10	1.38	2.2199	0.691797	0.254318	0.908248	CDC16	gi|118402580|ref|NP_003894.3|	0	0	0	7	0	1	0.93	1.3279	1	0.577867	0.955844	CDC16	gi|118402580|ref|NP_003894.3|	0	0	0	0	4	14	1.577	2.4381	0.667059	0.291291	0.929921	CDC16	gi|118402580|ref|NP_003894.3|
2.9153	1.8027	2.2753	0.2347	2	0	2	1	INO80	gi|38708321|ref|NP_060023.1|	1556	0	0	1	8	4	16	1.851	2.9153	0.398573	0.117977	0.88345	INO80	gi|38708321|ref|NP_060023.1|	0	0	1	2	0	9	1.28	1.8027	0.915032	0.435095	0.959649	INO80	gi|38708321|ref|NP_060023.1|	0	0	1	2	7	10	1.62	2.2753	0.737883	0.332937	0.935061	INO80	gi|38708321|ref|NP_060023.1|
3.1191	2.136	1.3652	1.5328	2	0	2	1	PNKP	gi|31543419|ref|NP_009185.2|	521	0	0	1	14	2	11	1.814	3.1191	0.326227	0.0896	0.875369	PNKP	gi|31543419|ref|NP_009185.2|	0	0	1	0	1	12	1.344	2.136	0.787458	0.333478	0.953979	PNKP	gi|31543419|ref|NP_009185.2|	0	0	1	2	2	6	0.892	1.3652	1	0.591425	0.935602	PNKP	gi|31543419|ref|NP_009185.2|
4.698	2.4614	1.3191	0.8005	2	0	2	1	PPAN-P2RY11	gi|310923196|ref|NP_001185619.1|	520	0	1	0	21	12	38	2.832	4.698	0.034457	0.004824	0.829893	PPAN-P2RY11	gi|310923196|ref|NP_001185619.1|	0	1	0	0	1	14	1.601	2.4614	0.648249	0.241942	0.94433	PPAN-P2RY11	gi|310923196|ref|NP_001185619.1|	0	1	0	2	1	7	0.946	1.3191	1	0.603813	0.933725	PPAN-P2RY11	gi|310923196|ref|NP_001185619.1|
3.0781	2.2551	1.1633	0.9648	2	0	2	1	TJP1	gi|116875765|ref|NP_783297.2|	1668	0	0	0	11	7	11	1.958	3.0781	0.340138	0.095877	0.877279	TJP1	gi|116875765|ref|NP_783297.2|	0	0	0	3	0	11	1.566	2.2551	0.737656	0.299244	0.950857	TJP1	gi|116875765|ref|NP_783297.2|	0	0	0	0	2	6	0.811	1.1633	1	0.645963	0.92532	TJP1	gi|116875765|ref|NP_783297.2|
3.5669	-0.0292	3.7848	1.4442	2	0	2	1	EZH2	gi|322506097|ref|NP_001190176.1|	746	0	0	0	12	6	19	2.059	3.5669	0.196709	0.045856	0.859144	EZH2	gi|322506097|ref|NP_001190176.1|	0	0	0	0	0	2	-0.022	-0.0292	1	0.857387	0.81215	EZH2	gi|322506097|ref|NP_001190176.1|	0	0	0	13	7	15	2.116	3.7848	0.188165	0.055931	0.877615	EZH2	gi|322506097|ref|NP_001190176.1|
2.0129	1.4467	2.1657	0.267	2	0	2	1	BRMS1L	gi|34147416|ref|NP_115728.2|	323	0	0	0	0	6	9	1.311	2.0129	0.784932	0.305411	0.913019	BRMS1L	gi|34147416|ref|NP_115728.2|	0	0	0	5	0	3	0.994	1.4467	1	0.543218	0.958403	BRMS1L	gi|34147416|ref|NP_115728.2|	0	0	0	1	6	8	1.364	2.1657	0.785151	0.363884	0.938132	BRMS1L	gi|34147416|ref|NP_115728.2|
4.322	2.6583	1.8054	1.4631	2	0	2	1	PURB	gi|15147219|ref|NP_150093.1|	312	0	1	0	20	9	26	2.633	4.322	0.066728	0.011093	0.837563	PURB	gi|15147219|ref|NP_150093.1|	0	1	0	3	0	13	1.649	2.6583	0.561424	0.193472	0.937461	PURB	gi|15147219|ref|NP_150093.1|	0	1	0	6	0	5	1.115	1.8054	0.932553	0.466952	0.94322	PURB	gi|15147219|ref|NP_150093.1|
3.4747	0.5049	2.1018	-0.4239	2	0	2	1	PES1	gi|7657455|ref|NP_055118.1|	588	0	0	0	7	11	22	2.295	3.4747	0.219982	0.052905	0.86221	PES1	gi|7657455|ref|NP_055118.1|	0	0	0	0	3	1	0.367	0.5049	1	0.777371	0.897563	PES1	gi|7657455|ref|NP_055118.1|	0	0	0	8	3	3	1.294	2.1018	0.81236	0.38283	0.939682	PES1	gi|7657455|ref|NP_055118.1|
1.0487	7.758	2.2633	-0.5705	2	0	2	1	SRCAP	gi|146219843|ref|NP_006653.2|	3230	0	1	1	2	1	7	0.726	1.0487	1	0.571198	0.896093	SRCAP	gi|146219843|ref|NP_006653.2|	0	1	1	3	0	139	3.58	7.758	1e-06	0	0.852013	SRCAP	gi|146219843|ref|NP_006653.2|	0	1	1	3	2	12	1.354	2.2633	0.743085	0.337019	0.935502	SRCAP	gi|146219843|ref|NP_006653.2|
0.1857	3.8748	3.2466	1.5798	2	0	2	1	RRBP1	gi|110611220|ref|NP_004578.2|	977	0	1	4	0	0	8	0.096	0.1857	1	0.772346	0.793432	RRBP1	gi|110611220|ref|NP_004578.2|	0	1	4	23	0	15	1.783	3.8748	0.132411	0.027693	0.895912	RRBP1	gi|110611220|ref|NP_004578.2|	0	1	4	10	6	16	1.445	3.2466	0.343884	0.122438	0.897446	RRBP1	gi|110611220|ref|NP_004578.2|
2.0081	2.0814	1.8771	-0.2287	2	0	2	1	SETD1A	gi|55741677|ref|NP_055527.1|	1707	1	0	2	2	9	8	1.116	2.0081	0.787078	0.3054	0.91302	SETD1A	gi|55741677|ref|NP_055527.1|	1	0	2	10	0	5	1.2	2.0814	0.809663	0.349048	0.955206	SETD1A	gi|55741677|ref|NP_055527.1|	1	0	2	3	5	8	1.113	1.8771	0.904623	0.445182	0.942869	SETD1A	gi|55741677|ref|NP_055527.1|
2.4818	0.5701	2.0294	0.1295	2	0	2	1	ACTR8	gi|39812115|ref|NP_075050.3|	624	0	1	2	9	6	12	1.481	2.4818	0.575376	0.195307	0.899857	ACTR8	gi|39812115|ref|NP_075050.3|	0	1	2	2	0	4	0.369	0.5701	1	0.764843	0.905204	ACTR8	gi|39812115|ref|NP_075050.3|	0	1	2	3	4	10	1.176	2.0294	0.842747	0.401998	0.940986	ACTR8	gi|39812115|ref|NP_075050.3|
4.1946	2.7148	0.5161	-0.4934	2	0	2	1	PRPF4B	gi|89276756|ref|NP_003904.3|	1007	0	1	0	23	15	41	2.93	4.1946	0.081865	0.014454	0.840613	PRPF4B	gi|89276756|ref|NP_003904.3|	0	1	0	2	3	12	1.581	2.7148	0.536606	0.181534	0.935556	PRPF4B	gi|89276756|ref|NP_003904.3|	0	1	0	3	0	2	0.381	0.5161	1	0.791044	0.857267	PRPF4B	gi|89276756|ref|NP_003904.3|
2.2759	2.4726	0.9866	1.0264	2	0	2	1	RACGAP1	gi|186910302|ref|NP_001119576.1|	632	0	1	0	8	0	9	1.441	2.2759	0.666616	0.240505	0.906568	RACGAP1	gi|186910302|ref|NP_001119576.1|	0	1	0	2	0	14	1.665	2.4726	0.643323	0.240247	0.94411	RACGAP1	gi|186910302|ref|NP_001119576.1|	0	1	0	0	2	5	0.701	0.9866	1	0.691337	0.911988	RACGAP1	gi|186910302|ref|NP_001119576.1|
1.8147	2.2726	2.4949	0.5145	2	0	2	1	WIZ	gi|151301215|ref|NP_067064.2|	794	0	0	0	2	3	9	1.07	1.8147	0.872198	0.357402	0.91553	WIZ	gi|151301215|ref|NP_067064.2|	0	0	0	2	0	11	1.3	2.2726	0.730204	0.293659	0.950293	WIZ	gi|151301215|ref|NP_067064.2|	0	0	0	3	5	11	1.47	2.4949	0.642391	0.276012	0.927758	WIZ	gi|151301215|ref|NP_067064.2|
4.0881	3.1168	0.584	-0.4719	2	0	2	1	CCDC86	gi|13129104|ref|NP_077003.1|	360	0	0	0	30	4	31	2.693	4.0881	0.096427	0.017937	0.843377	CCDC86	gi|13129104|ref|NP_077003.1|	0	0	0	0	1	22	1.966	3.1168	0.367826	0.105249	0.920805	CCDC86	gi|13129104|ref|NP_077003.1|	0	0	0	1	1	4	0.435	0.584	1	0.778298	0.86712	CCDC86	gi|13129104|ref|NP_077003.1|
2.3389	0.9584	2.9219	1.1944	2	0	2	1	SUZ12	gi|197333809|ref|NP_056170.2|	739	0	0	0	6	2	14	1.692	2.3389	0.638421	0.227089	0.90477	SUZ12	gi|197333809|ref|NP_056170.2|	0	0	0	0	0	5	0.727	0.9584	1	0.678789	0.939054	SUZ12	gi|197333809|ref|NP_056170.2|	0	0	0	7	8	13	1.999	2.9219	0.463922	0.18045	0.910845	SUZ12	gi|197333809|ref|NP_056170.2|
2.5096	4.5682	0.644	0.2334	2	0	2	1	H2AFX	gi|4504253|ref|NP_002096.1|	143	0	0	0	8	12	0	1.569	2.5096	0.56331	0.189266	0.898814	H2AFX	gi|4504253|ref|NP_002096.1|	0	0	0	0	0	49	2.642	4.5682	0.035678	0.005796	0.87942	H2AFX	gi|4504253|ref|NP_002096.1|	0	0	0	2	0	3	0.468	0.644	1	0.766458	0.875321	H2AFX	gi|4504253|ref|NP_002096.1|
-0.1594	2.0605	2.5202	1.0427	2	0	2	1	NUP153	gi|24430146|ref|NP_005115.2|	1475	0	0	0	1	0	2	-0.133	-0.1594	1	0.827406	0.725266	NUP153	gi|24430146|ref|NP_005115.2|	0	0	0	8	0	4	1.436	2.0605	0.818044	0.356914	0.955777	NUP153	gi|24430146|ref|NP_005115.2|	0	0	0	0	7	15	1.869	2.5202	0.631436	0.270385	0.926923	NUP153	gi|24430146|ref|NP_005115.2|
2.3567	0.894	17.4106	-0.5857	2	0	2	1	TONSL	gi|187608777|ref|NP_038460.4|	1378	0	0	0	4	7	11	1.596	2.3567	0.630491	0.222701	0.904149	TONSL	gi|187608777|ref|NP_038460.4|	0	0	0	0	0	5	0.64	0.894	1	0.6948	0.934587	TONSL	gi|187608777|ref|NP_038460.4|	0	0	0	285	174	382	5.004	17.4106	0	0	0.830479	TONSL	gi|187608777|ref|NP_038460.4|
0.9997	3.9229	2.6907	0.4968	2	0	2	1	AHNAK	gi|61743954|ref|NP_001611.1|	5890	0	3	0	0	4	8	0.543	0.9997	1	0.584471	0.892807	AHNAK	gi|61743954|ref|NP_001611.1|	0	3	0	28	0	17	2.074	3.9229	0.122276	0.02523	0.894632	AHNAK	gi|61743954|ref|NP_001611.1|	0	3	0	0	4	24	1.513	2.6907	0.558528	0.229022	0.920179	AHNAK	gi|61743954|ref|NP_001611.1|
6.6861	2.637	1.6722	-0.4194	2	0	2	1	EBNA1BP2	gi|237649012|ref|NP_001153408.1|	361	0	0	0	27	16	71	3.043	6.6861	0.000218	1.3e-05	0.808522	EBNA1BP2	gi|237649012|ref|NP_001153408.1|	0	0	0	0	6	11	1.74	2.637	0.570807	0.199614	0.938404	EBNA1BP2	gi|237649012|ref|NP_001153408.1|	0	0	0	8	3	1	1.186	1.6722	0.981943	0.506135	0.942726	EBNA1BP2	gi|237649012|ref|NP_001153408.1|
1.3729	5.5099	2.1543	-0.5131	2	0	2	1	DMAP1	gi|78000213|ref|NP_001029196.1|	467	0	0	0	4	2	6	0.909	1.3729	1	0.480928	0.911058	DMAP1	gi|78000213|ref|NP_001029196.1|	0	0	0	2	0	60	2.809	5.5099	0.003596	0.000414	0.865576	DMAP1	gi|78000213|ref|NP_001029196.1|	0	0	0	1	8	7	1.277	2.1543	0.790028	0.368074	0.938496	DMAP1	gi|78000213|ref|NP_001029196.1|
1.1916	2.6632	2.8871	1.4821	2	0	2	1	NBN	gi|33356172|ref|NP_002476.2|	754	0	0	1	0	4	6	0.822	1.1916	1	0.530608	0.904296	NBN	gi|33356172|ref|NP_002476.2|	0	0	1	4	0	15	1.776	2.6632	0.559267	0.193481	0.93746	NBN	gi|33356172|ref|NP_002476.2|	0	0	1	0	10	15	1.872	2.8871	0.477751	0.186548	0.912106	NBN	gi|33356172|ref|NP_002476.2|
2.6835	3.1107	-0.4927	1.8829	2	0	2	1	PPP1CC	gi|350276247|ref|NP_001231903.1|	337	0	0	0	6	8	13	1.836	2.6835	0.489802	0.157155	0.892631	PPP1CC	gi|350276247|ref|NP_001231903.1|	0	0	0	0	2	23	2.132	3.1107	0.37023	0.105242	0.920805	PPP1CC	gi|350276247|ref|NP_001231903.1|	0	0	0	0	0	0	-0.428	-0.4927	1	0.910748	0.631987	PPP1CC	gi|350276247|ref|NP_001231903.1|
1.3211	2.6085	4.8552	-0.0169	2	0	2	1	UHRF1	gi|115430233|ref|NP_037414.3|	806	0	1	0	4	0	6	0.942	1.3211	1	0.494791	0.9095	UHRF1	gi|115430233|ref|NP_037414.3|	0	1	0	0	0	16	1.726	2.6085	0.583377	0.20585	0.939341	UHRF1	gi|115430233|ref|NP_037414.3|	0	1	0	14	18	35	2.752	4.8552	0.036259	0.006764	0.852931	UHRF1	gi|115430233|ref|NP_037414.3|
3.8187	2.1518	0.5375	-0.4078	2	0	2	1	PIP5K1A	gi|4505815|ref|NP_003548.1|	549	0	0	0	11	7	25	2.215	3.8187	0.141879	0.02954	0.850903	PIP5K1A	gi|4505815|ref|NP_003548.1|	0	0	0	0	0	12	1.454	2.1518	0.780953	0.329619	0.953656	PIP5K1A	gi|4505815|ref|NP_003548.1|	0	0	0	0	0	4	0.419	0.5375	1	0.786863	0.860625	PIP5K1A	gi|4505815|ref|NP_003548.1|
2.6658	2.3795	0.6719	-0.3627	2	0	2	1	KIF20A	gi|5032013|ref|NP_005724.1|	890	0	0	0	2	5	18	1.749	2.6658	0.497109	0.160749	0.893377	KIF20A	gi|5032013|ref|NP_005724.1|	0	0	0	0	0	13	1.54	2.3795	0.684089	0.264601	0.947107	KIF20A	gi|5032013|ref|NP_005724.1|	0	0	0	0	0	4	0.494	0.6719	1	0.760359	0.879227	KIF20A	gi|5032013|ref|NP_005724.1|
3.0032	2.5102	0.8331	-0.4383	2	0	2	1	KIF22	gi|6453818|ref|NP_015556.1|	665	0	1	0	6	9	16	2.098	3.0032	0.366399	0.105153	0.879972	KIF22	gi|6453818|ref|NP_015556.1|	0	1	0	1	0	14	1.683	2.5102	0.626762	0.230145	0.942776	KIF22	gi|6453818|ref|NP_015556.1|	0	1	0	0	0	5	0.621	0.8331	1	0.726447	0.897637	KIF22	gi|6453818|ref|NP_015556.1|
2.2987	2.0569	-0.439	-0.3607	2	0	2	1	CENPV	gi|56118234|ref|NP_859067.2|	272	1	0	0	11	2	8	1.553	2.2987	0.656392	0.235993	0.90598	CENPV	gi|56118234|ref|NP_859067.2|	1	0	0	0	3	10	1.469	2.0569	0.81948	0.356909	0.955778	CENPV	gi|56118234|ref|NP_859067.2|	1	0	0	0	1	0	-0.38	-0.439	1	0.907436	0.647154	CENPV	gi|56118234|ref|NP_859067.2|
10.4461	11.9571	-0.4834	-0.5177	2	0	2	1		gi|82830424|ref|NP_001032622.1|	2240	0	0	0	192	138	266	4.749	10.4461	0	0	0.79552		gi|82830424|ref|NP_001032622.1|	0	0	0	0	0	311	4.167	11.9571	0	0	0.84488		gi|82830424|ref|NP_001032622.1|	0	0	0	0	1	1	-0.394	-0.4834	1	0.910291	0.634175		gi|82830424|ref|NP_001032622.1|
3.0554	1.8199	3.0931	-0.488	2	0	2	1	SHPRH	gi|289547541|ref|NP_001036148.2|	1683	0	0	0	0	9	20	1.868	3.0554	0.347981	0.098466	0.878047	SHPRH	gi|289547541|ref|NP_001036148.2|	0	0	0	0	0	9	1.131	1.8199	0.908969	0.429018	0.959474	SHPRH	gi|289547541|ref|NP_001036148.2|	0	0	0	1	9	14	1.764	3.0931	0.398466	0.147673	0.903611	SHPRH	gi|289547541|ref|NP_001036148.2|
-5.6059	-0.2612	-4.9929	13.3593	1	1	0	1	HSPD1	gi|41399285|ref|NP_955472.1|	573	24	48	30	11	20	36	-0.906	-5.6059	0.001492	0.820231	0.00014	HSPD1	gi|41399285|ref|NP_955472.1|	24	48	30	60	9	52	-0.035	-0.2612	1	0.881774	0.759391	HSPD1	gi|41399285|ref|NP_955472.1|	24	48	30	9	14	42	-0.806	-4.9929	0.002467	0.861008	0.000223	HSPD1	gi|41399285|ref|NP_955472.1|
1.1501	0.9982	-10.5513	25.0081	1	1	0	1	ACTG1	gi|316659409|ref|NP_001186883.1|	375	205	89	94	109	192	378	0.076	1.1501	1	0.544254	0.901828	ACTG1	gi|316659409|ref|NP_001186883.1|	205	89	94	155	17	337	0.071	0.9982	1	0.668919	0.941502	ACTG1	gi|316659409|ref|NP_001186883.1|	205	89	94	34	50	138	-0.912	-10.5513	0	0.835338	0	ACTG1	gi|316659409|ref|NP_001186883.1|
-4.1658	-3.7696	-3.7681	3.4292	1	1	0	1	FLNB	gi|105990514|ref|NP_001448.2|	2602	24	41	24	6	19	53	-0.609	-4.1658	0.050242	0.843455	0.006546	FLNB	gi|105990514|ref|NP_001448.2|	24	41	24	2	0	52	-0.668	-3.7696	0.056818	0.884284	0.007279	FLNB	gi|105990514|ref|NP_001448.2|	24	41	24	6	11	50	-0.628	-3.7681	0.050889	0.880741	0.00675	FLNB	gi|105990514|ref|NP_001448.2|
-2.257	-0.257	-1.0979	8.3054	1	1	0	1	HSPA5	gi|16507237|ref|NP_005338.1|	654	18	23	13	9	20	30	-0.409	-2.257	0.595642	0.896843	0.174593	HSPA5	gi|16507237|ref|NP_005338.1|	18	23	13	32	1	33	-0.046	-0.257	1	0.881179	0.760985	HSPA5	gi|16507237|ref|NP_005338.1|	18	23	13	9	24	32	-0.192	-1.0979	1	0.931654	0.44264	HSPA5	gi|16507237|ref|NP_005338.1|
-5.488	-0.3707	-0.0776	3.8999	1	1	0	1	PCBP1	gi|222352151|ref|NP_006187.2|	356	20	50	41	31	29	22	-0.762	-5.488	0.002092	0.821709	0.000201	PCBP1	gi|222352151|ref|NP_006187.2|	20	50	41	64	30	34	-0.049	-0.3707	1	0.890689	0.732852	PCBP1	gi|222352151|ref|NP_006187.2|	20	50	41	54	26	76	-0.009	-0.0776	1	0.876717	0.741808	PCBP1	gi|222352151|ref|NP_006187.2|
-3.5342	-2.2981	-4.0986	8.9226	1	1	0	1	HSPA9	gi|24234688|ref|NP_004125.3|	679	13	37	24	18	18	32	-0.579	-3.5342	0.148267	0.858576	0.024501	HSPA9	gi|24234688|ref|NP_004125.3|	13	37	24	25	5	32	-0.397	-2.2981	0.518193	0.917599	0.138307	HSPA9	gi|24234688|ref|NP_004125.3|	13	37	24	10	14	25	-0.781	-4.0986	0.02468	0.874299	0.002946	HSPA9	gi|24234688|ref|NP_004125.3|
1.6471	0.1976	1.0175	5.7495	1	1	0	1	RCN2	gi|4506457|ref|NP_002893.1|	317	0	3	1	4	9	5	0.894	1.6471	0.942655	0.403412	0.91569	RCN2	gi|4506457|ref|NP_002893.1|	0	3	1	4	1	2	0.117	0.1976	1	0.828302	0.85336	RCN2	gi|4506457|ref|NP_002893.1|	0	3	1	4	2	6	0.572	1.0175	1	0.684008	0.914497	RCN2	gi|4506457|ref|NP_002893.1|
-14.4318	-4.8968	-5.7643	11.1627	1	1	0	1	CBX5	gi|188035910|ref|NP_001120794.1|	191	120	123	95	47	18	71	-1.397	-14.4318	0	0.790805	0	CBX5	gi|188035910|ref|NP_001120794.1|	120	123	95	142	54	88	-0.376	-4.8968	0.003501	0.870656	0.000266	CBX5	gi|188035910|ref|NP_001120794.1|	120	123	95	101	60	147	-0.448	-5.7643	0.000232	0.853412	1.6e-05	CBX5	gi|188035910|ref|NP_001120794.1|
1.911	1.6192	1.1171	3.89	1	1	0	1	RBM39	gi|336176064|ref|NP_001229528.1|	508	1	15	10	26	12	25	0.441	1.911	0.830195	0.331054	0.914558	RBM39	gi|336176064|ref|NP_001229528.1|	1	15	10	16	12	19	0.401	1.6192	0.975578	0.491656	0.96011	RBM39	gi|336176064|ref|NP_001229528.1|	1	15	10	17	17	14	0.261	1.1171	1	0.657609	0.922371	RBM39	gi|336176064|ref|NP_001229528.1|
-0.0747	0.1967	0.539	3.2891	1	1	0	1	GCN1L1	gi|54607053|ref|NP_006827.1|	2671	25	33	59	19	58	108	-0.009	-0.0747	1	0.814754	0.744224	GCN1L1	gi|54607053|ref|NP_006827.1|	25	33	59	63	2	81	0.025	0.1967	1	0.828302	0.853359	GCN1L1	gi|54607053|ref|NP_006827.1|	25	33	59	15	52	109	0.063	0.539	1	0.786864	0.860625	GCN1L1	gi|54607053|ref|NP_006827.1|
1.4059	1.3394	1.404	6.1664	1	1	0	1	LMNB1	gi|5031877|ref|NP_005564.1|	586	0	1	6	1	9	12	0.604	1.4059	1	0.472599	0.911878	LMNB1	gi|5031877|ref|NP_005564.1|	0	1	6	14	1	2	0.627	1.3394	1	0.575975	0.956017	LMNB1	gi|5031877|ref|NP_005564.1|	0	1	6	5	7	8	0.636	1.404	1	0.581002	0.936995	LMNB1	gi|5031877|ref|NP_005564.1|
0.6163	1.3076	1.1903	3.1481	1	1	0	1	RPRD2	gi|183396804|ref|NP_056018.2|	1461	0	2	4	4	6	5	0.305	0.6163	1	0.68156	0.856976	RPRD2	gi|183396804|ref|NP_056018.2|	0	2	4	5	1	10	0.639	1.3076	1	0.583534	0.9553	RPRD2	gi|183396804|ref|NP_056018.2|	0	2	4	3	7	7	0.564	1.1903	1	0.640073	0.926699	RPRD2	gi|183396804|ref|NP_056018.2|
0.4104	-0.0602	0.4435	3.4057	1	1	0	1	CPSF1	gi|56676371|ref|NP_037423.2|	1443	4	4	5	7	5	12	0.15	0.4104	1	0.727724	0.829775	CPSF1	gi|56676371|ref|NP_037423.2|	4	4	5	1	4	10	-0.023	-0.0602	1	0.861152	0.805394	CPSF1	gi|56676371|ref|NP_037423.2|	4	4	5	2	7	12	0.164	0.4435	1	0.804486	0.845534	CPSF1	gi|56676371|ref|NP_037423.2|
1.0971	0.3959	-0.0218	3.1597	1	1	0	1	THOC1	gi|154448890|ref|NP_005122.2|	657	0	19	6	22	14	18	0.263	1.0971	1	0.557785	0.899099	THOC1	gi|154448890|ref|NP_005122.2|	0	19	6	15	7	13	0.102	0.3959	1	0.79729	0.883193	THOC1	gi|154448890|ref|NP_005122.2|	0	19	6	7	13	17	-0.006	-0.0218	1	0.870972	0.754131	THOC1	gi|154448890|ref|NP_005122.2|
0.2951	-1.3053	-0.712	4.0531	1	1	0	1	TUBB2A	gi|4507729|ref|NP_001060.1|	445	3	2	1	0	2	8	0.147	0.2951	1	0.749874	0.813249	TUBB2A	gi|4507729|ref|NP_001060.1|	3	2	1	1	0	1	-0.918	-1.3053	0.9888	0.928781	0.429581	TUBB2A	gi|4507729|ref|NP_001060.1|	3	2	1	2	1	2	-0.407	-0.712	1	0.921689	0.56613	TUBB2A	gi|4507729|ref|NP_001060.1|
0.0054	-2.5945	-0.8248	4.9879	1	1	0	1	TCP1	gi|57863257|ref|NP_110379.2|	556	1	2	19	5	8	23	0.001	0.0054	1	0.802631	0.760261	TCP1	gi|57863257|ref|NP_110379.2|	1	2	19	5	0	5	-0.951	-2.5945	0.373031	0.910117	0.085836	TCP1	gi|57863257|ref|NP_110379.2|	1	2	19	1	7	17	-0.24	-0.8248	1	0.925742	0.530508	TCP1	gi|57863257|ref|NP_110379.2|
-2.1034	0.2056	-1.0522	4.3533	1	1	0	1	P4HB	gi|20070125|ref|NP_000909.2|	508	6	4	2	0	3	3	-1.032	-2.1034	0.662888	0.900879	0.208335	P4HB	gi|20070125|ref|NP_000909.2|	6	4	2	4	3	9	0.078	0.2056	1	0.827351	0.85445	P4HB	gi|20070125|ref|NP_000909.2|	6	4	2	1	3	7	-0.444	-1.0522	1	0.931008	0.457392	P4HB	gi|20070125|ref|NP_000909.2|
-0.0149	-0.6979	-0.7715	3.8851	1	1	0	1	CCT3	gi|63162572|ref|NP_005989.3|	545	0	4	17	3	9	23	-0.004	-0.0149	1	0.805739	0.756325	CCT3	gi|63162572|ref|NP_005989.3|	0	4	17	11	0	10	-0.21	-0.6979	1	0.911797	0.638179	CCT3	gi|63162572|ref|NP_005989.3|	0	4	17	3	10	12	-0.228	-0.7715	1	0.923978	0.547239	CCT3	gi|63162572|ref|NP_005989.3|
-0.3702	-0.1632	0.411	3.4618	1	1	0	1	POLR2A	gi|4505939|ref|NP_000928.1|	1970	25	4	7	11	12	30	-0.079	-0.3702	1	0.85293	0.677452	POLR2A	gi|4505939|ref|NP_000928.1|	25	4	7	14	0	26	-0.038	-0.1632	1	0.872367	0.782541	POLR2A	gi|4505939|ref|NP_000928.1|	25	4	7	15	14	26	0.092	0.411	1	0.809649	0.840607	POLR2A	gi|4505939|ref|NP_000928.1|
-1.8704	-1.3726	-2.6031	7.2045	1	1	0	1	MSH2	gi|4557761|ref|NP_000242.1|	934	14	11	48	30	13	45	-0.301	-1.8704	0.764067	0.905532	0.262424	MSH2	gi|4557761|ref|NP_000242.1|	14	11	48	27	0	43	-0.228	-1.3726	0.965257	0.929219	0.406494	MSH2	gi|4557761|ref|NP_000242.1|	14	11	48	21	14	34	-0.422	-2.6031	0.35452	0.909865	0.073061	MSH2	gi|4557761|ref|NP_000242.1|
-0.5243	0.6493	0.2875	3.7789	1	1	0	1	PTBP1	gi|14165464|ref|NP_114367.1|	550	5	13	27	19	9	36	-0.109	-0.5243	1	0.868733	0.637977	PTBP1	gi|14165464|ref|NP_114367.1|	5	13	27	31	0	30	0.131	0.6493	1	0.749014	0.91361	PTBP1	gi|14165464|ref|NP_114367.1|	5	13	27	17	9	40	0.055	0.2875	1	0.829082	0.819563	PTBP1	gi|14165464|ref|NP_114367.1|
0.5651	1.9698	0.3383	4.0956	1	1	0	1	HNRNPM	gi|14141152|ref|NP_005959.2|	730	5	4	14	11	11	21	0.136	0.5651	1	0.69299	0.851015	HNRNPM	gi|14141152|ref|NP_005959.2|	5	4	14	26	0	18	0.49	1.9698	0.853582	0.382705	0.95743	HNRNPM	gi|14141152|ref|NP_005959.2|	5	4	14	16	10	10	0.088	0.3383	1	0.822023	0.827706	HNRNPM	gi|14141152|ref|NP_005959.2|
-2.5931	1.5763	0.6079	4.6552	1	1	0	1	KDM1A	gi|58761544|ref|NP_001009999.1|	876	10	7	22	4	10	19	-0.632	-2.5931	0.452554	0.886993	0.114543	KDM1A	gi|58761544|ref|NP_001009999.1|	10	7	22	30	0	33	0.31	1.5763	0.988589	0.503669	0.959912	KDM1A	gi|58761544|ref|NP_001009999.1|	10	7	22	19	9	33	0.118	0.6079	1	0.773914	0.870256	KDM1A	gi|58761544|ref|NP_001009999.1|
-1.8073	-0.6282	-0.3215	3.3018	1	1	0	1	TUBB6	gi|14210536|ref|NP_115914.1|	446	1	0	4	0	0	0	-1.367	-1.8073	0.790923	0.9066	0.280019	TUBB6	gi|14210536|ref|NP_115914.1|	1	0	4	3	0	0	-0.424	-0.6282	1	0.908337	0.658454	TUBB6	gi|14210536|ref|NP_115914.1|	1	0	4	1	0	5	-0.183	-0.3215	1	0.8988	0.680586	TUBB6	gi|14210536|ref|NP_115914.1|
-1.3307	0.4005	-0.3712	3.0603	1	1	0	1	HNRNPF	gi|148470406|ref|NP_001091676.1|	415	22	9	18	12	12	38	-0.254	-1.3307	0.978856	0.90759	0.410852	HNRNPF	gi|148470406|ref|NP_001091676.1|	22	9	18	23	0	41	0.076	0.4005	1	0.796166	0.884087	HNRNPF	gi|148470406|ref|NP_001091676.1|	22	9	18	0	6	59	-0.069	-0.3712	1	0.902765	0.666178	HNRNPF	gi|148470406|ref|NP_001091676.1|
-1.9516	-2.4011	-2.282	4.6528	1	1	0	1	CCT5	gi|24307939|ref|NP_036205.1|	541	4	8	8	1	5	10	-0.692	-1.9516	0.729089	0.904098	0.242917	CCT5	gi|24307939|ref|NP_036205.1|	4	8	8	1	0	7	-1.023	-2.4011	0.465605	0.915061	0.117994	CCT5	gi|24307939|ref|NP_036205.1|	4	8	8	0	5	6	-0.873	-2.282	0.504506	0.918247	0.120268	CCT5	gi|24307939|ref|NP_036205.1|
-2.8844	0.0827	-1.6128	3.0103	1	1	0	1	PUF60	gi|17978512|ref|NP_510965.1|	559	0	14	19	18	7	0	-0.745	-2.8844	0.339461	0.877745	0.074859	PUF60	gi|17978512|ref|NP_510965.1|	0	14	19	0	12	29	0.019	0.0827	1	0.843619	0.833773	PUF60	gi|17978512|ref|NP_510965.1|	0	14	19	11	6	14	-0.437	-1.6128	0.822798	0.931474	0.279323	PUF60	gi|17978512|ref|NP_510965.1|
1.285	0.2391	0.4776	4.2783	1	1	0	1	CCT6A	gi|4502643|ref|NP_001753.1|	531	0	2	2	3	6	6	0.681	1.285	1	0.50586	0.908077	CCT6A	gi|4502643|ref|NP_001753.1|	0	2	2	3	0	3	0.148	0.2391	1	0.821528	0.86085	CCT6A	gi|4502643|ref|NP_001753.1|	0	2	2	0	5	3	0.283	0.4776	1	0.79786	0.851504	CCT6A	gi|4502643|ref|NP_001753.1|
-0.8931	0.4697	1.1636	3.5005	1	1	0	1	POLR2B	gi|4505941|ref|NP_000929.1|	1174	5	9	2	5	0	13	-0.323	-0.8931	1	0.894196	0.538798	POLR2B	gi|4505941|ref|NP_000929.1|	5	9	2	7	0	15	0.157	0.4697	1	0.783408	0.89352	POLR2B	gi|4505941|ref|NP_000929.1|	5	9	2	6	9	18	0.368	1.1636	1	0.645964	0.92532	POLR2B	gi|4505941|ref|NP_000929.1|
-1.0975	0.6414	0.6586	3.9114	1	1	0	1	LONP1	gi|21396489|ref|NP_004784.2|	959	0	1	4	1	1	3	-0.71	-1.0975	1	0.902553	0.479399	LONP1	gi|21396489|ref|NP_004784.2|	0	1	4	0	0	8	0.337	0.6414	1	0.750366	0.912941	LONP1	gi|21396489|ref|NP_004784.2|	0	1	4	2	1	9	0.332	0.6586	1	0.763423	0.87729	LONP1	gi|21396489|ref|NP_004784.2|
0.8407	1.8367	1.3524	3.2133	1	1	0	1	CPVL	gi|83641876|ref|NP_061902.2|	476	0	1	0	0	2	5	0.601	0.8407	1	0.625831	0.880344	CPVL	gi|83641876|ref|NP_061902.2|	0	1	0	3	1	8	1.274	1.8367	0.902987	0.424977	0.959345	CPVL	gi|83641876|ref|NP_061902.2|	0	1	0	0	3	6	0.953	1.3524	1	0.595573	0.935001	CPVL	gi|83641876|ref|NP_061902.2|
-0.8658	-0.8295	-2.0215	4.9599	1	1	0	1	TUFM	gi|34147630|ref|NP_003312.3|	455	0	8	4	2	2	11	-0.32	-0.8658	1	0.892666	0.547153	TUFM	gi|34147630|ref|NP_003312.3|	0	8	4	1	0	9	-0.355	-0.8295	1	0.917671	0.5959	TUFM	gi|34147630|ref|NP_003312.3|	0	8	4	2	0	4	-0.99	-2.0215	0.633233	0.924518	0.17342	TUFM	gi|34147630|ref|NP_003312.3|
-1.728	-1.6825	-0.5554	4.3699	1	1	0	1	HSD17B10	gi|4758504|ref|NP_004484.1|	261	4	2	7	5	0	4	-0.77	-1.728	0.824174	0.907579	0.300716	HSD17B10	gi|4758504|ref|NP_004484.1|	4	2	7	1	0	5	-0.863	-1.6825	0.835782	0.928435	0.300198	HSD17B10	gi|4758504|ref|NP_004484.1|	4	2	7	0	5	9	-0.228	-0.5554	1	0.914203	0.614282	HSD17B10	gi|4758504|ref|NP_004484.1|
1.4571	1.4678	0.4131	3.8583	1	1	0	1	HNRNPDL	gi|14110407|ref|NP_112740.1|	420	0	1	0	1	0	8	0.946	1.4571	1	0.45592	0.913281	HNRNPDL	gi|14110407|ref|NP_112740.1|	0	1	0	6	0	2	0.976	1.4678	1	0.53735	0.958716	HNRNPDL	gi|14110407|ref|NP_112740.1|	0	1	0	0	0	4	0.294	0.4131	1	0.809649	0.840607	HNRNPDL	gi|14110407|ref|NP_112740.1|
-1.3969	-0.6649	0.6404	3.9464	1	1	0	1	SHMT2	gi|19923315|ref|NP_005403.2|	504	0	2	2	0	1	1	-1.076	-1.3969	0.954732	0.908196	0.393832	SHMT2	gi|19923315|ref|NP_005403.2|	0	2	2	2	0	0	-0.46	-0.6649	1	0.910112	0.648392	SHMT2	gi|19923315|ref|NP_005403.2|	0	2	2	2	2	5	0.344	0.6404	1	0.767964	0.874324	SHMT2	gi|19923315|ref|NP_005403.2|
0.6597	1.2231	-2.7716	5.4457	1	1	0	1	DSP	gi|58530840|ref|NP_004406.2|	2871	14	1	0	0	17	13	0.2	0.6597	1	0.669868	0.86262	DSP	gi|58530840|ref|NP_004406.2|	14	1	0	18	0	9	0.367	1.2231	1	0.607689	0.952528	DSP	gi|58530840|ref|NP_004406.2|	14	1	0	0	4	2	-1.24	-2.7716	0.285089	0.90515	0.054134	DSP	gi|58530840|ref|NP_004406.2|
-4.2913	-3.8873	-2.3776	3.8728	1	1	0	1	FLNB	gi|256222411|ref|NP_001157789.1|	2633	0	0	24	6	0	0	-1.72	-4.2913	0.039145	0.840822	0.00487	FLNB	gi|256222411|ref|NP_001157789.1|	0	0	24	2	0	0	-2.097	-3.8873	0.04471	0.8824	0.005373	FLNB	gi|256222411|ref|NP_001157789.1|	0	0	24	6	11	0	-0.715	-2.3776	0.458105	0.915915	0.104985	FLNB	gi|256222411|ref|NP_001157789.1|
1.5199	-0.1138	0.6899	3.1145	1	1	0	1	ACTBL2	gi|63055057|ref|NP_001017992.1|	376	0	0	1	0	3	7	1.005	1.5199	0.993152	0.439277	0.914362	ACTBL2	gi|63055057|ref|NP_001017992.1|	0	0	1	1	0	1	-0.099	-0.1138	1	0.866916	0.794203	ACTBL2	gi|63055057|ref|NP_001017992.1|	0	0	1	0	2	3	0.498	0.6899	1	0.757267	0.881131	ACTBL2	gi|63055057|ref|NP_001017992.1|
-3.0799	-2.8544	-3.5105	3.0055	1	1	0	1	PCBP2	gi|14141168|ref|NP_005007.2|	366	5	11	12	0	3	15	-0.858	-3.0799	0.272168	0.871948	0.055676	PCBP2	gi|14141168|ref|NP_005007.2|	5	11	12	0	0	12	-0.918	-2.8544	0.265783	0.903647	0.054518	PCBP2	gi|14141168|ref|NP_005007.2|	5	11	12	5	6	0	-1.151	-3.5105	0.085012	0.886347	0.012232	PCBP2	gi|14141168|ref|NP_005007.2|
-0.6397	-2.01	-1.0279	4.0512	1	1	0	1	CAD	gi|18105007|ref|NP_004332.2|	2225	5	2	2	0	2	8	-0.294	-0.6397	1	0.877861	0.609501	CAD	gi|18105007|ref|NP_004332.2|	5	2	2	0	0	1	-1.493	-2.01	0.670565	0.923813	0.205924	CAD	gi|18105007|ref|NP_004332.2|	5	2	2	0	2	5	-0.523	-1.0279	1	0.930637	0.464766	CAD	gi|18105007|ref|NP_004332.2|
-6.9073	-5.7526	-5.532	5.8021	1	1	0	1	C1QBP	gi|4502491|ref|NP_001203.1|	282	28	36	1	1	3	2	-2.935	-6.9073	2.2e-05	0.807471	2e-06	C1QBP	gi|4502491|ref|NP_001203.1|	28	36	1	2	0	9	-1.917	-5.7526	0.000206	0.864335	1.2e-05	C1QBP	gi|4502491|ref|NP_001203.1|	28	36	1	0	0	0	-3.613	-5.532	0.000491	0.855418	3.7e-05	C1QBP	gi|4502491|ref|NP_001203.1|
-1.7549	-1.596	-1.379	3.6448	1	1	0	1	RDX	gi|386781571|ref|NP_001247422.1|	604	10	0	2	4	0	4	-0.768	-1.7549	0.812963	0.907243	0.292893	RDX	gi|386781571|ref|NP_001247422.1|	10	0	2	0	0	6	-0.712	-1.596	0.875174	0.929111	0.330121	RDX	gi|386781571|ref|NP_001247422.1|	10	0	2	0	6	3	-0.569	-1.379	0.915814	0.933093	0.350342	RDX	gi|386781571|ref|NP_001247422.1|
0.0869	0.7462	0.7833	3.6063	1	1	0	1	OGDH	gi|259013553|ref|NP_001158508.1|	1019	0	1	0	0	1	3	0.069	0.0869	1	0.789684	0.775508	OGDH	gi|259013553|ref|NP_001158508.1|	0	1	0	0	0	4	0.583	0.7462	1	0.728009	0.922988	OGDH	gi|259013553|ref|NP_001158508.1|	0	1	0	2	0	4	0.585	0.7833	1	0.7381	0.891887	OGDH	gi|259013553|ref|NP_001158508.1|
1.9365	0.4408	-0.3907	4.361	1	1	0	1	MYL12B	gi|222144326|ref|NP_001138417.1|	172	1	0	0	1	8	7	1.264	1.9365	0.818934	0.325873	0.914291	MYL12B	gi|222144326|ref|NP_001138417.1|	1	0	0	3	0	0	0.35	0.4408	1	0.789297	0.889324	MYL12B	gi|222144326|ref|NP_001138417.1|	1	0	0	0	0	1	-0.373	-0.3907	1	0.904374	0.659901	MYL12B	gi|222144326|ref|NP_001138417.1|
-0.3365	1.6662	1.077	3.7336	1	1	0	1	DLD	gi|91199540|ref|NP_000099.2|	509	1	1	0	0	0	2	-0.255	-0.3365	1	0.849621	0.684576	DLD	gi|91199540|ref|NP_000099.2|	1	1	0	0	0	9	1.097	1.6662	0.960813	0.477571	0.960203	DLD	gi|91199540|ref|NP_000099.2|	1	1	0	0	2	6	0.732	1.077	1	0.669062	0.919168	DLD	gi|91199540|ref|NP_000099.2|
0.7979	0.0084	-0.5171	4.6196	1	1	0	1	CTNNA1	gi|55770844|ref|NP_001894.2|	906	0	0	2	0	8	1	0.51	0.7979	1	0.635862	0.876752	CTNNA1	gi|55770844|ref|NP_001894.2|	0	0	2	1	0	3	0.006	0.0084	1	0.853493	0.818726	CTNNA1	gi|55770844|ref|NP_001894.2|	0	0	2	0	0	2	-0.385	-0.5171	1	0.912085	0.625393	CTNNA1	gi|55770844|ref|NP_001894.2|
1.6863	0.8173	-0.022	3.6235	1	1	0	1	TUBB4A	gi|21361322|ref|NP_006078.2|	444	1	0	1	2	11	0	1.006	1.6863	0.926534	0.392474	0.915835	TUBB4A	gi|21361322|ref|NP_006078.2|	1	0	1	5	0	0	0.522	0.8173	1	0.711756	0.9291	TUBB4A	gi|21361322|ref|NP_006078.2|	1	0	1	3	0	0	-0.015	-0.022	1	0.870972	0.75413	TUBB4A	gi|21361322|ref|NP_006078.2|
-1.0664	-1.0602	-0.7737	4.1058	1	1	0	1	MYH9	gi|12667788|ref|NP_002464.1|	1960	3	0	0	0	2	1	-0.699	-1.0664	1	0.901599	0.487957	MYH9	gi|12667788|ref|NP_002464.1|	3	0	0	0	0	0	-0.825	-1.0602	1	0.92502	0.515291	MYH9	gi|12667788|ref|NP_002464.1|	3	0	0	0	0	2	-0.512	-0.7737	1	0.923978	0.547238	MYH9	gi|12667788|ref|NP_002464.1|
-0.4881	-0.1615	0.3573	20.901	1	1	0	1	SPIN1	gi|112293285|ref|NP_006708.2|	262	0	0	0	0	0	0	-0.423	-0.4881	1	0.86507	0.64807	SPIN1	gi|112293285|ref|NP_006708.2|	0	0	0	0	0	0	-0.14	-0.1615	1	0.872367	0.782542	SPIN1	gi|112293285|ref|NP_006708.2|	0	0	0	0	0	3	0.282	0.3573	1	0.818391	0.831664	SPIN1	gi|112293285|ref|NP_006708.2|
-0.0223	0.7284	-0.5365	8.3398	1	1	0	1	HELLS	gi|21914927|ref|NP_060533.2|	838	0	0	0	2	0	2	-0.017	-0.0223	1	0.807273	0.754339	HELLS	gi|21914927|ref|NP_060533.2|	0	0	0	0	0	4	0.506	0.7284	1	0.732318	0.92121	HELLS	gi|21914927|ref|NP_060533.2|	0	0	0	0	0	0	-0.459	-0.5365	1	0.913371	0.618747	HELLS	gi|21914927|ref|NP_060533.2|
-0.624	0.751	-0.0748	3.4316	1	1	0	1	PICALM	gi|332688231|ref|NP_001193875.1|	645	0	0	0	0	1	0	-0.537	-0.624	1	0.877085	0.612133	PICALM	gi|332688231|ref|NP_001193875.1|	0	0	0	4	0	0	0.524	0.751	1	0.72656	0.92357	PICALM	gi|332688231|ref|NP_001193875.1|	0	0	0	0	0	2	-0.057	-0.0748	1	0.876717	0.74181	PICALM	gi|332688231|ref|NP_001193875.1|
-5.8081	-0.9611	-1.1862	2.3073	1	1	0	1	TUBA1B	gi|57013276|ref|NP_006073.2|	451	101	48	106	56	47	137	-0.536	-5.8081	0.000821	0.817789	7.4e-05	TUBA1B	gi|57013276|ref|NP_006073.2|	101	48	106	138	3	144	-0.082	-0.9611	1	0.922434	0.54944	TUBA1B	gi|57013276|ref|NP_006073.2|	101	48	106	97	66	167	-0.098	-1.1862	0.982327	0.932581	0.413182	TUBA1B	gi|57013276|ref|NP_006073.2|
-7.4572	-8.602	-8.5141	2.8663	1	1	0	1	ACTN4	gi|12025678|ref|NP_004915.2|	911	77	44	45	21	23	62	-0.92	-7.4572	3e-06	0.803673	0	ACTN4	gi|12025678|ref|NP_004915.2|	77	44	45	20	1	27	-1.43	-8.602	0	0.853693	0	ACTN4	gi|12025678|ref|NP_004915.2|	77	44	45	2	20	42	-1.294	-8.5141	0	0.841001	0	ACTN4	gi|12025678|ref|NP_004915.2|
0.933	0.9164	-0.1924	2.0835	1	1	0	1	PABPC1	gi|46367787|ref|NP_002559.2|	636	10	6	11	14	15	25	0.23	0.933	1	0.602792	0.887724	PABPC1	gi|46367787|ref|NP_002559.2|	10	6	11	9	5	27	0.237	0.9164	1	0.688461	0.936433	PABPC1	gi|46367787|ref|NP_002559.2|	10	6	11	6	14	16	-0.053	-0.1924	1	0.887901	0.71409	PABPC1	gi|46367787|ref|NP_002559.2|
-2.1094	0.2083	-0.1674	2.5102	1	1	0	1	HNRNPR	gi|5031755|ref|NP_005817.1|	633	10	35	30	26	21	39	-0.328	-2.1094	0.660259	0.900643	0.206134	HNRNPR	gi|5031755|ref|NP_005817.1|	10	35	30	53	5	36	0.034	0.2083	1	0.826395	0.855533	HNRNPR	gi|5031755|ref|NP_005817.1|	10	35	30	30	22	50	-0.026	-0.1674	1	0.885784	0.719776	HNRNPR	gi|5031755|ref|NP_005817.1|
0.7193	-0.8042	1.5094	2.4844	1	1	0	1	RARS	gi|15149476|ref|NP_002878.2|	660	0	1	10	5	5	14	0.259	0.7193	1	0.655517	0.868976	RARS	gi|15149476|ref|NP_002878.2|	0	1	10	3	1	6	-0.349	-0.8042	1	0.916875	0.602383	RARS	gi|15149476|ref|NP_002878.2|	0	1	10	10	5	13	0.538	1.5094	1	0.55139	0.940105	RARS	gi|15149476|ref|NP_002878.2|
-0.566	-0.7702	1.2093	2.4852	1	1	0	1	EZR	gi|161702986|ref|NP_001104547.1|	586	0	14	16	14	11	18	-0.133	-0.566	1	0.872212	0.627738	EZR	gi|161702986|ref|NP_001104547.1|	0	14	16	14	1	15	-0.2	-0.7702	1	0.915196	0.615194	EZR	gi|161702986|ref|NP_001104547.1|	0	14	16	15	10	35	0.278	1.2093	1	0.634133	0.928021	EZR	gi|161702986|ref|NP_001104547.1|
-0.0285	-0.2075	-0.6552	2.6039	1	1	0	1	BCLAF1	gi|7661958|ref|NP_055554.1|	920	0	7	7	4	8	13	-0.009	-0.0285	1	0.807274	0.754338	BCLAF1	gi|7661958|ref|NP_055554.1|	0	7	7	9	2	6	-0.074	-0.2075	1	0.876887	0.771947	BCLAF1	gi|7661958|ref|NP_055554.1|	0	7	7	2	7	8	-0.224	-0.6552	1	0.919437	0.582434	BCLAF1	gi|7661958|ref|NP_055554.1|
-1.0178	-0.4248	0.2022	2.5702	1	1	0	1	THOC5	gi|50959115|ref|NP_001002879.1|	683	0	11	3	2	7	8	-0.374	-1.0178	1	0.899838	0.502177	THOC5	gi|50959115|ref|NP_001002879.1|	0	11	3	4	2	10	-0.162	-0.4248	1	0.895219	0.717099	THOC5	gi|50959115|ref|NP_001002879.1|	0	11	3	2	6	15	0.07	0.2022	1	0.842382	0.80237	THOC5	gi|50959115|ref|NP_001002879.1|
-0.3627	-0.7898	1.8041	2.8045	1	1	0	1	VCP	gi|6005942|ref|NP_009057.1|	806	10	23	22	13	14	56	-0.066	-0.3627	1	0.851841	0.679835	VCP	gi|6005942|ref|NP_009057.1|	10	23	22	30	0	26	-0.154	-0.7898	1	0.916051	0.608809	VCP	gi|6005942|ref|NP_009057.1|	10	23	22	13	32	60	0.306	1.8041	0.933051	0.466951	0.94322	VCP	gi|6005942|ref|NP_009057.1|
0.2829	0.3208	1.2194	2.6245	1	1	0	1	HSPA4	gi|38327039|ref|NP_002145.3|	840	3	8	11	4	16	19	0.073	0.2829	1	0.753745	0.810075	HSPA4	gi|38327039|ref|NP_002145.3|	3	8	11	23	0	5	0.094	0.3208	1	0.809266	0.872934	HSPA4	gi|38327039|ref|NP_002145.3|	3	8	11	4	15	23	0.317	1.2194	1	0.632145	0.928446	HSPA4	gi|38327039|ref|NP_002145.3|
-0.3095	-2.1459	-1.9565	2.3378	1	1	0	1	CCT4	gi|38455427|ref|NP_006421.2|	539	6	3	14	7	8	19	-0.085	-0.3095	1	0.846201	0.691602	CCT4	gi|38455427|ref|NP_006421.2|	6	3	14	7	0	6	-0.745	-2.1459	0.598338	0.921022	0.171507	CCT4	gi|38455427|ref|NP_006421.2|	6	3	14	3	5	10	-0.624	-1.9565	0.665	0.925952	0.18915	CCT4	gi|38455427|ref|NP_006421.2|
-1.8396	-4.1309	-3.8846	2.4907	1	1	0	1	CCT7	gi|5453607|ref|NP_006420.1|	543	3	9	20	6	11	15	-0.458	-1.8396	0.777216	0.906167	0.27241	CCT7	gi|5453607|ref|NP_006420.1|	3	9	20	1	0	5	-1.758	-4.1309	0.026288	0.878928	0.002789	CCT7	gi|5453607|ref|NP_006420.1|	3	9	20	2	5	5	-1.334	-3.8846	0.039759	0.878442	0.005126	CCT7	gi|5453607|ref|NP_006420.1|
1.2813	1.8049	1.7045	2.3709	1	1	0	1	PPP2CA	gi|4506017|ref|NP_002706.1|	309	1	1	3	1	4	10	0.661	1.2813	1	0.505855	0.908079	PPP2CA	gi|4506017|ref|NP_002706.1|	1	1	3	9	0	5	0.909	1.8049	0.91426	0.435097	0.959648	PPP2CA	gi|4506017|ref|NP_002706.1|	1	1	3	1	5	10	0.826	1.7045	0.970289	0.495262	0.943018	PPP2CA	gi|4506017|ref|NP_002706.1|
-5.1404	-2.6212	-3.2952	2.6823	1	1	0	1	MDH2	gi|21735621|ref|NP_005909.2|	338	9	19	12	2	2	11	-1.487	-5.1404	0.005394	0.826392	0.000547	MDH2	gi|21735621|ref|NP_005909.2|	9	19	12	14	0	11	-0.63	-2.6212	0.361034	0.90945	0.082103	MDH2	gi|21735621|ref|NP_005909.2|	9	19	12	7	3	16	-0.794	-3.2952	0.126017	0.89155	0.019673	MDH2	gi|21735621|ref|NP_005909.2|
-1.438	-1.8373	-0.6682	2.3776	1	1	0	1	MACF1	gi|33188445|ref|NP_036222.3|	5430	0	8	5	2	7	5	-0.535	-1.438	0.939388	0.908517	0.379761	MACF1	gi|33188445|ref|NP_036222.3|	0	8	5	4	0	3	-0.827	-1.8373	0.760209	0.926655	0.253695	MACF1	gi|33188445|ref|NP_036222.3|	0	8	5	3	1	12	-0.254	-0.6682	1	0.919775	0.580114	MACF1	gi|33188445|ref|NP_036222.3|
0.9692	1.6119	1.6141	2.612	1	1	0	1	FANCI	gi|164607124|ref|NP_001106849.1|	1328	3	1	1	2	5	6	0.502	0.9692	1	0.592361	0.890699	FANCI	gi|164607124|ref|NP_001106849.1|	3	1	1	2	0	11	0.856	1.6119	0.977823	0.493662	0.960085	FANCI	gi|164607124|ref|NP_001106849.1|	3	1	1	2	2	12	0.829	1.6141	1	0.521298	0.942112	FANCI	gi|164607124|ref|NP_001106849.1|
1.0253	1.3061	1.93	2.978	1	1	0	1	NCAPD2	gi|178056552|ref|NP_055680.3|	1401	0	3	35	14	13	50	0.199	1.0253	1	0.576521	0.894814	NCAPD2	gi|178056552|ref|NP_055680.3|	0	3	35	12	0	49	0.268	1.3061	1	0.58542	0.955109	NCAPD2	gi|178056552|ref|NP_055680.3|	0	3	35	16	27	37	0.376	1.93	0.883491	0.429998	0.94238	NCAPD2	gi|178056552|ref|NP_055680.3|
-1.7361	-2.3989	-1.6663	2.6038	1	1	0	1	ADD1	gi|29826319|ref|NP_001110.2|	737	0	10	10	2	5	13	-0.51	-1.7361	0.820806	0.907471	0.298101	ADD1	gi|29826319|ref|NP_001110.2|	0	10	10	8	0	2	-0.827	-2.3989	0.466709	0.915061	0.117997	ADD1	gi|29826319|ref|NP_001110.2|	0	10	10	5	4	9	-0.509	-1.6663	0.799707	0.930831	0.264155	ADD1	gi|29826319|ref|NP_001110.2|
1.5181	-0.6751	0.4021	2.1596	1	1	0	1	THOC3	gi|14150171|ref|NP_115737.1|	351	0	2	2	3	5	9	0.769	1.5181	0.993844	0.439274	0.914363	THOC3	gi|14150171|ref|NP_115737.1|	0	2	2	1	0	2	-0.473	-0.6751	1	0.910796	0.644327	THOC3	gi|14150171|ref|NP_115737.1|	0	2	2	1	3	5	0.225	0.4021	1	0.810921	0.839355	THOC3	gi|14150171|ref|NP_115737.1|
0.1976	1.0719	1.5046	2.828	1	1	0	1	MYL6	gi|17986258|ref|NP_066299.2|	151	0	2	1	2	0	4	0.13	0.1976	1	0.768726	0.796864	MYL6	gi|17986258|ref|NP_066299.2|	0	2	1	2	1	6	0.676	1.0719	1	0.648602	0.945896	MYL6	gi|17986258|ref|NP_066299.2|	0	2	1	0	2	10	0.908	1.5046	1	0.553527	0.93992	MYL6	gi|17986258|ref|NP_066299.2|
-1.2734	0.7127	1.8251	2.4204	1	1	0	1	CDK1	gi|16306492|ref|NP_203698.1|	240	0	0	3	0	1	1	-1.087	-1.2734	0.999123	0.906738	0.427944	CDK1	gi|16306492|ref|NP_203698.1|	0	0	3	2	0	6	0.423	0.7127	1	0.73516	0.919999	CDK1	gi|16306492|ref|NP_203698.1|	0	0	3	5	6	6	0.976	1.8251	0.924966	0.460413	0.943159	CDK1	gi|16306492|ref|NP_203698.1|
-1.4532	-1.4426	-1.4245	2.3711	1	1	0	1	PDHB	gi|156564403|ref|NP_000916.2|	359	0	4	4	4	1	2	-0.731	-1.4532	0.933645	0.908564	0.376944	PDHB	gi|156564403|ref|NP_000916.2|	0	4	4	0	0	3	-0.824	-1.4426	0.938962	0.929441	0.38135	PDHB	gi|156564403|ref|NP_000916.2|	0	4	4	1	2	3	-0.79	-1.4245	0.89876	0.932953	0.336181	PDHB	gi|156564403|ref|NP_000916.2|
1.6956	1.0388	1.2957	2.7567	1	1	0	1	RBM14	gi|5454064|ref|NP_006319.1|	669	0	0	0	5	1	7	1.11	1.6956	0.922675	0.389748	0.915854	RBM14	gi|5454064|ref|NP_006319.1|	0	0	0	2	0	4	0.704	1.0388	1	0.657157	0.944146	RBM14	gi|5454064|ref|NP_006319.1|	0	0	0	5	0	3	0.854	1.2957	1	0.612	0.932345	RBM14	gi|5454064|ref|NP_006319.1|
-2.8946	-0.9928	-2.4646	2.6779	1	1	0	1	CPSF7	gi|209862881|ref|NP_001129512.1|	471	0	10	5	2	0	4	-1.356	-2.8946	0.335762	0.877436	0.073739	CPSF7	gi|209862881|ref|NP_001129512.1|	0	10	5	6	4	4	-0.349	-0.9928	1	0.923188	0.540391	CPSF7	gi|209862881|ref|NP_001129512.1|	0	10	5	0	2	5	-1.086	-2.4646	0.416967	0.913523	0.091172	CPSF7	gi|209862881|ref|NP_001129512.1|
1.3884	0.6593	0.4631	2.0962	1	1	0	1	RBM25	gi|55741709|ref|NP_067062.1|	843	0	0	1	3	4	4	0.851	1.3884	1	0.475368	0.911617	RBM25	gi|55741709|ref|NP_067062.1|	0	0	1	0	0	4	0.466	0.6593	1	0.746291	0.914932	RBM25	gi|55741709|ref|NP_067062.1|	0	0	1	1	1	4	0.328	0.4631	1	0.800533	0.849141	RBM25	gi|55741709|ref|NP_067062.1|
0.8029	-0.0145	1.0503	2.3439	1	1	0	1	YY1	gi|4507955|ref|NP_003394.1|	414	0	2	0	2	0	7	0.481	0.8029	1	0.635866	0.87675	YY1	gi|4507955|ref|NP_003394.1|	0	2	0	2	2	0	-0.01	-0.0145	1	0.855845	0.814802	YY1	gi|4507955|ref|NP_003394.1|	0	2	0	4	3	3	0.647	1.0503	1	0.674709	0.917472	YY1	gi|4507955|ref|NP_003394.1|
1.3551	-0.3892	-0.9871	2.0857	1	1	0	1	RPL5	gi|14591909|ref|NP_000960.2|	297	2	0	0	4	3	7	0.78	1.3551	1	0.48648	0.910462	RPL5	gi|14591909|ref|NP_000960.2|	2	0	0	1	0	2	-0.282	-0.3892	1	0.892237	0.727666	RPL5	gi|14591909|ref|NP_000960.2|	2	0	0	0	1	1	-0.777	-0.9871	1	0.929945	0.477042	RPL5	gi|14591909|ref|NP_000960.2|
0.0483	0.9806	0.6814	2.0935	1	1	0	1	MSN	gi|4505257|ref|NP_002435.1|	577	0	0	0	0	1	2	0.039	0.0483	1	0.79626	0.767985	MSN	gi|4505257|ref|NP_002435.1|	0	0	0	1	3	2	0.719	0.9806	1	0.672228	0.940706	MSN	gi|4505257|ref|NP_002435.1|	0	0	0	0	1	3	0.533	0.6814	1	0.758817	0.880183	MSN	gi|4505257|ref|NP_002435.1|
0.1144	0.7682	1.8225	2.2075	1	1	0	1	MARCKS	gi|153070260|ref|NP_002347.5|	332	0	0	1	0	3	1	0.089	0.1144	1	0.784616	0.781019	MARCKS	gi|153070260|ref|NP_002347.5|	0	0	1	2	0	3	0.593	0.7682	1	0.723648	0.924718	MARCKS	gi|153070260|ref|NP_002347.5|	0	0	1	0	5	7	1.276	1.8225	0.925971	0.462597	0.943182	MARCKS	gi|153070260|ref|NP_002347.5|
0.6004	0.8752	1.5807	2.8587	1	1	0	1	GANAB	gi|38202257|ref|NP_938148.1|	944	0	0	2	0	0	7	0.358	0.6004	1	0.683864	0.855811	GANAB	gi|38202257|ref|NP_938148.1|	0	0	2	3	0	4	0.532	0.8752	1	0.697932	0.933635	GANAB	gi|38202257|ref|NP_938148.1|	0	0	2	3	2	8	0.895	1.5807	1	0.532094	0.941515	GANAB	gi|38202257|ref|NP_938148.1|
0.2775	0.2777	0.7303	2.6696	1	1	0	1	EIF3I	gi|4503513|ref|NP_003748.1|	325	3	0	0	2	1	6	0.157	0.2775	1	0.753744	0.810076	EIF3I	gi|4503513|ref|NP_003748.1|	3	0	0	0	0	5	0.17	0.2777	1	0.816519	0.866	EIF3I	gi|4503513|ref|NP_003748.1|	3	0	0	0	3	6	0.414	0.7303	1	0.749406	0.885752	EIF3I	gi|4503513|ref|NP_003748.1|
1.129	1.2522	1.1919	2.516	1	1	0	1	MAPRE1	gi|6912494|ref|NP_036457.1|	268	0	2	1	0	3	8	0.69	1.129	1	0.549681	0.900769	MAPRE1	gi|6912494|ref|NP_036457.1|	0	2	1	2	0	7	0.76	1.2522	1	0.600333	0.953452	MAPRE1	gi|6912494|ref|NP_036457.1|	0	2	1	0	3	7	0.697	1.1919	1	0.638094	0.927148	MAPRE1	gi|6912494|ref|NP_036457.1|
0.1194	1.1055	0.8504	2.8651	1	1	0	1	SLFN11	gi|157388965|ref|NP_689483.3|	901	0	0	2	0	3	2	0.082	0.1194	1	0.782902	0.78283	SLFN11	gi|157388965|ref|NP_689483.3|	0	0	2	0	0	7	0.724	1.1055	1	0.639923	0.947533	SLFN11	gi|157388965|ref|NP_689483.3|	0	0	2	3	2	4	0.561	0.8504	1	0.723056	0.899209	SLFN11	gi|157388965|ref|NP_689483.3|
1.388	0.3737	1.4017	2.1684	1	1	0	1	POLR1B	gi|212286172|ref|NP_001131076.1|	1079	0	0	2	2	6	5	0.739	1.388	1	0.475367	0.911617	POLR1B	gi|212286172|ref|NP_001131076.1|	0	0	2	4	0	0	0.233	0.3737	1	0.800627	0.880471	POLR1B	gi|212286172|ref|NP_001131076.1|	0	0	2	2	1	9	0.761	1.4017	1	0.583097	0.936726	POLR1B	gi|212286172|ref|NP_001131076.1|
0.9816	0.701	-0.5674	2.1816	1	1	0	1	MED24	gi|392583926|ref|NP_001254726.1|	976	0	1	0	1	2	6	0.688	0.9816	1	0.589739	0.891412	MED24	gi|392583926|ref|NP_001254726.1|	0	1	0	0	0	4	0.497	0.701	1	0.737979	0.918765	MED24	gi|392583926|ref|NP_001254726.1|	0	1	0	1	0	1	-0.488	-0.5674	1	0.915012	0.609799	MED24	gi|392583926|ref|NP_001254726.1|
-0.1747	1.5855	0.4246	2.5535	1	1	0	1	RCOR3	gi|209977080|ref|NP_001129695.1|	553	0	0	0	0	0	1	-0.148	-0.1747	1	0.828749	0.723098	RCOR3	gi|209977080|ref|NP_001129695.1|	0	0	0	5	0	2	1.132	1.5855	0.985837	0.501675	0.959953	RCOR3	gi|209977080|ref|NP_001129695.1|	0	0	0	0	1	3	0.324	0.4246	1	0.807083	0.843087	RCOR3	gi|209977080|ref|NP_001129695.1|
-0.7183	-0.2455	-0.5044	2.437	1	1	0	1	ECHS1	gi|194097323|ref|NP_004083.3|	290	0	1	3	0	2	2	-0.461	-0.7183	1	0.883647	0.588204	ECHS1	gi|194097323|ref|NP_004083.3|	0	1	3	0	0	3	-0.163	-0.2455	1	0.879976	0.764154	ECHS1	gi|194097323|ref|NP_004083.3|	0	1	3	0	1	3	-0.332	-0.5044	1	0.911644	0.627601	ECHS1	gi|194097323|ref|NP_004083.3|
0.6018	0.99	1.3686	2.0077	1	1	0	1	COG3	gi|325197106|ref|NP_113619.2|	828	0	0	0	1	0	5	0.438	0.6018	1	0.683865	0.855811	COG3	gi|325197106|ref|NP_113619.2|	0	0	0	4	0	2	0.72	0.99	1	0.670577	0.941107	COG3	gi|325197106|ref|NP_113619.2|	0	0	0	1	2	7	0.911	1.3686	1	0.591429	0.935601	COG3	gi|325197106|ref|NP_113619.2|
-1.0434	1.2003	1.3074	2.2084	1	1	0	1	RAVER1	gi|123173757|ref|NP_597709.2|	756	0	0	2	0	0	0	-0.887	-1.0434	1	0.900572	0.496491	RAVER1	gi|123173757|ref|NP_597709.2|	0	0	2	3	0	6	0.759	1.2003	1	0.614982	0.951536	RAVER1	gi|123173757|ref|NP_597709.2|	0	0	2	3	2	7	0.786	1.3074	1	0.607916	0.933049	RAVER1	gi|123173757|ref|NP_597709.2|
0.3125	0.7252	1.0906	2.4713	1	1	0	1	HADHB	gi|4504327|ref|NP_000174.1|	474	0	0	0	3	0	2	0.232	0.3125	1	0.747922	0.814816	HADHB	gi|4504327|ref|NP_000174.1|	0	0	0	0	0	4	0.542	0.7252	1	0.732317	0.921211	HADHB	gi|4504327|ref|NP_000174.1|	0	0	0	3	1	5	0.819	1.0906	1	0.665267	0.920264	HADHB	gi|4504327|ref|NP_000174.1|
-0.0369	1.0635	0.5967	2.0785	1	1	0	1	CNBP	gi|187608750|ref|NP_001120668.1|	170	1	0	0	0	0	2	-0.031	-0.0369	1	0.808796	0.75234	CNBP	gi|187608750|ref|NP_001120668.1|	1	0	0	0	0	5	0.762	1.0635	1	0.652043	0.945209	CNBP	gi|187608750|ref|NP_001120668.1|	1	0	0	2	1	3	0.451	0.5967	1	0.775382	0.869219	CNBP	gi|187608750|ref|NP_001120668.1|
0.586	-0.2836	-0.093	2.9797	1	1	0	1	PGRMC1	gi|5729875|ref|NP_006658.1|	195	0	0	0	1	5	0	0.422	0.586	1	0.688449	0.853438	PGRMC1	gi|5729875|ref|NP_006658.1|	0	0	0	0	0	1	-0.24	-0.2836	1	0.883532	0.754559	PGRMC1	gi|5729875|ref|NP_006658.1|	0	0	0	2	1	1	-0.072	-0.093	1	0.878296	0.738215	PGRMC1	gi|5729875|ref|NP_006658.1|
-0.0439	0.0098	0.933	2.2326	1	1	0	1	ACADVL	gi|394025723|ref|NP_001257376.1|	678	0	0	1	0	0	3	-0.032	-0.0439	1	0.810304	0.750329	ACADVL	gi|394025723|ref|NP_001257376.1|	0	0	1	0	0	2	0.007	0.0098	1	0.8527	0.820018	ACADVL	gi|394025723|ref|NP_001257376.1|	0	0	1	1	3	4	0.624	0.933	1	0.703922	0.907309	ACADVL	gi|394025723|ref|NP_001257376.1|
1.151	1.003	0.1916	2.1426	1	1	0	1	TOP3A	gi|10835218|ref|NP_004609.1|	1001	0	0	0	5	2	3	0.808	1.151	1	0.541524	0.902346	TOP3A	gi|10835218|ref|NP_004609.1|	0	0	0	0	0	5	0.72	1.003	1	0.667254	0.941894	TOP3A	gi|10835218|ref|NP_004609.1|	0	0	0	0	0	3	0.146	0.1916	1	0.843442	0.800883	TOP3A	gi|10835218|ref|NP_004609.1|
0.4234	0.4729	1.1609	2.6027	1	1	0	1	HK1	gi|15991827|ref|NP_277031.1|	916	0	0	0	0	4	1	0.326	0.4234	1	0.72354	0.832613	HK1	gi|15991827|ref|NP_277031.1|	0	0	0	0	0	3	0.363	0.4729	1	0.783409	0.893519	HK1	gi|15991827|ref|NP_277031.1|	0	0	0	0	3	5	0.87	1.1609	1	0.645961	0.92532	HK1	gi|15991827|ref|NP_277031.1|
0.016	0.0679	-0.4937	2.1608	1	1	0	1	FAM98A	gi|56699482|ref|NP_056290.3|	518	0	0	0	0	1	3	0.012	0.016	1	0.801057	0.76221	FAM98A	gi|56699482|ref|NP_056290.3|	0	0	0	0	0	2	0.054	0.0679	1	0.846159	0.830108	FAM98A	gi|56699482|ref|NP_056290.3|	0	0	0	0	0	1	-0.422	-0.4937	1	0.910748	0.631987	FAM98A	gi|56699482|ref|NP_056290.3|
0.2324	0.5748	0.9477	2.3745	1	1	0	1	ACTN1	gi|194097350|ref|NP_001123476.1|	914	0	0	0	0	0	3	0.176	0.2324	1	0.763202	0.801915	ACTN1	gi|194097350|ref|NP_001123476.1|	0	0	0	0	0	3	0.432	0.5748	1	0.763557	0.905936	ACTN1	gi|194097350|ref|NP_001123476.1|	0	0	0	0	1	5	0.648	0.9477	1	0.700358	0.908684	ACTN1	gi|194097350|ref|NP_001123476.1|
-0.2504	1.4221	-0.4393	2.5886	1	1	0	1	IRS4	gi|4504733|ref|NP_003595.1|	1257	1	1	0	0	1	2	-0.188	-0.2504	1	0.839024	0.705367	IRS4	gi|4504733|ref|NP_003595.1|	1	1	0	0	0	7	0.938	1.4221	1	0.551008	0.957937	IRS4	gi|4504733|ref|NP_003595.1|	1	1	0	0	0	0	-0.361	-0.4393	1	0.907436	0.647154	IRS4	gi|4504733|ref|NP_003595.1|
1.8833	1.0028	-0.5063	2.2466	1	1	0	1	EIF3K	gi|10801345|ref|NP_037366.1|	218	0	0	0	0	8	6	1.201	1.8833	0.842367	0.338894	0.914912	EIF3K	gi|10801345|ref|NP_037366.1|	0	0	0	1	0	5	0.695	1.0028	1	0.667254	0.941894	EIF3K	gi|10801345|ref|NP_037366.1|	0	0	0	0	0	0	-0.422	-0.5063	1	0.911644	0.627599	EIF3K	gi|10801345|ref|NP_037366.1|
-0.2378	1.2947	0.2266	2.3743	1	1	0	1	SCRIB	gi|355390313|ref|NP_874365.3|	1655	0	0	0	0	0	2	-0.201	-0.2378	1	0.837784	0.707624	SCRIB	gi|355390313|ref|NP_874365.3|	0	0	0	0	0	6	0.96	1.2947	1	0.587294	0.954917	SCRIB	gi|355390313|ref|NP_874365.3|	0	0	0	0	1	3	0.181	0.2266	1	0.839159	0.806782	SCRIB	gi|355390313|ref|NP_874365.3|
-0.5576	0.4947	0.2543	2.3053	1	1	0	1	IDH3A	gi|5031777|ref|NP_005521.1|	366	0	0	1	0	0	0	-0.477	-0.5576	1	0.87136	0.630309	IDH3A	gi|5031777|ref|NP_005521.1|	0	0	1	0	2	2	0.379	0.4947	1	0.77859	0.896767	IDH3A	gi|5031777|ref|NP_005521.1|	0	0	1	0	1	3	0.185	0.2543	1	0.834756	0.812546	IDH3A	gi|5031777|ref|NP_005521.1|
-0.6332	0.0415	-0.0851	2.017	1	1	0	1	ERP29	gi|5803013|ref|NP_006808.1|	261	0	1	0	0	0	1	-0.542	-0.6332	1	0.877858	0.609505	ERP29	gi|5803013|ref|NP_006808.1|	0	1	0	2	0	0	0.033	0.0415	1	0.849471	0.825121	ERP29	gi|5803013|ref|NP_006808.1|	0	1	0	0	1	2	-0.069	-0.0851	1	0.87751	0.740016	ERP29	gi|5803013|ref|NP_006808.1|
-0.5128	-0.1431	0.0464	2.0046	1	1	0	1	ACAA2	gi|167614485|ref|NP_006102.2|	397	0	0	1	0	0	1	-0.423	-0.5128	1	0.867835	0.640516	ACAA2	gi|167614485|ref|NP_006102.2|	0	0	1	1	0	0	-0.121	-0.1431	1	0.870359	0.78697	ACAA2	gi|167614485|ref|NP_006102.2|	0	0	1	0	1	2	0.037	0.0464	1	0.862169	0.771037	ACAA2	gi|167614485|ref|NP_006102.2|
-0.5305	0.4205	0.2795	2.5884	1	1	0	1	CPT2	gi|4503023|ref|NP_000089.1|	658	0	0	0	0	0	0	-0.488	-0.5305	1	0.868736	0.637973	CPT2	gi|4503023|ref|NP_000089.1|	0	0	0	0	0	3	0.327	0.4205	1	0.792758	0.886734	CPT2	gi|4503023|ref|NP_000089.1|	0	0	0	0	1	3	0.213	0.2795	1	0.831374	0.816782	CPT2	gi|4503023|ref|NP_000089.1|
0.0219	-0.304	-0.1215	2.2662	1	1	0	1	SPATA5L1	gi|229577436|ref|NP_076968.2|	753	0	0	0	0	0	3	0.016	0.0219	1	0.799472	0.764147	SPATA5L1	gi|229577436|ref|NP_076968.2|	0	0	0	0	0	1	-0.262	-0.304	1	0.885249	0.74966	SPATA5L1	gi|229577436|ref|NP_076968.2|	0	0	0	0	0	2	-0.095	-0.1215	1	0.881372	0.730935	SPATA5L1	gi|229577436|ref|NP_076968.2|
-2.0856	10.4967	-1.3427	1.3543	1	0	1	1	RUVBL1	gi|4506753|ref|NP_003698.1|	456	30	28	50	42	37	56	-0.26	-2.0856	0.670684	0.901344	0.212785	RUVBL1	gi|4506753|ref|NP_003698.1|	30	28	50	104	6	363	1.276	10.4967	0	0	0.846722	RUVBL1	gi|4506753|ref|NP_003698.1|	30	28	50	44	30	54	-0.176	-1.3427	0.929047	0.933141	0.362258	RUVBL1	gi|4506753|ref|NP_003698.1|
-2.4945	14.9558	-1.3286	0.86	1	0	1	1	RUVBL2	gi|5730023|ref|NP_006657.1|	463	19	34	52	42	29	50	-0.326	-2.4945	0.493524	0.890009	0.13052	RUVBL2	gi|5730023|ref|NP_006657.1|	19	34	52	82	30	479	1.53	14.9558	0	0	0.842211	RUVBL2	gi|5730023|ref|NP_006657.1|	19	34	52	46	24	55	-0.178	-1.3286	0.934098	0.933142	0.367051	RUVBL2	gi|5730023|ref|NP_006657.1|
6.6172	-3.6391	-6.003	-6.2881	1	0	1	1	PPM1G	gi|29826282|ref|NP_817092.1|	546	43	28	17	79	119	130	0.834	6.6172	0.000271	1.7e-05	0.808949	PPM1G	gi|29826282|ref|NP_817092.1|	43	28	17	3	1	53	-0.626	-3.6391	0.073232	0.88654	0.010076	PPM1G	gi|29826282|ref|NP_817092.1|	43	28	17	9	10	20	-1.158	-6.003	0.000104	0.851578	7e-06	PPM1G	gi|29826282|ref|NP_817092.1|
-0.2142	-8.14	3.5497	-12.0848	1	0	1	1	NPM1	gi|10835063|ref|NP_002511.1|	294	600	545	353	454	639	1304	-0.008	-0.2142	1	0.833989	0.714322	NPM1	gi|10835063|ref|NP_002511.1|	600	545	353	488	69	811	-0.288	-8.14	0	0.854981	0	NPM1	gi|10835063|ref|NP_002511.1|	600	545	353	707	734	951	0.117	3.5497	0.249081	0.080085	0.8856	NPM1	gi|10835063|ref|NP_002511.1|
-0.9471	2.3435	-1.611	-3.1067	1	0	1	1	HDAC2	gi|293336691|ref|NP_001518.3|	488	29	24	56	69	22	66	-0.114	-0.9471	1	0.896995	0.521976	HDAC2	gi|293336691|ref|NP_001518.3|	29	24	56	75	4	96	0.276	2.3435	0.699721	0.273542	0.948133	HDAC2	gi|293336691|ref|NP_001518.3|	29	24	56	40	36	49	-0.213	-1.611	0.823565	0.931474	0.279328	HDAC2	gi|293336691|ref|NP_001518.3|
0.19	1.5046	2.0145	-0.531	1	0	1	1	SNRPF	gi|4507131|ref|NP_003086.1|	86	2	5	5	4	4	13	0.071	0.19	1	0.770542	0.795154	SNRPF	gi|4507131|ref|NP_003086.1|	2	5	5	8	8	9	0.539	1.5046	1	0.525535	0.959248	SNRPF	gi|4507131|ref|NP_003086.1|	2	5	5	10	10	13	0.679	2.0145	0.848932	0.406285	0.941239	SNRPF	gi|4507131|ref|NP_003086.1|
-0.4572	-0.2672	2.9867	1.0015	1	0	1	1	IQGAP1	gi|4506787|ref|NP_003861.1|	1657	5	4	3	1	5	10	-0.172	-0.4572	1	0.862197	0.655546	IQGAP1	gi|4506787|ref|NP_003861.1|	5	4	3	4	2	7	-0.109	-0.2672	1	0.882364	0.757788	IQGAP1	gi|4506787|ref|NP_003861.1|	5	4	3	5	2	36	0.965	2.9867	0.438622	0.167148	0.908007	IQGAP1	gi|4506787|ref|NP_003861.1|
-0.2893	2.0926	1.727	0.9865	1	0	1	1	IGF2BP1	gi|56237027|ref|NP_006537.3|	577	0	3	5	4	1	7	-0.133	-0.2893	1	0.843859	0.696234	IGF2BP1	gi|56237027|ref|NP_006537.3|	0	3	5	8	5	10	0.836	2.0926	0.805143	0.347099	0.955058	IGF2BP1	gi|56237027|ref|NP_006537.3|	0	3	5	7	4	13	0.672	1.727	0.962045	0.488732	0.943134	IGF2BP1	gi|56237027|ref|NP_006537.3|
1.1776	2.3123	1.4164	1.1571	1	0	1	1	RING1	gi|51479192|ref|NP_002922.2|	406	1	7	3	12	2	14	0.424	1.1776	1	0.536082	0.90334	RING1	gi|51479192|ref|NP_002922.2|	1	7	3	8	2	22	0.801	2.3123	0.713188	0.282619	0.949133	RING1	gi|51479192|ref|NP_002922.2|	1	7	3	9	7	11	0.503	1.4164	1	0.57891	0.937254	RING1	gi|51479192|ref|NP_002922.2|
-1.2968	-1.6298	2.6587	-0.916	1	0	1	1	MCM5	gi|23510448|ref|NP_006730.2|	734	23	16	12	28	11	25	-0.254	-1.2968	0.990917	0.907052	0.422232	MCM5	gi|23510448|ref|NP_006730.2|	23	16	12	24	5	15	-0.327	-1.6298	0.860055	0.928862	0.317169	MCM5	gi|23510448|ref|NP_006730.2|	23	16	12	28	29	56	0.449	2.6587	0.572057	0.237734	0.921688	MCM5	gi|23510448|ref|NP_006730.2|
-0.7887	-2.9835	20.3305	-0.3324	1	0	1	1	RBBP7	gi|4506439|ref|NP_002884.1|	425	3	7	33	5	9	45	-0.153	-0.7887	1	0.888743	0.566481	RBBP7	gi|4506439|ref|NP_002884.1|	3	7	33	7	8	9	-0.782	-2.9835	0.220873	0.900428	0.042438	RBBP7	gi|4506439|ref|NP_002884.1|	3	7	33	208	300	527	2.884	20.3305	0	0	0.828681	RBBP7	gi|4506439|ref|NP_002884.1|
0.0567	2.2185	0.3845	0.7916	1	0	1	1	POLR2E	gi|14589951|ref|NP_002686.2|	210	1	2	10	3	7	11	0.02	0.0567	1	0.794635	0.769884	POLR2E	gi|14589951|ref|NP_002686.2|	1	2	10	21	1	10	0.713	2.2185	0.753141	0.310521	0.951949	POLR2E	gi|14589951|ref|NP_002686.2|	1	2	10	5	7	9	0.142	0.3845	1	0.81469	0.835547	POLR2E	gi|14589951|ref|NP_002686.2|
1.662	-0.3318	3.3361	1.405	1	0	1	1	ILF2	gi|24234747|ref|NP_004506.2|	390	5	15	3	18	16	21	0.402	1.662	0.936556	0.400677	0.915735	ILF2	gi|24234747|ref|NP_004506.2|	5	15	3	20	1	5	-0.092	-0.3318	1	0.888022	0.741351	ILF2	gi|24234747|ref|NP_004506.2|	5	15	3	32	14	24	0.778	3.3361	0.314036	0.108754	0.89385	ILF2	gi|24234747|ref|NP_004506.2|
1.6061	0.6989	2.86	0.8602	1	0	1	1	SF3B2	gi|55749531|ref|NP_006833.2|	895	4	2	2	3	2	19	0.672	1.6061	0.959247	0.414399	0.915424	SF3B2	gi|55749531|ref|NP_006833.2|	4	2	2	7	1	5	0.306	0.6989	1	0.737978	0.918765	SF3B2	gi|55749531|ref|NP_006833.2|	4	2	2	9	3	20	1.073	2.86	0.488631	0.192774	0.913364	SF3B2	gi|55749531|ref|NP_006833.2|
1.9477	1.9879	2.0862	-0.5191	1	0	1	1	EIF2S2	gi|29826335|ref|NP_003899.2|	333	2	6	8	6	9	30	0.555	1.9477	0.813973	0.320695	0.914007	EIF2S2	gi|29826335|ref|NP_003899.2|	2	6	8	18	4	13	0.58	1.9879	0.846603	0.378721	0.957196	EIF2S2	gi|29826335|ref|NP_003899.2|	2	6	8	6	16	19	0.61	2.0862	0.818951	0.387072	0.939994	EIF2S2	gi|29826335|ref|NP_003899.2|
-0.9609	2.4605	0.5027	0.1545	1	0	1	1	DYNLL1	gi|83267868|ref|NP_001032584.1|	89	0	2	11	8	2	5	-0.358	-0.9609	1	0.897429	0.519152	DYNLL1	gi|83267868|ref|NP_001032584.1|	0	2	11	14	6	16	0.769	2.4605	0.648644	0.243661	0.944548	DYNLL1	gi|83267868|ref|NP_001032584.1|	0	2	11	13	5	5	0.178	0.5027	1	0.793794	0.854986	DYNLL1	gi|83267868|ref|NP_001032584.1|
1.1554	2.439	1.5753	0.5406	1	0	1	1	SRP68	gi|24497620|ref|NP_055045.2|	627	5	2	5	8	8	14	0.448	1.1554	1	0.541531	0.902345	SRP68	gi|24497620|ref|NP_055045.2|	5	2	5	14	2	18	0.853	2.439	0.658082	0.248821	0.9452	SRP68	gi|24497620|ref|NP_055045.2|	5	2	5	5	10	15	0.586	1.5753	1	0.532086	0.941517	SRP68	gi|24497620|ref|NP_055045.2|
-0.3316	1.7768	2.9278	1.5603	1	0	1	1	PA2G4	gi|124494254|ref|NP_006182.2|	394	0	6	5	8	3	6	-0.127	-0.3316	1	0.848494	0.686926	PA2G4	gi|124494254|ref|NP_006182.2|	0	6	5	5	5	17	0.633	1.7768	0.92404	0.443195	0.959846	PA2G4	gi|124494254|ref|NP_006182.2|	0	6	5	10	13	18	0.894	2.9278	0.461593	0.178942	0.91053	PA2G4	gi|124494254|ref|NP_006182.2|
2.2519	-3.523	-1.9431	-0.0674	1	0	1	1	SNRPE	gi|4507129|ref|NP_003085.1|	92	14	30	13	39	8	86	0.358	2.2519	0.677398	0.247369	0.907422	SNRPE	gi|4507129|ref|NP_003085.1|	14	30	13	15	8	9	-0.784	-3.523	0.090867	0.888722	0.013358	SNRPE	gi|4507129|ref|NP_003085.1|	14	30	13	9	2	45	-0.372	-1.9431	0.671497	0.926105	0.190958	SNRPE	gi|4507129|ref|NP_003085.1|
2.5017	1.6772	0.9636	-0.4672	1	0	1	1	XRCC1	gi|190684675|ref|NP_006288.2|	633	5	4	13	35	7	23	0.633	2.5017	0.566731	0.191271	0.899164	XRCC1	gi|190684675|ref|NP_006288.2|	5	4	13	9	4	28	0.447	1.6772	0.957282	0.473534	0.960204	XRCC1	gi|190684675|ref|NP_006288.2|	5	4	13	17	7	16	0.252	0.9636	1	0.696769	0.910028	XRCC1	gi|190684675|ref|NP_006288.2|
-0.2064	0.661	2.0271	0.6594	1	0	1	1	EWSR1	gi|253970500|ref|NP_053733.2|	661	0	2	2	2	2	3	-0.13	-0.2064	1	0.832699	0.716533	EWSR1	gi|253970500|ref|NP_053733.2|	0	2	2	4	1	4	0.4	0.661	1	0.746291	0.914932	EWSR1	gi|253970500|ref|NP_053733.2|	0	2	2	2	8	9	1.054	2.0271	0.843703	0.401992	0.940986	EWSR1	gi|253970500|ref|NP_053733.2|
2.203	0.7762	0.9953	1.9883	1	0	1	1	DYNC1LI1	gi|166795297|ref|NP_057225.2|	523	4	8	15	9	17	45	0.495	2.203	0.69941	0.259005	0.908779	DYNC1LI1	gi|166795297|ref|NP_057225.2|	4	8	15	10	3	26	0.187	0.7762	1	0.722182	0.925283	DYNC1LI1	gi|166795297|ref|NP_057225.2|	4	8	15	5	14	30	0.245	0.9953	1	0.687681	0.913259	DYNC1LI1	gi|166795297|ref|NP_057225.2|
-0.7301	1.6861	2.1202	-0.6602	1	0	1	1	GATAD2B	gi|21218438|ref|NP_065750.1|	593	4	4	13	13	4	11	-0.218	-0.7301	1	0.884982	0.582816	GATAD2B	gi|21218438|ref|NP_065750.1|	4	4	13	18	6	17	0.446	1.6861	0.954405	0.471518	0.960199	GATAD2B	gi|21218438|ref|NP_065750.1|	4	4	13	18	18	17	0.561	2.1202	0.804559	0.376484	0.939192	GATAD2B	gi|21218438|ref|NP_065750.1|
0.7942	0.39	2.1054	-1.4822	1	0	1	1	MAP4	gi|47519639|ref|NP_002366.2|	1152	0	4	13	1	9	26	0.223	0.7942	1	0.638355	0.875821	MAP4	gi|47519639|ref|NP_002366.2|	0	4	13	11	1	13	0.127	0.39	1	0.79729	0.883193	MAP4	gi|47519639|ref|NP_002366.2|	0	4	13	4	19	22	0.594	2.1054	0.810836	0.380709	0.939522	MAP4	gi|47519639|ref|NP_002366.2|
0.9234	2.1895	1.7018	-0.3669	1	0	1	1	WDR5	gi|16554629|ref|NP_438172.1|	334	0	7	4	7	6	14	0.326	0.9234	1	0.605382	0.886951	WDR5	gi|16554629|ref|NP_438172.1|	0	7	4	17	3	11	0.747	2.1895	0.7653	0.318114	0.95265	WDR5	gi|16554629|ref|NP_438172.1|	0	7	4	3	11	16	0.57	1.7018	0.971272	0.497443	0.942968	WDR5	gi|16554629|ref|NP_438172.1|
-0.8086	5.909	1.3481	-0.6041	1	0	1	1	ACTL6A	gi|4757718|ref|NP_004292.1|	429	9	29	41	33	17	63	-0.12	-0.8086	1	0.889913	0.560988	ACTL6A	gi|4757718|ref|NP_004292.1|	9	29	41	64	5	135	0.766	5.909	0.001132	0.000111	0.861769	ACTL6A	gi|4757718|ref|NP_004292.1|	9	29	41	53	26	57	0.199	1.3481	1	0.597642	0.93469	ACTL6A	gi|4757718|ref|NP_004292.1|
-0.5024	4.806	1.0315	1.7734	1	0	1	1	SMC1A	gi|30581135|ref|NP_006297.2|	1233	14	15	30	14	16	58	-0.084	-0.5024	1	0.866006	0.645558	SMC1A	gi|30581135|ref|NP_006297.2|	14	15	30	97	16	37	0.743	4.806	0.021102	0.003161	0.875134	SMC1A	gi|30581135|ref|NP_006297.2|	14	15	30	20	28	51	0.178	1.0315	1	0.680307	0.915709	SMC1A	gi|30581135|ref|NP_006297.2|
5.9697	-0.8666	-1.0317	0.7129	1	0	1	1	DDX21	gi|50659095|ref|NP_004719.2|	783	16	37	30	81	61	128	0.7	5.9697	0.001835	0.000149	0.813752	DDX21	gi|50659095|ref|NP_004719.2|	16	37	30	16	12	62	-0.126	-0.8666	1	0.919173	0.582817	DDX21	gi|50659095|ref|NP_004719.2|	16	37	30	37	20	43	-0.149	-1.0317	1	0.930763	0.462315	DDX21	gi|50659095|ref|NP_004719.2|
0.6681	1.0663	2.4657	-0.7531	1	0	1	1	PCID2	gi|224451003|ref|NP_001120675.1|	399	4	9	1	12	6	10	0.22	0.6681	1	0.669872	0.862618	PCID2	gi|224451003|ref|NP_001120675.1|	4	9	1	5	9	10	0.359	1.0663	1	0.650325	0.945555	PCID2	gi|224451003|ref|NP_001120675.1|	4	9	1	11	10	21	0.764	2.4657	0.655062	0.283606	0.928852	PCID2	gi|224451003|ref|NP_001120675.1|
6.5399	0.7598	-2.1403	-11.4956	1	0	1	1	SSRP1	gi|4507241|ref|NP_003137.1|	709	130	115	176	312	290	365	0.358	6.5399	0.000346	2.3e-05	0.809454	SSRP1	gi|4507241|ref|NP_003137.1|	130	115	176	121	10	404	0.047	0.7598	1	0.725107	0.924147	SSRP1	gi|4507241|ref|NP_003137.1|	130	115	176	173	85	258	-0.145	-2.1403	0.574512	0.92177	0.147524	SSRP1	gi|4507241|ref|NP_003137.1|
-0.2794	2.7372	0.1735	-2.1217	1	0	1	1	CDC5L	gi|11067747|ref|NP_001244.1|	802	6	15	24	22	15	32	-0.053	-0.2794	1	0.842669	0.698533	CDC5L	gi|11067747|ref|NP_001244.1|	6	15	24	49	8	33	0.489	2.7372	0.526807	0.175717	0.934596	CDC5L	gi|11067747|ref|NP_001244.1|	6	15	24	18	15	34	0.033	0.1735	1	0.846575	0.796371	CDC5L	gi|11067747|ref|NP_001244.1|
0.3386	0.9749	2.0428	-1.0907	1	0	1	1	SMARCC1	gi|188536047|ref|NP_003065.3|	1105	43	29	53	77	29	103	0.039	0.3386	1	0.741989	0.819441	SMARCC1	gi|188536047|ref|NP_003065.3|	43	29	53	88	2	80	0.119	0.9749	1	0.673877	0.9403	SMARCC1	gi|188536047|ref|NP_003065.3|	43	29	53	65	37	122	0.236	2.0428	0.837163	0.397716	0.940719	SMARCC1	gi|188536047|ref|NP_003065.3|
-0.5071	2.1279	1.8565	-0.5318	1	0	1	1	GATAD2A	gi|164519146|ref|NP_060130.3|	633	1	2	13	5	4	13	-0.17	-0.5071	1	0.866925	0.64304	GATAD2A	gi|164519146|ref|NP_060130.3|	1	2	13	14	4	18	0.634	2.1279	0.790779	0.335411	0.954139	GATAD2A	gi|164519146|ref|NP_060130.3|	1	2	13	10	10	18	0.56	1.8565	0.912735	0.451709	0.943018	GATAD2A	gi|164519146|ref|NP_060130.3|
2.8861	1.7175	1.3881	-3.4962	1	0	1	1	SART1	gi|10863889|ref|NP_005137.1|	800	1	16	1	19	18	25	0.759	2.8861	0.409572	0.122476	0.884609	SART1	gi|10863889|ref|NP_005137.1|	1	16	1	9	7	19	0.489	1.7175	0.944104	0.461412	0.960135	SART1	gi|10863889|ref|NP_005137.1|	1	16	1	13	9	16	0.403	1.3881	1	0.585181	0.936456	SART1	gi|10863889|ref|NP_005137.1|
1.6992	0.8511	3.1815	-4.1341	1	0	1	1	MKI67	gi|103472005|ref|NP_002408.3|	3256	4	20	30	49	19	47	0.263	1.6992	0.921178	0.389753	0.915852	MKI67	gi|103472005|ref|NP_002408.3|	4	20	30	8	4	64	0.14	0.8511	1	0.704134	0.93167	MKI67	gi|103472005|ref|NP_002408.3|	4	20	30	35	36	56	0.504	3.1815	0.366525	0.132162	0.89989	MKI67	gi|103472005|ref|NP_002408.3|
1.5806	0.2116	2.5802	1.1197	1	0	1	1	EXOC5	gi|5730037|ref|NP_006535.1|	708	0	0	3	2	6	10	0.801	1.5806	0.96942	0.422678	0.915142	EXOC5	gi|5730037|ref|NP_006535.1|	0	0	3	2	1	4	0.128	0.2116	1	0.826394	0.855533	EXOC5	gi|5730037|ref|NP_006535.1|	0	0	3	2	9	13	1.22	2.5802	0.60557	0.255623	0.92464	EXOC5	gi|5730037|ref|NP_006535.1|
-3.9405	3.2211	0.4953	-4.1575	1	0	1	1	SRSF1	gi|5902076|ref|NP_008855.1|	248	0	30	47	21	17	26	-0.672	-3.9405	0.076396	0.848464	0.0108	SRSF1	gi|5902076|ref|NP_008855.1|	0	30	47	84	44	18	0.431	3.2211	0.327758	0.089624	0.917022	SRSF1	gi|5902076|ref|NP_008855.1|	0	30	47	57	24	39	0.072	0.4953	1	0.795157	0.853834	SRSF1	gi|5902076|ref|NP_008855.1|
3.1877	1.5136	1.299	-0.4857	1	0	1	1	DDX23	gi|41327771|ref|NP_004809.2|	820	0	5	2	11	6	22	1.135	3.1877	0.303706	0.081325	0.87272	DDX23	gi|41327771|ref|NP_004809.2|	0	5	2	2	2	14	0.628	1.5136	1	0.523561	0.959325	DDX23	gi|41327771|ref|NP_004809.2|	0	5	2	6	4	9	0.518	1.299	1	0.609958	0.932701	DDX23	gi|41327771|ref|NP_004809.2|
-0.7164	4.5591	1.452	-0.0616	1	0	1	1	SRSF2	gi|306482646|ref|NP_001182356.1|	221	0	8	11	5	6	15	-0.227	-0.7164	1	0.883646	0.588204	SRSF2	gi|306482646|ref|NP_001182356.1|	0	8	11	21	46	6	1.137	4.5591	0.036376	0.005988	0.879676	SRSF2	gi|306482646|ref|NP_001182356.1|	0	8	11	11	16	15	0.398	1.452	1	0.568384	0.938467	SRSF2	gi|306482646|ref|NP_001182356.1|
2.4865	-1.4776	-1.3523	-2.0701	1	0	1	1	RBM26	gi|31652264|ref|NP_071401.3|	980	0	12	1	17	6	25	0.715	2.4865	0.573331	0.195315	0.899857	RBM26	gi|31652264|ref|NP_071401.3|	0	12	1	1	0	7	-0.675	-1.4776	0.925138	0.929459	0.370034	RBM26	gi|31652264|ref|NP_071401.3|	0	12	1	2	1	8	-0.559	-1.3523	0.92558	0.933137	0.359863	RBM26	gi|31652264|ref|NP_071401.3|
2.484	-1.2172	-1.5548	-1.0516	1	0	1	1	PDCD11	gi|70980549|ref|NP_055791.1|	1871	0	30	0	26	27	34	0.526	2.484	0.574418	0.195312	0.899857	PDCD11	gi|70980549|ref|NP_055791.1|	0	30	0	1	17	11	-0.313	-1.2172	1	0.927859	0.459758	PDCD11	gi|70980549|ref|NP_055791.1|	0	30	0	12	4	14	-0.412	-1.5548	0.847098	0.932093	0.297086	PDCD11	gi|70980549|ref|NP_055791.1|
0.7637	2.7231	0.8673	-0.7576	1	0	1	1	KPNA1	gi|222144293|ref|NP_002255.3|	538	1	6	3	10	2	10	0.278	0.7637	1	0.645765	0.872961	KPNA1	gi|222144293|ref|NP_002255.3|	1	6	3	5	3	27	0.979	2.7231	0.532973	0.180072	0.935316	KPNA1	gi|222144293|ref|NP_002255.3|	1	6	3	2	9	11	0.326	0.8673	1	0.717915	0.901511	KPNA1	gi|222144293|ref|NP_002255.3|
1.9946	2.2065	1.618	0.7574	1	0	1	1	POLE3	gi|224586804|ref|NP_059139.3|	147	2	0	0	3	8	8	1.193	1.9946	0.793108	0.310481	0.913368	POLE3	gi|224586804|ref|NP_059139.3|	2	0	0	0	1	14	1.261	2.2065	0.758184	0.312406	0.952127	POLE3	gi|224586804|ref|NP_059139.3|	2	0	0	3	2	8	0.897	1.618	1	0.521303	0.942111	POLE3	gi|224586804|ref|NP_059139.3|
-0.5892	-0.18	2.4259	0.5093	1	0	1	1	SEC23B	gi|289629265|ref|NP_001166216.1|	767	2	4	9	4	4	14	-0.182	-0.5892	1	0.873884	0.622567	SEC23B	gi|289629265|ref|NP_001166216.1|	2	4	9	5	0	12	-0.061	-0.18	1	0.873683	0.77955	SEC23B	gi|289629265|ref|NP_001166216.1|	2	4	9	13	13	19	0.673	2.4259	0.672367	0.295165	0.930445	SEC23B	gi|289629265|ref|NP_001166216.1|
-0.5974	0.4361	3.7289	1.0664	1	0	1	1	SEC23A	gi|38202214|ref|NP_006355.2|	765	5	6	8	6	4	16	-0.181	-0.5974	1	0.874701	0.61997	SEC23A	gi|38202214|ref|NP_006355.2|	5	6	8	4	0	22	0.126	0.4361	1	0.789296	0.889325	SEC23A	gi|38202214|ref|NP_006355.2|	5	6	8	11	23	36	0.936	3.7289	0.20164	0.06083	0.879337	SEC23A	gi|38202214|ref|NP_006355.2|
3.0487	0.9634	1.2737	1.484	1	0	1	1		gi|155030232|ref|NP_055204.2|	1130	0	0	0	2	9	16	1.777	3.0487	0.350317	0.099782	0.878431		gi|155030232|ref|NP_055204.2|	0	0	0	1	0	5	0.705	0.9634	1	0.677157	0.939474		gi|155030232|ref|NP_055204.2|	0	0	0	5	2	3	0.877	1.2737	1	0.61809	0.931244		gi|155030232|ref|NP_055204.2|
3.2398	-1.8828	-3.0893	-1.5908	1	0	1	1	SNRPA	gi|4759156|ref|NP_004587.1|	282	12	27	7	17	9	106	0.557	3.2398	0.28724	0.07577	0.87085	SNRPA	gi|4759156|ref|NP_004587.1|	12	27	7	5	0	31	-0.426	-1.8828	0.737008	0.925967	0.240302	SNRPA	gi|4759156|ref|NP_004587.1|	12	27	7	10	3	20	-0.704	-3.0893	0.178014	0.896705	0.029823	SNRPA	gi|4759156|ref|NP_004587.1|
2.8597	-2.7321	-3.9758	-3.9963	1	0	1	1	HIRIP3	gi|21396500|ref|NP_003600.2|	556	10	12	11	21	19	53	0.563	2.8597	0.419646	0.127093	0.885768	HIRIP3	gi|21396500|ref|NP_003600.2|	10	12	11	3	0	14	-0.846	-2.7321	0.313534	0.906616	0.067608	HIRIP3	gi|21396500|ref|NP_003600.2|	10	12	11	6	2	3	-1.492	-3.9758	0.032567	0.876536	0.004014	HIRIP3	gi|21396500|ref|NP_003600.2|
2.4291	1.5244	1.9882	-1.2606	1	0	1	1	PRRC2A	gi|314122241|ref|NP_004629.3|	2157	2	3	2	9	4	19	1.07	2.4291	0.598446	0.207712	0.901886	PRRC2A	gi|314122241|ref|NP_004629.3|	2	3	2	4	0	11	0.732	1.5244	1	0.519597	0.959469	PRRC2A	gi|314122241|ref|NP_004629.3|	2	3	2	7	9	8	0.899	1.9882	0.859786	0.414888	0.941703	PRRC2A	gi|314122241|ref|NP_004629.3|
1.9184	1.0645	2.1401	0.8101	1	0	1	1	INO80E	gi|27734727|ref|NP_775889.1|	244	0	1	4	14	0	8	0.944	1.9184	0.826933	0.328448	0.914429	INO80E	gi|27734727|ref|NP_775889.1|	0	1	4	4	2	6	0.562	1.0645	1	0.652043	0.945208	INO80E	gi|27734727|ref|NP_775889.1|	0	1	4	6	6	10	1.023	2.1401	0.79609	0.370162	0.938675	INO80E	gi|27734727|ref|NP_775889.1|
-0.5669	1.0209	2.1266	-1.8215	1	0	1	1	FAM98B	gi|109452587|ref|NP_775882.2|	433	0	5	2	1	4	5	-0.27	-0.5669	1	0.872212	0.627737	FAM98B	gi|109452587|ref|NP_775882.2|	0	5	2	5	0	9	0.451	1.0209	1	0.662229	0.943041	FAM98B	gi|109452587|ref|NP_775882.2|	0	5	2	3	7	16	0.885	2.1266	0.801838	0.374373	0.939023	FAM98B	gi|109452587|ref|NP_775882.2|
-0.6118	0.7957	2.0144	0.5105	1	0	1	1	LEPRE1	gi|186928835|ref|NP_071751.3|	736	0	5	2	0	2	7	-0.276	-0.6118	1	0.876301	0.614757	LEPRE1	gi|186928835|ref|NP_071751.3|	0	5	2	2	4	8	0.34	0.7957	1	0.717749	0.92695	LEPRE1	gi|186928835|ref|NP_071751.3|	0	5	2	7	3	16	0.844	2.0144	0.848973	0.406285	0.941239	LEPRE1	gi|186928835|ref|NP_071751.3|
0.8811	0.3612	2.2192	1.3245	1	0	1	1	FERMT2	gi|201861813|ref|NP_001128471.1|	687	0	1	0	4	1	4	0.648	0.8811	1	0.615667	0.883744	FERMT2	gi|201861813|ref|NP_001128471.1|	0	1	0	1	0	3	0.29	0.3612	1	0.802822	0.878625	FERMT2	gi|201861813|ref|NP_001128471.1|	0	1	0	2	6	9	1.605	2.2192	0.762154	0.34934	0.936769	FERMT2	gi|201861813|ref|NP_001128471.1|
1.4802	1.7577	4.2879	1.281	1	0	1	1	ADNP	gi|31563503|ref|NP_852107.1|	1102	0	1	4	8	3	8	0.719	1.4802	1	0.450373	0.913675	ADNP	gi|31563503|ref|NP_852107.1|	0	1	4	10	0	5	0.853	1.7577	0.930588	0.44927	0.959966	ADNP	gi|31563503|ref|NP_852107.1|	0	1	4	11	11	35	1.916	4.2879	0.093876	0.022811	0.863641	ADNP	gi|31563503|ref|NP_852107.1|
-3.7161	4.4697	1.2346	-0.8472	1	0	1	1	SMARCC2	gi|21237805|ref|NP_003066.2|	1214	8	13	67	44	0	36	-0.562	-3.7161	0.111794	0.853946	0.0173	SMARCC2	gi|21237805|ref|NP_003066.2|	8	13	67	109	9	74	0.586	4.4697	0.043872	0.007377	0.881391	SMARCC2	gi|21237805|ref|NP_003066.2|	8	13	67	50	51	46	0.163	1.2346	1	0.628153	0.929279	SMARCC2	gi|21237805|ref|NP_003066.2|
1.3842	1.4379	2.3649	1.3041	1	0	1	1	SMARCA2	gi|48255898|ref|NP_620614.2|	1572	0	3	8	10	5	16	0.443	1.3842	1	0.478153	0.911341	SMARCA2	gi|48255898|ref|NP_620614.2|	0	3	8	12	0	12	0.489	1.4379	1	0.547122	0.958176	SMARCA2	gi|48255898|ref|NP_620614.2|	0	3	8	11	11	15	0.744	2.3649	0.698926	0.310862	0.932475	SMARCA2	gi|48255898|ref|NP_620614.2|
2.5217	0.3153	1.9525	1.7857	1	0	1	1	NCAPG	gi|21359945|ref|NP_071741.2|	1015	4	0	9	16	13	19	0.756	2.5217	0.558081	0.187284	0.898463	NCAPG	gi|21359945|ref|NP_071741.2|	4	0	9	4	0	14	0.12	0.3153	1	0.810319	0.871963	NCAPG	gi|21359945|ref|NP_071741.2|	4	0	9	9	8	20	0.633	1.9525	0.874381	0.423509	0.942113	NCAPG	gi|21359945|ref|NP_071741.2|
2.9771	1.497	0.8193	-2.6213	1	0	1	1	RRP1B	gi|57863269|ref|NP_055871.1|	758	1	13	5	25	15	28	0.812	2.9771	0.375803	0.10932	0.88113	RRP1B	gi|57863269|ref|NP_055871.1|	1	13	5	6	11	18	0.431	1.497	1	0.529487	0.959083	RRP1B	gi|57863269|ref|NP_055871.1|	1	13	5	16	3	15	0.238	0.8193	1	0.729811	0.896033	RRP1B	gi|57863269|ref|NP_055871.1|
2.7204	0.7418	-0.7656	-0.2423	1	0	1	1	RCC1	gi|114796642|ref|NP_001041664.1|	421	5	5	9	11	12	39	0.737	2.7204	0.474713	0.150118	0.891125	RCC1	gi|114796642|ref|NP_001041664.1|	5	5	9	12	0	16	0.223	0.7418	1	0.729452	0.922401	RCC1	gi|114796642|ref|NP_001041664.1|	5	5	9	5	3	13	-0.252	-0.7656	1	0.923708	0.549614	RCC1	gi|114796642|ref|NP_001041664.1|
1.8321	0.7978	2.1644	-0.373	1	0	1	1	GTF3C2	gi|78482617|ref|NP_001030598.1|	911	1	4	12	15	10	22	0.557	1.8321	0.864678	0.352079	0.915385	GTF3C2	gi|78482617|ref|NP_001030598.1|	1	4	12	7	0	18	0.242	0.7978	1	0.716259	0.927496	GTF3C2	gi|78482617|ref|NP_001030598.1|	1	4	12	7	10	28	0.625	2.1644	0.785708	0.363881	0.938132	GTF3C2	gi|78482617|ref|NP_001030598.1|
0.0267	1.517	2.0063	1.4181	1	0	1	1	EXOC1	gi|30410716|ref|NP_839955.1|	879	1	2	2	2	2	4	0.015	0.0267	1	0.799471	0.764148	EXOC1	gi|30410716|ref|NP_839955.1|	1	2	2	5	0	7	0.805	1.517	1	0.523564	0.959324	EXOC1	gi|30410716|ref|NP_839955.1|	1	2	2	1	5	12	0.993	2.0063	0.852325	0.40843	0.941361	EXOC1	gi|30410716|ref|NP_839955.1|
2.2655	1.4939	1.2243	0.4484	1	0	1	1	TP53	gi|187830777|ref|NP_001119584.1|	393	0	2	1	5	13	3	1.316	2.2655	0.671285	0.242779	0.906856	TP53	gi|187830777|ref|NP_001119584.1|	0	2	1	1	0	9	0.913	1.4939	1	0.529485	0.959084	TP53	gi|187830777|ref|NP_001119584.1|	0	2	1	7	2	2	0.761	1.2243	1	0.63015	0.928867	TP53	gi|187830777|ref|NP_001119584.1|
2.0159	0.3546	1.6269	1.3052	1	0	1	1	ZNF687	gi|24308227|ref|NP_065883.1|	1237	0	1	2	6	3	10	1.145	2.0159	0.78359	0.305413	0.913017	ZNF687	gi|24308227|ref|NP_065883.1|	0	1	2	4	0	1	0.229	0.3546	1	0.80391	0.877693	ZNF687	gi|24308227|ref|NP_065883.1|	0	1	2	5	2	7	0.95	1.6269	0.997914	0.51914	0.942213	ZNF687	gi|24308227|ref|NP_065883.1|
1.8877	2.5173	0.7505	1.2313	1	0	1	1	CHTOP	gi|28875797|ref|NP_056422.2|	248	0	0	0	5	3	6	1.232	1.8877	0.840438	0.338899	0.91491	CHTOP	gi|28875797|ref|NP_056422.2|	0	0	0	6	3	6	1.569	2.5173	0.623632	0.228483	0.942552	CHTOP	gi|28875797|ref|NP_056422.2|	0	0	0	1	1	5	0.538	0.7505	1	0.744603	0.888429	CHTOP	gi|28875797|ref|NP_056422.2|
2.3108	0.753	1.1692	-1.0196	1	0	1	1	GLYR1	gi|40556376|ref|NP_115958.2|	553	0	9	0	17	9	13	0.766	2.3108	0.650975	0.233752	0.905682	GLYR1	gi|40556376|ref|NP_115958.2|	0	9	0	2	4	12	0.291	0.753	1	0.726561	0.92357	GLYR1	gi|40556376|ref|NP_115958.2|	0	9	0	8	4	12	0.452	1.1692	1	0.644002	0.925787	GLYR1	gi|40556376|ref|NP_115958.2|
2.5679	0.7934	0.0784	0.3841	1	0	1	1	DDX41	gi|21071032|ref|NP_057306.2|	622	0	0	2	5	4	17	1.46	2.5679	0.538264	0.177518	0.89668	DDX41	gi|21071032|ref|NP_057306.2|	0	0	2	4	0	3	0.527	0.7934	1	0.717749	0.92695	DDX41	gi|21071032|ref|NP_057306.2|	0	0	2	2	1	3	0.054	0.0784	1	0.858445	0.77757	DDX41	gi|21071032|ref|NP_057306.2|
4.1712	1.7922	1.8431	-0.0778	1	0	1	1	DDX27	gi|224593278|ref|NP_060365.7|	796	0	0	0	12	12	33	2.534	4.1712	0.084911	0.015343	0.84135	DDX27	gi|224593278|ref|NP_060365.7|	0	0	0	2	2	8	1.38	1.7922	0.918701	0.439146	0.959752	DDX27	gi|224593278|ref|NP_060365.7|	0	0	0	4	2	7	1.285	1.8431	0.917975	0.456064	0.943097	DDX27	gi|224593278|ref|NP_060365.7|
0.5489	-0.0917	3.0278	-2.1103	1	0	1	1	EEF1A2	gi|4503475|ref|NP_001949.1|	463	5	0	13	12	5	20	0.151	0.5489	1	0.697488	0.84854	EEF1A2	gi|4503475|ref|NP_001949.1|	5	0	13	1	0	21	-0.029	-0.0917	1	0.864791	0.798455	EEF1A2	gi|4503475|ref|NP_001949.1|	5	0	13	10	17	32	0.778	3.0278	0.4229	0.160025	0.906433	EEF1A2	gi|4503475|ref|NP_001949.1|
6.8072	-1.3924	1.436	-0.7916	1	0	1	1	HIST3H2A	gi|15617199|ref|NP_254280.1|	130	4	2	4	1	12	129	2.069	6.8072	0.000147	9e-06	0.807821	HIST3H2A	gi|15617199|ref|NP_254280.1|	4	2	4	5	0	0	-0.7	-1.3924	0.958005	0.929306	0.399605	HIST3H2A	gi|15617199|ref|NP_254280.1|	4	2	4	21	3	1	0.502	1.436	1	0.572603	0.938001	HIST3H2A	gi|15617199|ref|NP_254280.1|
1.4625	2.4937	0.539	0.4758	1	0	1	1	YWHAG	gi|21464101|ref|NP_036611.2|	247	1	2	0	1	2	10	0.825	1.4625	1	0.455929	0.913279	YWHAG	gi|21464101|ref|NP_036611.2|	1	2	0	13	0	4	1.435	2.4937	0.634035	0.235172	0.943446	YWHAG	gi|21464101|ref|NP_036611.2|	1	2	0	2	2	3	0.321	0.539	1	0.786864	0.860625	YWHAG	gi|21464101|ref|NP_036611.2|
2.012	1.4489	1.4015	0.8715	1	0	1	1	SART3	gi|7661952|ref|NP_055521.1|	963	0	1	5	3	6	18	0.856	2.012	0.785334	0.305409	0.913019	SART3	gi|7661952|ref|NP_055521.1|	0	1	5	9	0	7	0.654	1.4489	1	0.543221	0.958403	SART3	gi|7661952|ref|NP_055521.1|	0	1	5	1	9	9	0.607	1.4015	1	0.583097	0.936727	SART3	gi|7661952|ref|NP_055521.1|
-0.2531	1.699	2.7595	1.5494	1	0	1	1	HDGFRP2	gi|48255931|ref|NP_001001520.1|	671	0	2	4	0	5	4	-0.123	-0.2531	1	0.839025	0.705366	HDGFRP2	gi|48255931|ref|NP_001001520.1|	0	2	4	2	4	12	0.786	1.699	0.950201	0.467478	0.960182	HDGFRP2	gi|48255931|ref|NP_001001520.1|	0	2	4	5	5	20	1.139	2.7595	0.529756	0.213784	0.917419	HDGFRP2	gi|48255931|ref|NP_001001520.1|
0.341	2.133	1.8778	0.9671	1	0	1	1	PRKCSH	gi|48255889|ref|NP_002734.2|	528	0	0	0	1	2	3	0.259	0.341	1	0.741989	0.81944	PRKCSH	gi|48255889|ref|NP_002734.2|	0	0	0	6	0	6	1.35	2.133	0.788689	0.335418	0.954138	PRKCSH	gi|48255889|ref|NP_002734.2|	0	0	0	0	4	8	1.23	1.8778	0.904346	0.445184	0.942869	PRKCSH	gi|48255889|ref|NP_002734.2|
0.7138	1.0963	2.777	1.2628	1	0	1	1	TBL1XR1	gi|19913371|ref|NP_078941.2|	514	1	0	0	2	2	4	0.529	0.7138	1	0.657936	0.867947	TBL1XR1	gi|19913371|ref|NP_078941.2|	1	0	0	4	0	3	0.844	1.0963	1	0.643412	0.946891	TBL1XR1	gi|19913371|ref|NP_078941.2|	1	0	0	10	5	9	1.899	2.777	0.522512	0.210477	0.9168	TBL1XR1	gi|19913371|ref|NP_078941.2|
1.2472	2.3494	0.4854	0.7558	1	0	1	1	CAPZB	gi|4826659|ref|NP_004921.1|	272	3	0	1	1	2	11	0.63	1.2472	1	0.516891	0.906497	CAPZB	gi|4826659|ref|NP_004921.1|	3	0	1	10	0	9	1.232	2.3494	0.697165	0.273552	0.948133	CAPZB	gi|4826659|ref|NP_004921.1|	3	0	1	2	1	6	0.294	0.4854	1	0.796512	0.852673	CAPZB	gi|4826659|ref|NP_004921.1|
2.0676	-0.104	-0.6627	-0.1856	1	0	1	1	AATF	gi|7657013|ref|NP_036270.1|	560	1	6	2	8	9	14	0.832	2.0676	0.760405	0.290395	0.911853	AATF	gi|7657013|ref|NP_036270.1|	1	6	2	3	0	6	-0.046	-0.104	1	0.866213	0.795629	AATF	gi|7657013|ref|NP_036270.1|	1	6	2	1	2	6	-0.312	-0.6627	1	0.919774	0.580119	AATF	gi|7657013|ref|NP_036270.1|
2.5162	1.846	1.4319	0.9553	1	0	1	1	AP2B1	gi|4557469|ref|NP_001273.1|	937	3	1	0	5	10	12	1.287	2.5162	0.560456	0.189278	0.898814	AP2B1	gi|4557469|ref|NP_001273.1|	3	1	0	4	0	10	0.973	1.846	0.89965	0.420927	0.959207	AP2B1	gi|4557469|ref|NP_001273.1|	3	1	0	1	0	12	0.749	1.4319	1	0.572597	0.938001	AP2B1	gi|4557469|ref|NP_001273.1|
2.1426	-0.4977	-0.8858	-1.0679	1	0	1	1	NOC2L	gi|157694511|ref|NP_056473.2|	749	0	10	1	16	4	17	0.675	2.1426	0.726637	0.273299	0.910284	NOC2L	gi|157694511|ref|NP_056473.2|	0	10	1	0	8	3	-0.199	-0.4977	1	0.900304	0.697049	NOC2L	gi|157694511|ref|NP_056473.2|	0	10	1	2	1	9	-0.355	-0.8858	1	0.927499	0.511195	NOC2L	gi|157694511|ref|NP_056473.2|
8.04	0.7623	-2.8209	-5.3174	1	0	1	1	CTCF	gi|5729790|ref|NP_006556.1|	727	18	8	12	21	52	163	1.389	8.04	2e-06	0	0.80224	CTCF	gi|5729790|ref|NP_006556.1|	18	8	12	17	0	36	0.16	0.7623	1	0.725108	0.924146	CTCF	gi|5729790|ref|NP_006556.1|	18	8	12	10	5	12	-0.689	-2.8209	0.266347	0.903923	0.049902	CTCF	gi|5729790|ref|NP_006556.1|
3.5897	0.9564	0.6406	-1.168	1	0	1	1	H1FX	gi|5174449|ref|NP_006017.1|	213	0	3	2	32	4	9	1.51	3.5897	0.191224	0.044395	0.858477	H1FX	gi|5174449|ref|NP_006017.1|	0	3	2	2	9	1	0.492	0.9564	1	0.678788	0.939054	H1FX	gi|5174449|ref|NP_006017.1|	0	3	2	5	2	5	0.327	0.6406	1	0.767964	0.874324	H1FX	gi|5174449|ref|NP_006017.1|
0.0201	0.5328	9.7047	0.321	1	0	1	1	CHAF1B	gi|4885105|ref|NP_005432.1|	559	3	1	0	1	4	3	0.012	0.0201	1	0.799472	0.764147	CHAF1B	gi|4885105|ref|NP_005432.1|	3	1	0	0	0	6	0.321	0.5328	1	0.772432	0.90069	CHAF1B	gi|4885105|ref|NP_005432.1|	3	1	0	92	55	128	3.533	9.7047	0	0	0.833675	CHAF1B	gi|4885105|ref|NP_005432.1|
1.3641	2.3568	1.0942	-3.5739	1	0	1	1	DIDO1	gi|301129170|ref|NP_001180298.1|	2240	4	8	12	12	12	31	0.337	1.3641	1	0.483705	0.910764	DIDO1	gi|301129170|ref|NP_001180298.1|	4	8	12	21	0	32	0.594	2.3568	0.693957	0.269948	0.947726	DIDO1	gi|301129170|ref|NP_001180298.1|	4	8	12	14	8	24	0.287	1.0942	1	0.663359	0.920802	DIDO1	gi|301129170|ref|NP_001180298.1|
0.4087	1.4036	2.4915	-0.5398	1	0	1	1	MBD2	gi|4505117|ref|NP_003918.1|	411	1	0	3	3	1	6	0.219	0.4087	1	0.727724	0.829776	MBD2	gi|4505117|ref|NP_003918.1|	1	0	3	4	0	7	0.712	1.4036	1	0.556819	0.957549	MBD2	gi|4505117|ref|NP_003918.1|	1	0	3	4	7	11	1.157	2.4915	0.643865	0.27791	0.928033	MBD2	gi|4505117|ref|NP_003918.1|
1.0065	0.0014	3.9996	0.6432	1	0	1	1	HIRA	gi|21536485|ref|NP_003316.3|	1017	0	1	1	3	3	4	0.686	1.0065	1	0.581826	0.893488	HIRA	gi|21536485|ref|NP_003316.3|	0	1	1	2	0	1	0.001	0.0014	1	0.854282	0.817425	HIRA	gi|21536485|ref|NP_003316.3|	0	1	1	14	10	25	2.548	3.9996	0.142132	0.039254	0.871226	HIRA	gi|21536485|ref|NP_003316.3|
6.2003	1.8293	-1.5325	-0.5076	1	0	1	1	DDX18	gi|38327634|ref|NP_006764.3|	670	1	6	0	36	23	42	2.088	6.2003	0.000958	7e-05	0.811825	DDX18	gi|38327634|ref|NP_006764.3|	1	6	0	0	1	19	0.762	1.8293	0.905629	0.427	0.959411	DDX18	gi|38327634|ref|NP_006764.3|	1	6	0	1	2	2	-0.918	-1.5325	0.856232	0.932292	0.303859	DDX18	gi|38327634|ref|NP_006764.3|
1.367	1.7857	2.8766	1.6246	1	0	1	1	BAZ1B	gi|14670392|ref|NP_115784.1|	1483	1	2	0	7	2	4	0.764	1.367	1	0.483706	0.910762	BAZ1B	gi|14670392|ref|NP_115784.1|	1	2	0	0	3	9	1.067	1.7857	0.920961	0.441171	0.9598	BAZ1B	gi|14670392|ref|NP_115784.1|	1	2	0	8	4	13	1.565	2.8766	0.481956	0.18965	0.912735	BAZ1B	gi|14670392|ref|NP_115784.1|
1.7025	2.3524	0.9185	1.7674	1	0	1	1	WDR33	gi|56243590|ref|NP_060853.3|	1336	0	1	1	6	0	8	1.257	1.7025	0.919803	0.38702	0.915865	WDR33	gi|56243590|ref|NP_060853.3|	0	1	1	3	1	12	1.564	2.3524	0.695864	0.271748	0.94793	WDR33	gi|56243590|ref|NP_060853.3|	0	1	1	1	0	6	0.692	0.9185	1	0.707461	0.905905	WDR33	gi|56243590|ref|NP_060853.3|
2.509	0.603	0.3464	-0.1495	1	0	1	1	SCAF11	gi|117676384|ref|NP_004710.2|	1463	0	2	0	5	9	11	1.377	2.509	0.56357	0.189264	0.898814	SCAF11	gi|117676384|ref|NP_004710.2|	0	2	0	1	2	4	0.375	0.603	1	0.758353	0.908806	SCAF11	gi|117676384|ref|NP_004710.2|	0	2	0	3	1	3	0.223	0.3464	1	0.82082	0.829034	SCAF11	gi|117676384|ref|NP_004710.2|
1.6084	0.7523	2.0534	0.0343	1	0	1	1	SAMD1	gi|39930517|ref|NP_612361.1|	538	0	0	3	7	0	10	0.893	1.6084	0.958324	0.414404	0.915424	SAMD1	gi|39930517|ref|NP_612361.1|	0	0	3	2	1	6	0.437	0.7523	1	0.726561	0.92357	SAMD1	gi|39930517|ref|NP_612361.1|	0	0	3	7	2	10	1.093	2.0534	0.832733	0.395586	0.94058	SAMD1	gi|39930517|ref|NP_612361.1|
2.089	1.5373	1.2958	0.286	1	0	1	1	CBX8	gi|10190682|ref|NP_065700.1|	389	0	0	0	8	4	5	1.362	2.089	0.750782	0.285466	0.911427	CBX8	gi|10190682|ref|NP_065700.1|	0	0	0	4	2	4	1.157	1.5373	1	0.515627	0.959599	CBX8	gi|10190682|ref|NP_065700.1|	0	0	0	5	3	2	1	1.2958	1	0.612	0.932345	CBX8	gi|10190682|ref|NP_065700.1|
1.5032	2.9629	0.9732	-0.0524	1	0	1	1	WHSC1L1	gi|13699811|ref|NP_075447.1|	1437	0	0	0	3	3	6	1.08	1.5032	0.999555	0.444826	0.914034	WHSC1L1	gi|13699811|ref|NP_075447.1|	0	0	0	3	1	18	1.966	2.9629	0.430221	0.130884	0.92635	WHSC1L1	gi|13699811|ref|NP_075447.1|	0	0	0	0	2	5	0.703	0.9732	1	0.693151	0.911343	WHSC1L1	gi|13699811|ref|NP_075447.1|
2.004	0.3966	1.0457	0.469	1	0	1	1	PHC2	gi|37595528|ref|NP_932157.1|	858	0	0	0	5	4	9	1.422	2.004	0.78891	0.307942	0.913196	PHC2	gi|37595528|ref|NP_932157.1|	0	0	0	1	1	3	0.312	0.3966	1	0.796166	0.884088	PHC2	gi|37595528|ref|NP_932157.1|	0	0	0	0	4	4	0.782	1.0457	1	0.676582	0.916891	PHC2	gi|37595528|ref|NP_932157.1|
2.5103	1.0586	0.635	0.6836	1	0	1	1	MAZ	gi|110347461|ref|NP_002374.2|	477	0	0	0	5	3	10	1.44	2.5103	0.563007	0.189268	0.898814	MAZ	gi|110347461|ref|NP_002374.2|	0	0	0	1	0	5	0.755	1.0586	1	0.652039	0.94521	MAZ	gi|110347461|ref|NP_002374.2|	0	0	0	3	2	1	0.464	0.635	1	0.767964	0.874325	MAZ	gi|110347461|ref|NP_002374.2|
2.5114	0.4352	0.8731	1.4246	1	0	1	1	ZNF638	gi|357933602|ref|NP_001239541.1|	1978	0	0	0	5	4	15	1.717	2.5114	0.562531	0.189271	0.898814	ZNF638	gi|357933602|ref|NP_001239541.1|	0	0	0	2	0	2	0.329	0.4352	1	0.790457	0.888467	ZNF638	gi|357933602|ref|NP_001239541.1|	0	0	0	0	4	3	0.616	0.8731	1	0.717918	0.90151	ZNF638	gi|357933602|ref|NP_001239541.1|
3.1981	1.772	0.5536	0.5717	1	0	1	1	NOC3L	gi|20806097|ref|NP_071896.8|	800	0	0	0	7	11	21	2.159	3.1981	0.300374	0.080192	0.872344	NOC3L	gi|20806097|ref|NP_071896.8|	0	0	0	0	6	5	1.303	1.772	0.925693	0.445221	0.959888	NOC3L	gi|20806097|ref|NP_071896.8|	0	0	0	0	1	4	0.427	0.5536	1	0.784039	0.862823	NOC3L	gi|20806097|ref|NP_071896.8|
-0.7238	-0.727	2.1619	1.988	1	0	1	1	STUB1	gi|56181387|ref|NP_005852.2|	303	0	0	2	2	0	1	-0.524	-0.7238	1	0.884319	0.585512	STUB1	gi|56181387|ref|NP_005852.2|	0	0	2	1	0	0	-0.577	-0.727	1	0.913393	0.627819	STUB1	gi|56181387|ref|NP_005852.2|	0	0	2	9	3	6	1.182	2.1619	0.786778	0.365979	0.938315	STUB1	gi|56181387|ref|NP_005852.2|
1.3282	0.9332	2.0971	1.0344	1	0	1	1	STRAP	gi|148727341|ref|NP_009109.3|	350	0	0	1	0	2	8	0.893	1.3282	1	0.492014	0.909831	STRAP	gi|148727341|ref|NP_009109.3|	0	0	1	5	0	0	0.666	0.9332	1	0.68526	0.937325	STRAP	gi|148727341|ref|NP_009109.3|	0	0	1	3	4	9	1.531	2.0971	0.814348	0.382825	0.939683	STRAP	gi|148727341|ref|NP_009109.3|
2.6283	-0.1777	-0.2547	0.8115	1	0	1	1	TXNL4A	gi|5729802|ref|NP_006692.1|	142	1	12	0	25	9	17	0.8	2.6283	0.512728	0.16622	0.894491	TXNL4A	gi|5729802|ref|NP_006692.1|	1	12	0	0	0	14	-0.07	-0.1777	1	0.873682	0.77955	TXNL4A	gi|5729802|ref|NP_006692.1|	1	12	0	2	5	11	-0.094	-0.2547	1	0.893259	0.698593	TXNL4A	gi|5729802|ref|NP_006692.1|
1.067	0.0833	2.1154	0.7572	1	0	1	1	CUL4B	gi|121114298|ref|NP_003579.3|	913	0	0	0	0	2	7	0.809	1.067	1	0.565848	0.897329	CUL4B	gi|121114298|ref|NP_003579.3|	0	0	0	0	0	2	0.068	0.0833	1	0.843619	0.833773	CUL4B	gi|121114298|ref|NP_003579.3|	0	0	0	4	4	8	1.428	2.1154	0.806597	0.378598	0.939358	CUL4B	gi|121114298|ref|NP_003579.3|
-0.0458	0.7139	2.3526	0.9367	1	0	1	1	DNM1L	gi|171460914|ref|NP_036192.2|	736	1	0	5	1	6	4	-0.023	-0.0458	1	0.810304	0.750329	DNM1L	gi|171460914|ref|NP_036192.2|	1	0	5	2	0	9	0.341	0.7139	1	0.73516	0.919998	DNM1L	gi|171460914|ref|NP_036192.2|	1	0	5	0	6	19	0.979	2.3526	0.704281	0.31284	0.932721	DNM1L	gi|171460914|ref|NP_036192.2|
0.9623	1.5086	2.5296	1.3751	1	0	1	1	DCTN4	gi|7705893|ref|NP_057305.1|	460	1	1	3	3	3	7	0.519	0.9623	1	0.59498	0.889971	DCTN4	gi|7705893|ref|NP_057305.1|	1	1	3	3	0	9	0.828	1.5086	1	0.52554	0.959248	DCTN4	gi|7705893|ref|NP_057305.1|	1	1	3	0	9	14	1.291	2.5296	0.627372	0.268521	0.926642	DCTN4	gi|7705893|ref|NP_057305.1|
3.3644	0.2133	-1.1022	0.2017	1	0	1	1	RPS7	gi|4506741|ref|NP_001002.1|	194	4	1	0	7	13	16	1.415	3.3644	0.250136	0.063574	0.866453	RPS7	gi|4506741|ref|NP_001002.1|	4	1	0	0	0	6	0.119	0.2133	1	0.825433	0.85661	RPS7	gi|4506741|ref|NP_001002.1|	4	1	0	2	1	0	-0.763	-1.1022	1	0.931749	0.440184	RPS7	gi|4506741|ref|NP_001002.1|
0.4336	1.9923	2.2977	0.9042	1	0	1	1	DPYSL2	gi|308818195|ref|NP_001184222.1|	677	0	0	2	0	4	3	0.264	0.4336	1	0.721432	0.834011	DPYSL2	gi|308818195|ref|NP_001184222.1|	0	0	2	8	0	4	1.085	1.9923	0.844897	0.376725	0.957078	DPYSL2	gi|308818195|ref|NP_001184222.1|	0	0	2	2	6	9	1.228	2.2977	0.728159	0.328893	0.934609	DPYSL2	gi|308818195|ref|NP_001184222.1|
3.9964	1.3903	1.0014	0.3018	1	0	1	1	WDR12	gi|217330644|ref|NP_060726.3|	423	0	0	0	7	14	32	2.505	3.9964	0.11046	0.021285	0.845768	WDR12	gi|217330644|ref|NP_060726.3|	0	0	0	3	0	5	0.972	1.3903	1	0.560677	0.957273	WDR12	gi|217330644|ref|NP_060726.3|	0	0	0	2	0	5	0.673	1.0014	1	0.687685	0.913258	WDR12	gi|217330644|ref|NP_060726.3|
2.488	1.0163	-0.8837	0.757	1	0	1	1	FTSJ3	gi|194097365|ref|NP_060117.3|	847	0	3	0	6	5	14	1.211	2.488	0.572679	0.195316	0.899856	FTSJ3	gi|194097365|ref|NP_060117.3|	0	3	0	0	7	2	0.545	1.0163	1	0.66391	0.942663	FTSJ3	gi|194097365|ref|NP_060117.3|	0	3	0	1	0	2	-0.594	-0.8837	1	0.927499	0.511197	FTSJ3	gi|194097365|ref|NP_060117.3|
3.3132	0.8446	1.8301	0.0741	1	0	1	1	DDX50	gi|13129006|ref|NP_076950.1|	737	0	1	0	5	8	22	1.976	3.3132	0.264992	0.068465	0.868268	DDX50	gi|13129006|ref|NP_076950.1|	0	1	0	0	0	5	0.585	0.8446	1	0.70567	0.931166	DDX50	gi|13129006|ref|NP_076950.1|	0	1	0	8	2	3	1.182	1.8301	0.923029	0.46042	0.943158	DDX50	gi|13129006|ref|NP_076950.1|
1.018	3.42	1.0498	1.7168	1	0	1	1	OGT	gi|32307148|ref|NP_858058.1|	1046	1	2	1	0	2	8	0.604	1.018	1	0.579179	0.894156	OGT	gi|32307148|ref|NP_858058.1|	1	2	1	1	0	30	1.995	3.42	0.257427	0.064257	0.909956	OGT	gi|32307148|ref|NP_858058.1|	1	2	1	0	5	4	0.678	1.0498	1	0.674709	0.917472	OGT	gi|32307148|ref|NP_858058.1|
0.4182	0.2746	2.2039	-1.6462	1	0	1	1	PWP2	gi|48762926|ref|NP_005040.2|	919	2	2	8	6	3	13	0.158	0.4182	1	0.725639	0.8312	PWP2	gi|48762926|ref|NP_005040.2|	2	2	8	0	0	14	0.113	0.2746	1	0.816519	0.866	PWP2	gi|48762926|ref|NP_005040.2|	2	2	8	6	13	16	0.767	2.2039	0.768747	0.353477	0.937172	PWP2	gi|48762926|ref|NP_005040.2|
2.5755	0.9919	1.0355	0.9102	1	0	1	1	ANAPC5	gi|20127553|ref|NP_057321.2|	755	0	0	3	5	5	15	1.173	2.5755	0.535026	0.177533	0.896679	ANAPC5	gi|20127553|ref|NP_057321.2|	0	0	3	4	0	5	0.541	0.9919	1	0.670577	0.941106	ANAPC5	gi|20127553|ref|NP_057321.2|	0	0	3	0	2	9	0.554	1.0355	1	0.678446	0.916305	ANAPC5	gi|20127553|ref|NP_057321.2|
-0.4775	0.8352	2.9272	0.0325	1	0	1	1	RECQL5	gi|148612816|ref|NP_004250.4|	991	0	0	0	1	1	0	-0.407	-0.4775	1	0.864124	0.650571	RECQL5	gi|148612816|ref|NP_004250.4|	0	0	0	1	0	4	0.597	0.8352	1	0.708726	0.930142	RECQL5	gi|148612816|ref|NP_004250.4|	0	0	0	7	4	9	1.71	2.9272	0.46183	0.178941	0.91053	RECQL5	gi|148612816|ref|NP_004250.4|
2.0579	1.5965	1.1427	1.1525	1	0	1	1	CD2AP	gi|11321634|ref|NP_036252.1|	639	0	0	2	0	5	14	1.25	2.0579	0.764763	0.292875	0.912059	CD2AP	gi|11321634|ref|NP_036252.1|	0	0	2	4	0	7	0.965	1.5965	0.982518	0.497668	0.960025	CD2AP	gi|11321634|ref|NP_036252.1|	0	0	2	5	1	5	0.702	1.1427	1	0.651812	0.923876	CD2AP	gi|11321634|ref|NP_036252.1|
0.4223	1.7567	2.3833	-0.4013	1	0	1	1	SS18	gi|56117844|ref|NP_005628.2|	387	0	0	1	0	0	4	0.326	0.4223	1	0.725639	0.831199	SS18	gi|56117844|ref|NP_005628.2|	0	0	1	3	2	6	1.262	1.7567	0.930929	0.449269	0.959967	SS18	gi|56117844|ref|NP_005628.2|	0	0	1	6	8	4	1.553	2.3833	0.690913	0.304932	0.931728	SS18	gi|56117844|ref|NP_005628.2|
0.9486	1.8735	2.3619	1.9967	1	0	1	1	RECQL	gi|14591904|ref|NP_002898.2|	649	0	1	3	0	3	9	0.498	0.9486	1	0.597589	0.889236	RECQL	gi|14591904|ref|NP_002898.2|	0	1	3	7	0	7	0.97	1.8735	0.889678	0.41285	0.9589	RECQL	gi|14591904|ref|NP_002898.2|	0	1	3	3	7	11	1.149	2.3619	0.700231	0.310859	0.932475	RECQL	gi|14591904|ref|NP_002898.2|
5.515	0.7109	1.7502	1.3109	1	0	1	1	PARN	gi|197333695|ref|NP_001127949.1|	578	0	0	0	21	29	43	3.03	5.515	0.005948	0.000576	0.818196	PARN	gi|197333695|ref|NP_001127949.1|	0	0	0	0	0	4	0.512	0.7109	1	0.735159	0.919999	PARN	gi|197333695|ref|NP_001127949.1|	0	0	0	4	4	5	1.17	1.7502	0.953439	0.4822	0.943208	PARN	gi|197333695|ref|NP_001127949.1|
2.2156	0.9688	1.4315	0.762	1	0	1	1	BCL7A	gi|67190736|ref|NP_001019979.1|	210	0	0	0	8	2	9	1.639	2.2156	0.693734	0.25431	0.908248	BCL7A	gi|67190736|ref|NP_001019979.1|	0	0	0	1	2	4	0.779	0.9688	1	0.675519	0.93989	BCL7A	gi|67190736|ref|NP_001019979.1|	0	0	0	0	4	6	1.102	1.4315	1	0.574709	0.937757	BCL7A	gi|67190736|ref|NP_001019979.1|
0.9486	0.6274	2.1585	-1.6353	1	0	1	1	NCAPD3	gi|45356151|ref|NP_056076.1|	1498	0	0	4	6	1	8	0.453	0.9486	1	0.597589	0.889236	NCAPD3	gi|45356151|ref|NP_056076.1|	0	0	4	1	0	8	0.326	0.6274	1	0.753052	0.911585	NCAPD3	gi|45356151|ref|NP_056076.1|	0	0	4	2	5	16	1.022	2.1585	0.788232	0.365976	0.938316	NCAPD3	gi|45356151|ref|NP_056076.1|
0.7793	-0.6583	2.1661	-0.1477	1	0	1	1	ORC4	gi|300116159|ref|NP_001177808.1|	436	2	0	0	2	2	6	0.454	0.7793	1	0.64083	0.874882	ORC4	gi|300116159|ref|NP_001177808.1|	2	0	0	1	0	0	-0.504	-0.6583	1	0.909765	0.650416	ORC4	gi|300116159|ref|NP_001177808.1|	2	0	0	2	7	8	1.155	2.1661	0.78498	0.363884	0.938132	ORC4	gi|300116159|ref|NP_001177808.1|
2.7827	0.987	-0.5444	0.4904	1	0	1	1	KRR1	gi|117676403|ref|NP_008974.5|	381	3	0	0	8	9	11	1.322	2.7827	0.449701	0.139949	0.888842	KRR1	gi|117676403|ref|NP_008974.5|	3	0	0	0	0	8	0.563	0.987	1	0.670575	0.941107	KRR1	gi|117676403|ref|NP_008974.5|	3	0	0	0	2	2	-0.356	-0.5444	1	0.913789	0.616518	KRR1	gi|117676403|ref|NP_008974.5|
0.5872	1.2316	2.1357	0.2298	1	0	1	1	MEN1	gi|18860847|ref|NP_570711.1|	610	0	0	2	3	0	4	0.356	0.5872	1	0.68845	0.853437	MEN1	gi|18860847|ref|NP_570711.1|	0	0	2	2	3	4	0.729	1.2316	1	0.605857	0.952765	MEN1	gi|18860847|ref|NP_570711.1|	0	0	2	5	3	8	1.16	2.1357	0.797965	0.372271	0.93885	MEN1	gi|18860847|ref|NP_570711.1|
2.8332	0.9562	0.2012	-0.0921	1	0	1	1	ZFP91	gi|16579828|ref|NP_444251.1|	570	0	0	0	4	6	17	1.789	2.8332	0.429879	0.13182	0.886923	ZFP91	gi|16579828|ref|NP_444251.1|	0	0	0	1	2	4	0.74	0.9562	1	0.678788	0.939054	ZFP91	gi|16579828|ref|NP_444251.1|	0	0	0	0	2	2	0.165	0.2012	1	0.842382	0.80237	ZFP91	gi|16579828|ref|NP_444251.1|
1.9553	1.267	3.0711	-0.0999	1	0	1	1	EED	gi|24041020|ref|NP_003788.2|	441	0	0	0	4	3	8	1.2	1.9553	0.810601	0.320712	0.914005	EED	gi|24041020|ref|NP_003788.2|	0	0	0	1	0	6	0.847	1.267	1	0.596629	0.95389	EED	gi|24041020|ref|NP_003788.2|	0	0	0	6	9	13	2.033	3.0711	0.40662	0.151722	0.90455	EED	gi|24041020|ref|NP_003788.2|
2.8061	0.112	0.5348	0.2932	1	0	1	1	EIF6	gi|392494084|ref|NP_001254739.1|	245	0	0	0	7	6	13	1.762	2.8061	0.440464	0.135025	0.887693	EIF6	gi|392494084|ref|NP_001254739.1|	0	0	0	0	2	0	0.094	0.112	1	0.840157	0.838562	EIF6	gi|392494084|ref|NP_001254739.1|	0	0	0	0	0	4	0.405	0.5348	1	0.788265	0.859514	EIF6	gi|392494084|ref|NP_001254739.1|
1.231	1.1377	2.0291	1.9011	1	0	1	1	TLN1	gi|223029410|ref|NP_006280.3|	2541	0	0	0	0	2	8	0.844	1.231	1	0.519635	0.906079	TLN1	gi|223029410|ref|NP_006280.3|	0	0	0	3	0	4	0.806	1.1377	1	0.631119	0.94906	TLN1	gi|223029410|ref|NP_006280.3|	0	0	0	0	4	10	1.249	2.0291	0.842872	0.401997	0.940986	TLN1	gi|223029410|ref|NP_006280.3|
4.6547	0.5183	1.5138	0.5628	1	0	1	1	BOP1	gi|21327667|ref|NP_056016.1|	746	0	0	0	4	21	67	3.374	4.6547	0.037351	0.005287	0.83062	BOP1	gi|21327667|ref|NP_056016.1|	0	0	0	0	0	3	0.402	0.5183	1	0.774913	0.899138	BOP1	gi|21327667|ref|NP_056016.1|	0	0	0	5	1	4	0.989	1.5138	1	0.551394	0.940103	BOP1	gi|21327667|ref|NP_056016.1|
1.9505	2.6245	0.556	0.3127	1	0	1	1	MAGED2	gi|41350320|ref|NP_957516.1|	606	0	0	0	1	9	6	1.353	1.9505	0.812731	0.320704	0.914007	MAGED2	gi|41350320|ref|NP_957516.1|	0	0	0	0	0	17	1.785	2.6245	0.576319	0.202721	0.938873	MAGED2	gi|41350320|ref|NP_957516.1|	0	0	0	2	1	3	0.434	0.556	1	0.784039	0.862823	MAGED2	gi|41350320|ref|NP_957516.1|
1.6523	1.4048	2.1743	-0.3947	1	0	1	1	AGTPBP1	gi|170763513|ref|NP_056054.2|	1186	1	0	1	6	3	5	1.164	1.6523	0.94053	0.403417	0.915687	AGTPBP1	gi|170763513|ref|NP_056054.2|	1	0	1	0	0	7	1.001	1.4048	1	0.55682	0.957549	AGTPBP1	gi|170763513|ref|NP_056054.2|	1	0	1	3	4	11	1.496	2.1743	0.781466	0.361797	0.937945	AGTPBP1	gi|170763513|ref|NP_056054.2|
2.1314	1.5251	0.6992	-0.1441	1	0	1	1	CCDC97	gi|16418351|ref|NP_443080.1|	343	0	0	0	2	4	13	1.472	2.1314	0.731685	0.275714	0.910521	CCDC97	gi|16418351|ref|NP_443080.1|	0	0	0	8	0	0	1.054	1.5251	1	0.519598	0.959469	CCDC97	gi|16418351|ref|NP_443080.1|	0	0	0	0	2	4	0.493	0.6992	1	0.755709	0.882071	CCDC97	gi|16418351|ref|NP_443080.1|
3.1876	0.0943	1.4101	0.9914	1	0	1	1	CHD2	gi|118421089|ref|NP_001262.3|	1828	1	0	0	4	4	19	1.666	3.1876	0.303738	0.081325	0.87272	CHD2	gi|118421089|ref|NP_001262.3|	1	0	0	0	0	2	0.072	0.0943	1	0.842761	0.834981	CHD2	gi|118421089|ref|NP_001262.3|	1	0	0	2	1	7	0.896	1.4101	1	0.578904	0.937256	CHD2	gi|118421089|ref|NP_001262.3|
2.5951	0.145	0.5619	1.9391	1	0	1	1	SENP3	gi|21361499|ref|NP_056485.2|	574	0	0	0	5	4	14	1.63	2.5951	0.526709	0.173716	0.895955	SENP3	gi|21361499|ref|NP_056485.2|	0	0	0	0	0	2	0.119	0.145	1	0.835707	0.844391	SENP3	gi|21361499|ref|NP_056485.2|	0	0	0	0	1	4	0.421	0.5619	1	0.782615	0.86391	SENP3	gi|21361499|ref|NP_056485.2|
0.1821	2.0647	0.6063	1.0775	1	0	1	1	ZC3H18	gi|255652953|ref|NP_653205.3|	953	0	0	0	0	3	1	0.141	0.1821	1	0.772346	0.793432	ZC3H18	gi|255652953|ref|NP_653205.3|	0	0	0	10	2	0	1.467	2.0647	0.816365	0.354943	0.955637	ZC3H18	gi|255652953|ref|NP_653205.3|	0	0	0	0	3	2	0.452	0.6063	1	0.773914	0.870257	ZC3H18	gi|255652953|ref|NP_653205.3|
0.8448	0.7944	2.3674	-0.0205	1	0	1	1	NPLOC4	gi|157426879|ref|NP_060391.2|	608	0	0	0	0	2	5	0.605	0.8448	1	0.625832	0.880342	NPLOC4	gi|157426879|ref|NP_060391.2|	0	0	0	3	0	2	0.599	0.7944	1	0.717749	0.92695	NPLOC4	gi|157426879|ref|NP_060391.2|	0	0	0	3	3	12	1.611	2.3674	0.697837	0.308875	0.932228	NPLOC4	gi|157426879|ref|NP_060391.2|
-0.2593	4.5197	0.7029	0.2427	1	0	1	1	YEATS4	gi|5729838|ref|NP_006521.1|	227	0	1	1	2	0	1	-0.222	-0.2593	1	0.840252	0.7031	YEATS4	gi|5729838|ref|NP_006521.1|	0	1	1	4	0	41	2.454	4.5197	0.039533	0.006597	0.880457	YEATS4	gi|5729838|ref|NP_006521.1|	0	1	1	1	2	4	0.551	0.7029	1	0.754143	0.883004	YEATS4	gi|5729838|ref|NP_006521.1|
2.1268	0.1055	1.2067	-0.4544	1	0	1	1	NIP7	gi|7705437|ref|NP_057185.1|	180	0	1	0	6	2	9	1.396	2.1268	0.733759	0.275704	0.910522	NIP7	gi|7705437|ref|NP_057185.1|	0	1	0	0	0	2	0.083	0.1055	1	0.84103	0.837375	NIP7	gi|7705437|ref|NP_057185.1|	0	1	0	1	2	6	0.804	1.2067	1	0.63413	0.928021	NIP7	gi|7705437|ref|NP_057185.1|
2.6676	1.872	-0.4995	-0.5755	1	0	1	1	RBM27	gi|168229174|ref|NP_061862.1|	1060	0	2	0	3	10	18	1.658	2.6676	0.496363	0.158935	0.893005	RBM27	gi|168229174|ref|NP_061862.1|	0	2	0	0	0	13	1.12	1.872	0.890226	0.412847	0.958901	RBM27	gi|168229174|ref|NP_061862.1|	0	2	0	0	0	2	-0.374	-0.4995	1	0.911199	0.629796	RBM27	gi|168229174|ref|NP_061862.1|
2.3487	1.3063	-0.0927	-0.7998	1	0	1	1	NOL10	gi|171460958|ref|NP_079170.2|	688	0	2	0	6	5	12	1.371	2.3487	0.634053	0.22489	0.904461	NOL10	gi|171460958|ref|NP_079170.2|	0	2	0	0	0	8	0.796	1.3063	1	0.58542	0.955109	NOL10	gi|171460958|ref|NP_079170.2|	0	2	0	1	1	3	-0.069	-0.0927	1	0.878296	0.738216	NOL10	gi|171460958|ref|NP_079170.2|
-1.3532	-0.0082	2.0324	-0.8029	1	0	1	1	NCAPH2	gi|148368978|ref|NP_689512.2|	605	0	0	3	0	0	1	-1.067	-1.3532	0.970741	0.907819	0.405165	NCAPH2	gi|148368978|ref|NP_689512.2|	0	0	3	3	0	2	-0.005	-0.0082	1	0.855066	0.816117	NCAPH2	gi|148368978|ref|NP_689512.2|	0	0	3	2	3	14	1.013	2.0324	0.841499	0.402002	0.940985	NCAPH2	gi|148368978|ref|NP_689512.2|
3.3998	0.5316	-0.0515	-0.3784	1	0	1	1	ZNF512	gi|40217790|ref|NP_115810.2|	567	0	0	0	8	8	15	2.044	3.3998	0.240182	0.059852	0.86502	ZNF512	gi|40217790|ref|NP_115810.2|	0	0	0	0	2	2	0.386	0.5316	1	0.772432	0.90069	ZNF512	gi|40217790|ref|NP_115810.2|	0	0	0	0	0	2	-0.039	-0.0515	1	0.873477	0.748896	ZNF512	gi|40217790|ref|NP_115810.2|
-0.2179	1.3556	2.0835	-0.4206	1	0	1	1	KIFC1	gi|167555110|ref|NP_002254.2|	673	0	0	0	0	1	2	-0.177	-0.2179	1	0.835266	0.712103	KIFC1	gi|167555110|ref|NP_002254.2|	0	0	0	6	0	2	0.947	1.3556	1	0.570262	0.956517	KIFC1	gi|167555110|ref|NP_002254.2|	0	0	0	4	5	7	1.428	2.0835	0.820089	0.38707	0.939995	KIFC1	gi|167555110|ref|NP_002254.2|
0.3908	0.4802	3.0102	-0.0411	1	0	1	1	PHIP	gi|34996489|ref|NP_060404.3|	1821	0	0	0	0	2	3	0.287	0.3908	1	0.731859	0.826887	PHIP	gi|34996489|ref|NP_060404.3|	0	0	0	0	0	3	0.364	0.4802	1	0.782213	0.89434	PHIP	gi|34996489|ref|NP_060404.3|	0	0	0	5	8	11	1.872	3.0102	0.4296	0.162851	0.907062	PHIP	gi|34996489|ref|NP_060404.3|
2.6052	0.6618	0.0536	-0.448	1	0	1	1	KPNA6	gi|6912478|ref|NP_036448.1|	536	1	6	3	15	14	11	0.847	2.6052	0.522441	0.171826	0.895591	KPNA6	gi|6912478|ref|NP_036448.1|	1	6	3	0	0	15	0.256	0.6618	1	0.746291	0.914932	KPNA6	gi|6912478|ref|NP_036448.1|	1	6	3	0	0	13	0.021	0.0536	1	0.862167	0.771039	KPNA6	gi|6912478|ref|NP_036448.1|
0.7906	-0.293	2.4079	-0.4498	1	0	1	1	UPF1	gi|18375673|ref|NP_002902.2|	1118	0	0	0	1	0	6	0.524	0.7906	1	0.638353	0.875822	UPF1	gi|18375673|ref|NP_002902.2|	0	0	0	1	0	1	-0.246	-0.293	1	0.88468	0.751303	UPF1	gi|18375673|ref|NP_002902.2|	0	0	0	0	4	13	1.501	2.4079	0.680202	0.299057	0.930964	UPF1	gi|18375673|ref|NP_002902.2|
1.0049	0.7762	2.4289	-0.3653	1	0	1	1	STAG1	gi|62243696|ref|NP_005853.2|	1258	0	0	0	0	2	5	0.667	1.0049	1	0.581824	0.893488	STAG1	gi|62243696|ref|NP_005853.2|	0	0	0	1	0	3	0.538	0.7762	1	0.722182	0.925283	STAG1	gi|62243696|ref|NP_005853.2|	0	0	0	0	1	14	1.489	2.4289	0.671062	0.293222	0.930184	STAG1	gi|62243696|ref|NP_005853.2|
0.0103	2.0642	-0.8426	-1.189	1	0	1	1	TPX2	gi|20127519|ref|NP_036244.2|	747	0	2	2	4	2	2	0.006	0.0103	1	0.801058	0.76221	TPX2	gi|20127519|ref|NP_036244.2|	0	2	2	0	0	16	1.081	2.0642	0.816565	0.354942	0.955638	TPX2	gi|20127519|ref|NP_036244.2|	0	2	2	2	0	1	-0.621	-0.8426	1	0.926432	0.523295	TPX2	gi|20127519|ref|NP_036244.2|
2.7266	-0.3767	-0.9117	0.8749	1	0	1	1	SRRM1	gi|42542379|ref|NP_005830.2|	904	0	2	2	8	9	12	1.343	2.7266	0.472198	0.148384	0.890747	SRRM1	gi|42542379|ref|NP_005830.2|	0	2	2	0	0	3	-0.241	-0.3767	1	0.891209	0.731131	SRRM1	gi|42542379|ref|NP_005830.2|	0	2	2	0	0	2	-0.652	-0.9117	1	0.928277	0.50148	SRRM1	gi|42542379|ref|NP_005830.2|
2.9595	-0.3165	1.1586	0.224	1	0	1	1	SNX18	gi|157057543|ref|NP_443102.2|	628	0	0	0	4	7	17	1.821	2.9595	0.382216	0.112159	0.881903	SNX18	gi|157057543|ref|NP_443102.2|	0	0	0	0	0	0	-0.284	-0.3165	1	0.886372	0.746358	SNX18	gi|157057543|ref|NP_443102.2|	0	0	0	2	4	3	0.821	1.1586	1	0.647919	0.924845	SNX18	gi|157057543|ref|NP_443102.2|
2.3814	0.4336	1.4295	0.883	1	0	1	1	FXR2	gi|259013556|ref|NP_004851.2|	673	0	0	1	5	9	10	1.779	2.3814	0.619519	0.216195	0.903195	FXR2	gi|259013556|ref|NP_004851.2|	0	0	1	0	0	3	0.348	0.4336	1	0.790457	0.888467	FXR2	gi|259013556|ref|NP_004851.2|	0	0	1	5	0	5	1.02	1.4295	1	0.574709	0.937758	FXR2	gi|259013556|ref|NP_004851.2|
1.3139	2.478	1.5018	0.506	1	0	1	1	WAPAL	gi|42734325|ref|NP_055860.1|	1190	0	0	1	0	2	8	0.877	1.3139	1	0.497563	0.909158	WAPAL	gi|42734325|ref|NP_055860.1|	0	0	1	10	0	5	1.57	2.478	0.640947	0.238548	0.94389	WAPAL	gi|42734325|ref|NP_055860.1|	0	0	1	0	3	7	1.023	1.5018	1	0.553523	0.939921	WAPAL	gi|42734325|ref|NP_055860.1|
2.8466	1.4851	-0.4419	-0.431	1	0	1	1	DDX54	gi|164419743|ref|NP_001104792.1|	882	0	0	0	4	7	14	1.707	2.8466	0.424689	0.128651	0.886153	DDX54	gi|164419743|ref|NP_001104792.1|	0	0	0	0	4	4	1.036	1.4851	1	0.531452	0.958998	DDX54	gi|164419743|ref|NP_001104792.1|	0	0	0	0	0	1	-0.398	-0.4419	1	0.907437	0.647152	DDX54	gi|164419743|ref|NP_001104792.1|
1.5956	0.773	6.2264	-0.3974	1	0	1	1	ZNF512B	gi|34013528|ref|NP_065764.1|	892	0	0	0	3	3	6	0.98	1.5956	0.963449	0.417153	0.915339	ZNF512B	gi|34013528|ref|NP_065764.1|	0	0	0	0	0	4	0.564	0.773	1	0.722182	0.925284	ZNF512B	gi|34013528|ref|NP_065764.1|	0	0	0	53	43	73	3.788	6.2264	0.001594	0.00013	0.840684	ZNF512B	gi|34013528|ref|NP_065764.1|
2.0671	1.0984	0.1747	-0.5577	1	0	1	1	ELMSAN1	gi|112807226|ref|NP_001036783.1|	1045	0	0	0	3	5	10	1.306	2.0671	0.76063	0.290393	0.911853	ELMSAN1	gi|112807226|ref|NP_001036783.1|	0	0	0	0	0	6	0.769	1.0984	1	0.641668	0.947215	ELMSAN1	gi|112807226|ref|NP_001036783.1|	0	0	0	1	1	3	0.128	0.1747	1	0.845539	0.797883	ELMSAN1	gi|112807226|ref|NP_001036783.1|
0.9752	2.0523	-0.5418	-0.4743	1	0	1	1	POLRMT	gi|110618253|ref|NP_005026.3|	1230	0	0	0	2	1	6	0.652	0.9752	1	0.589733	0.891414	POLRMT	gi|110618253|ref|NP_005026.3|	0	0	0	0	0	13	1.481	2.0523	0.821313	0.358883	0.955916	POLRMT	gi|110618253|ref|NP_005026.3|	0	0	0	1	1	0	-0.476	-0.5418	1	0.913789	0.616522	POLRMT	gi|110618253|ref|NP_005026.3|
2.0044	-0.1716	0.8817	0.8394	1	0	1	1	MPG	gi|62632765|ref|NP_001015052.1|	293	0	0	0	7	2	6	1.268	2.0044	0.788732	0.307942	0.913195	MPG	gi|62632765|ref|NP_001015052.1|	0	0	0	0	0	1	-0.147	-0.1716	1	0.873027	0.781049	MPG	gi|62632765|ref|NP_001015052.1|	0	0	0	2	0	4	0.622	0.8817	1	0.716192	0.902261	MPG	gi|62632765|ref|NP_001015052.1|
2.3797	0.045	1.5282	0.2067	1	0	1	1	BLM	gi|4557365|ref|NP_000048.1|	1417	0	0	0	9	4	7	1.511	2.3797	0.620273	0.218363	0.903514	BLM	gi|4557365|ref|NP_000048.1|	0	0	0	0	0	2	0.034	0.045	1	0.848651	0.826377	BLM	gi|4557365|ref|NP_000048.1|	0	0	0	0	0	9	1.02	1.5282	1	0.547121	0.940456	BLM	gi|4557365|ref|NP_000048.1|
0.7305	5.8043	0.7006	0.1464	1	0	1	1	ACTR6	gi|11968057|ref|NP_071941.1|	396	0	0	0	0	2	5	0.516	0.7305	1	0.653093	0.869991	ACTR6	gi|11968057|ref|NP_071941.1|	0	0	0	5	0	72	3.12	5.8043	0.001551	0.000159	0.862677	ACTR6	gi|11968057|ref|NP_071941.1|	0	0	0	0	1	5	0.491	0.7006	1	0.755709	0.882071	ACTR6	gi|11968057|ref|NP_071941.1|
1.6896	-0.0722	2.6528	0.9563	1	0	1	1	EIF4A2	gi|83700235|ref|NP_001958.2|	407	0	0	0	0	7	5	1.103	1.6896	0.925166	0.392479	0.915834	EIF4A2	gi|83700235|ref|NP_001958.2|	0	0	0	0	0	1	-0.058	-0.0722	1	0.862623	0.802641	EIF4A2	gi|83700235|ref|NP_001958.2|	0	0	0	4	0	15	1.685	2.6528	0.57456	0.237724	0.921688	EIF4A2	gi|83700235|ref|NP_001958.2|
3.0006	0.3995	0.1607	-0.8866	1	0	1	1	LUC7L	gi|41393554|ref|NP_958815.1|	371	0	1	0	9	7	16	1.733	3.0006	0.367331	0.105147	0.879972	LUC7L	gi|41393554|ref|NP_958815.1|	0	1	0	0	3	2	0.276	0.3995	1	0.796166	0.884088	LUC7L	gi|41393554|ref|NP_958815.1|	0	1	0	4	0	0	0.111	0.1607	1	0.847606	0.794849	LUC7L	gi|41393554|ref|NP_958815.1|
-0.7352	0.923	3.471	-0.5759	1	0	1	1	CREBBP	gi|119943104|ref|NP_004371.2|	2442	1	0	1	0	1	0	-0.649	-0.7352	1	0.884983	0.58281	CREBBP	gi|119943104|ref|NP_004371.2|	1	0	1	6	0	0	0.679	0.923	1	0.686863	0.936882	CREBBP	gi|119943104|ref|NP_004371.2|	1	0	1	6	12	15	1.961	3.471	0.271961	0.090243	0.888648	CREBBP	gi|119943104|ref|NP_004371.2|
1.3464	2.8193	0.2112	0.1936	1	0	1	1	FAM115A	gi|7662276|ref|NP_055534.1|	921	0	0	0	2	2	7	0.899	1.3464	1	0.489254	0.910149	FAM115A	gi|7662276|ref|NP_055534.1|	0	0	0	0	0	18	1.815	2.8193	0.491152	0.158961	0.931697	FAM115A	gi|7662276|ref|NP_055534.1|	0	0	0	0	0	3	0.162	0.2112	1	0.841315	0.803849	FAM115A	gi|7662276|ref|NP_055534.1|
2.4587	1.185	-0.1746	-0.5292	1	0	1	1	CIZ1	gi|196115141|ref|NP_001124487.1|	842	0	1	0	4	5	13	1.607	2.4587	0.585459	0.20146	0.900881	CIZ1	gi|196115141|ref|NP_001124487.1|	0	1	0	4	0	3	0.816	1.185	1	0.618599	0.951016	CIZ1	gi|196115141|ref|NP_001124487.1|	0	1	0	0	0	2	-0.132	-0.1746	1	0.886496	0.717889	CIZ1	gi|196115141|ref|NP_001124487.1|
-0.6625	2.029	-0.044	-0.063	1	0	1	1	MICU2	gi|22749443|ref|NP_689939.1|	434	0	0	1	0	1	1	-0.555	-0.6625	1	0.88011	0.601574	MICU2	gi|22749443|ref|NP_689939.1|	0	0	1	0	0	11	1.297	2.029	0.830544	0.364803	0.956321	MICU2	gi|22749443|ref|NP_689939.1|	0	0	1	0	0	2	-0.035	-0.044	1	0.87265	0.750648	MICU2	gi|22749443|ref|NP_689939.1|
2.2041	0.9915	0.5089	-0.4571	1	0	1	1	LYAR	gi|224591430|ref|NP_001139197.1|	379	0	0	0	7	4	6	1.362	2.2041	0.698915	0.256642	0.908516	LYAR	gi|224591430|ref|NP_001139197.1|	0	0	0	2	0	4	0.713	0.9915	1	0.670577	0.941106	LYAR	gi|224591430|ref|NP_001139197.1|	0	0	0	0	0	4	0.376	0.5089	1	0.792423	0.856131	LYAR	gi|224591430|ref|NP_001139197.1|
5.4941	1.2217	-0.4142	-0.408	1	0	1	1	BRIX1	gi|55770900|ref|NP_060791.3|	353	0	0	0	36	19	153	4.109	5.4941	0.006257	0.00061	0.818415	BRIX1	gi|55770900|ref|NP_060791.3|	0	0	0	0	1	6	0.911	1.2217	1	0.609521	0.952285	BRIX1	gi|55770900|ref|NP_060791.3|	0	0	0	0	0	1	-0.386	-0.4142	1	0.905931	0.653558	BRIX1	gi|55770900|ref|NP_060791.3|
2.0694	1.3224	1.094	-0.4018	1	0	1	1	DNTTIP1	gi|16418441|ref|NP_443183.1|	329	0	0	0	2	4	11	1.406	2.0694	0.759596	0.290399	0.911853	DNTTIP1	gi|16418441|ref|NP_443183.1|	0	0	0	0	0	7	1.022	1.3224	1	0.579761	0.955667	DNTTIP1	gi|16418441|ref|NP_443183.1|	0	0	0	0	3	5	0.827	1.094	1	0.663359	0.920802	DNTTIP1	gi|16418441|ref|NP_443183.1|
1.0254	0.5023	2.1361	-0.3463	1	0	1	1	ZNF219	gi|156416026|ref|NP_001095924.1|	722	0	0	0	0	1	7	0.735	1.0254	1	0.576521	0.894814	ZNF219	gi|156416026|ref|NP_001095924.1|	0	0	0	3	0	0	0.389	0.5023	1	0.77737	0.897563	ZNF219	gi|156416026|ref|NP_001095924.1|	0	0	0	0	6	9	1.46	2.1361	0.797795	0.372272	0.93885	ZNF219	gi|156416026|ref|NP_001095924.1|
1.2686	2.0058	1.57	-0.3202	1	0	1	1	GLTSCR1	gi|163914392|ref|NP_056526.3|	1560	0	0	0	0	0	9	0.93	1.2686	1	0.511382	0.907305	GLTSCR1	gi|163914392|ref|NP_056526.3|	0	0	0	5	0	7	1.397	2.0058	0.839644	0.372745	0.956833	GLTSCR1	gi|163914392|ref|NP_056526.3|	0	0	0	4	0	7	1.188	1.57	1	0.534243	0.941381	GLTSCR1	gi|163914392|ref|NP_056526.3|
-0.8027	-0.7564	0.1904	0.8198	0	0	0	0	RPLP2	gi|4506671|ref|NP_000995.1|	115	5	0	4	2	1	7	-0.344	-0.8027	1	0.889334	0.563732	RPLP2	gi|4506671|ref|NP_000995.1|	5	0	4	6	1	1	-0.332	-0.7564	1	0.914608	0.619424	RPLP2	gi|4506671|ref|NP_000995.1|	5	0	4	4	2	8	0.076	0.1904	1	0.843442	0.800882	RPLP2	gi|4506671|ref|NP_000995.1|
-30.5842	-28.3962	-27.0935	-17.4071	0	0	0	0	KRT2	gi|47132620|ref|NP_000414.2|	639	907	456	25	51	12	80	-2.746	-30.5842	0	0.786361	0	KRT2	gi|47132620|ref|NP_000414.2|	907	456	25	157	8	25	-2.184	-28.3962	0	0.841589	0	KRT2	gi|47132620|ref|NP_000414.2|	907	456	25	33	35	7	-3.256	-27.0935	0	0.827635	0	KRT2	gi|47132620|ref|NP_000414.2|
-1.485	0.9081	0.6928	-1.6762	0	0	0	0	YWHAE	gi|5803225|ref|NP_006752.1|	255	11	8	31	11	11	39	-0.279	-1.485	0.921514	0.908666	0.368553	YWHAE	gi|5803225|ref|NP_006752.1|	11	8	31	48	2	21	0.16	0.9081	1	0.690053	0.935979	YWHAE	gi|5803225|ref|NP_006752.1|	11	8	31	24	16	40	0.124	0.6928	1	0.757267	0.881131	YWHAE	gi|5803225|ref|NP_006752.1|
-7.0495	-4.3774	-1.2805	-8.1853	0	0	0	0	PTGES3	gi|23308579|ref|NP_006592.3|	160	46	64	11	34	9	21	-1.112	-7.0495	1.3e-05	0.806368	1e-06	PTGES3	gi|23308579|ref|NP_006592.3|	46	64	11	30	10	37	-0.648	-4.3774	0.014575	0.875853	0.001361	PTGES3	gi|23308579|ref|NP_006592.3|	46	64	11	37	31	79	-0.16	-1.2805	0.950955	0.933077	0.381522	PTGES3	gi|23308579|ref|NP_006592.3|
-3.9328	-2.8881	-4.9663	-3.5392	0	0	0	0	EIF4A1	gi|4503529|ref|NP_001407.1|	406	53	10	12	14	12	37	-0.689	-3.9328	0.077448	0.848693	0.01103	EIF4A1	gi|4503529|ref|NP_001407.1|	53	10	12	17	3	34	-0.534	-2.8881	0.253512	0.902833	0.051266	EIF4A1	gi|4503529|ref|NP_001407.1|	53	10	12	4	17	19	-1.002	-4.9663	0.00266	0.861369	0.000245	EIF4A1	gi|4503529|ref|NP_001407.1|
-3.074	-0.5718	-2.3807	-2.452	0	0	0	0	TPI1	gi|226529917|ref|NP_001152759.1|	286	2	1	27	3	10	7	-0.907	-3.074	0.274082	0.871948	0.05568	TPI1	gi|226529917|ref|NP_001152759.1|	2	1	27	27	3	2	-0.145	-0.5718	1	0.904911	0.676152	TPI1	gi|226529917|ref|NP_001152759.1|	2	1	27	3	8	11	-0.675	-2.3807	0.456619	0.915717	0.103783	TPI1	gi|226529917|ref|NP_001152759.1|
-4.7985	-3.0175	-3.7278	-2.7777	0	0	0	0	PFN1	gi|4826898|ref|NP_005013.1|	140	5	15	20	2	3	8	-1.617	-4.7985	0.012716	0.831703	0.001396	PFN1	gi|4826898|ref|NP_005013.1|	5	15	20	14	2	5	-0.849	-3.0175	0.209989	0.89964	0.039785	PFN1	gi|4826898|ref|NP_005013.1|	5	15	20	3	5	11	-1.087	-3.7278	0.055308	0.881531	0.007386	PFN1	gi|4826898|ref|NP_005013.1|
-5.073	-0.9363	-4.0884	-1.1486	0	0	0	0	ENO1	gi|4503571|ref|NP_001419.1|	434	20	24	67	8	22	55	-0.746	-5.073	0.006426	0.8274	0.000663	ENO1	gi|4503571|ref|NP_001419.1|	20	24	67	96	5	19	-0.127	-0.9363	1	0.921632	0.558425	ENO1	gi|4503571|ref|NP_001419.1|	20	24	67	15	28	47	-0.568	-4.0884	0.025265	0.874435	0.003005	ENO1	gi|4503571|ref|NP_001419.1|
-35.21	-30.3389	-33.7226	-19.1081	0	0	0	0	KRT1	gi|119395750|ref|NP_006112.3|	644	1126	595	18	157	22	90	-2.346	-35.21	0	0.784872	0	KRT1	gi|119395750|ref|NP_006112.3|	1126	595	18	224	57	44	-1.883	-30.3389	0	0.840621	0	KRT1	gi|119395750|ref|NP_006112.3|	1126	595	18	154	77	32	-2.243	-33.7226	0	0.826406	0	KRT1	gi|119395750|ref|NP_006112.3|
-9.3367	-12.0499	-8.1168	-13.4242	0	0	0	0	FLNA	gi|116063573|ref|NP_001447.2|	2639	185	214	387	232	131	433	-0.469	-9.3367	0	0.796351	0	FLNA	gi|116063573|ref|NP_001447.2|	185	214	387	107	23	341	-0.713	-12.0499	0	0.846047	0	FLNA	gi|116063573|ref|NP_001447.2|	185	214	387	236	166	323	-0.433	-8.1168	0	0.842123	0	FLNA	gi|116063573|ref|NP_001447.2|
-33.9183	-28.9129	-31.3044	-17.4347	0	0	0	0	KRT9	gi|55956899|ref|NP_000217.2|	623	1062	337	51	87	27	98	-2.399	-33.9183	0	0.785302	0	KRT9	gi|55956899|ref|NP_000217.2|	1062	337	51	77	28	13	-2.702	-28.9129	0	0.8413	0	KRT9	gi|55956899|ref|NP_000217.2|	1062	337	51	80	33	30	-2.663	-31.3044	0	0.827058	0	KRT9	gi|55956899|ref|NP_000217.2|
-44.3568	-36.5537	-42.99	-19.169	0	0	0	0	KRT10	gi|195972866|ref|NP_000412.3|	584	1504	1211	49	157	107	233	-2.195	-44.3568	0	0.783776	0	KRT10	gi|195972866|ref|NP_000412.3|	1504	1211	49	685	23	96	-1.432	-36.5537	0	0.840008	0	KRT10	gi|195972866|ref|NP_000412.3|	1504	1211	49	129	128	46	-2.56	-42.99	0	0.82535	0	KRT10	gi|195972866|ref|NP_000412.3|
-8.9878	-9.9621	-10.2745	-4.6578	0	0	0	0	CLTC	gi|4758012|ref|NP_004850.1|	1675	319	240	73	197	113	274	-0.553	-8.9878	0	0.797185	0	CLTC	gi|4758012|ref|NP_004850.1|	319	240	73	161	15	229	-0.634	-9.9621	0	0.850072	0	CLTC	gi|4758012|ref|NP_004850.1|	319	240	73	104	105	269	-0.625	-10.2745	0	0.836073	0	CLTC	gi|4758012|ref|NP_004850.1|
-4.9219	-4.9286	-6.707	-5.0973	0	0	0	0	EIF1AX	gi|4503499|ref|NP_001403.1|	144	71	13	8	14	6	48	-0.788	-4.9219	0.009414	0.82965	0.000993	EIF1AX	gi|4503499|ref|NP_001403.1|	71	13	8	10	5	30	-0.92	-4.9286	0.003182	0.870369	0.000239	EIF1AX	gi|4503499|ref|NP_001403.1|	71	13	8	10	6	20	-1.298	-6.707	8e-06	0.847371	0	EIF1AX	gi|4503499|ref|NP_001403.1|
-14.9198	-9.697	-11.318	-13.8288	0	0	0	0	GAPDH	gi|7669492|ref|NP_002037.2|	335	94	66	235	21	40	67	-1.606	-14.9198	0	0.790277	0	GAPDH	gi|7669492|ref|NP_002037.2|	94	66	235	146	3	55	-0.865	-9.697	0	0.850762	0	GAPDH	gi|7669492|ref|NP_002037.2|	94	66	235	53	36	115	-1.013	-11.318	0	0.833668	0	GAPDH	gi|7669492|ref|NP_002037.2|
-7.1074	-3.6308	-4.6659	-4.1671	0	0	0	0	HSP90AB1	gi|20149594|ref|NP_031381.2|	724	44	17	47	14	22	22	-1.076	-7.1074	1e-05	0.805945	1e-06	HSP90AB1	gi|20149594|ref|NP_031381.2|	44	17	47	34	7	37	-0.509	-3.6308	0.074393	0.886657	0.010239	HSP90AB1	gi|20149594|ref|NP_031381.2|	44	17	47	9	24	44	-0.675	-4.6659	0.006055	0.865285	0.000613	HSP90AB1	gi|20149594|ref|NP_031381.2|
-42.9179	-22.8903	-34.7003	-38.0896	0	0	0	0	NCL	gi|55956788|ref|NP_005372.2|	710	1201	1096	356	435	62	330	-1.645	-42.9179	0	0.784216	0	NCL	gi|55956788|ref|NP_005372.2|	1201	1096	356	602	480	531	-0.696	-22.8903	0	0.842334	0	NCL	gi|55956788|ref|NP_005372.2|	1201	1096	356	625	96	515	-1.117	-34.7003	0	0.826009	0	NCL	gi|55956788|ref|NP_005372.2|
-8.8089	-8.1252	0.0118	1.7272	0	0	0	0	TNPO1	gi|23510381|ref|NP_694858.1|	890	50	88	117	22	49	103	-0.855	-8.8089	0	0.797681	0	TNPO1	gi|23510381|ref|NP_694858.1|	50	88	117	71	2	62	-0.825	-8.1252	0	0.855017	0	TNPO1	gi|23510381|ref|NP_694858.1|	50	88	117	40	75	245	0.001	0.0118	1	0.866659	0.762685	TNPO1	gi|23510381|ref|NP_694858.1|
-5.2571	-4.3475	-4.4752	-5.1551	0	0	0	0	SUPT5H	gi|195546900|ref|NP_001124296.1|	1087	25	13	4	1	5	4	-1.873	-5.2571	0.003957	0.824721	0.000391	SUPT5H	gi|195546900|ref|NP_001124296.1|	25	13	4	5	3	4	-1.458	-4.3475	0.015702	0.876232	0.001499	SUPT5H	gi|195546900|ref|NP_001124296.1|	25	13	4	6	1	9	-1.294	-4.4752	0.009928	0.868033	0.001058	SUPT5H	gi|195546900|ref|NP_001124296.1|
-5.1874	-4.1373	-4.3415	-5.1144	0	0	0	0	SUPT5H	gi|195546902|ref|NP_001124297.1|	1083	25	13	4	1	5	4	-1.878	-5.1874	0.004766	0.825687	0.000476	SUPT5H	gi|195546902|ref|NP_001124297.1|	25	13	4	5	3	4	-1.454	-4.1373	0.025906	0.878841	0.002738	SUPT5H	gi|195546902|ref|NP_001124297.1|	25	13	4	6	1	9	-1.297	-4.3415	0.013858	0.870166	0.001545	SUPT5H	gi|195546902|ref|NP_001124297.1|
-15.5601	-13.859	-14.1922	-16.7733	0	0	0	0	SUPT6H	gi|27597090|ref|NP_003161.2|	1726	354	55	12	45	37	73	-1.484	-15.5601	0	0.789496	0	SUPT6H	gi|27597090|ref|NP_003161.2|	354	55	12	39	11	79	-1.379	-13.859	0	0.844376	0	SUPT6H	gi|27597090|ref|NP_003161.2|	354	55	12	46	43	88	-1.22	-14.1922	0	0.830532	0	SUPT6H	gi|27597090|ref|NP_003161.2|
-4.1108	0.4543	-2.1148	-2.7617	0	0	0	0	RPS27A	gi|294459921|ref|NP_001170884.1|	156	13	12	13	6	7	6	-1.178	-4.1108	0.055846	0.844718	0.00748	RPS27A	gi|294459921|ref|NP_001170884.1|	13	12	13	22	14	15	0.096	0.4543	1	0.78696	0.891021	RPS27A	gi|294459921|ref|NP_001170884.1|	13	12	13	8	10	14	-0.524	-2.1148	0.587155	0.922479	0.153743	RPS27A	gi|294459921|ref|NP_001170884.1|
-7.3361	-15.1347	-9.8831	-2.0056	0	0	0	0	EEF1A1	gi|4503471|ref|NP_001393.1|	462	232	229	442	446	27	556	-0.346	-7.3361	4e-06	0.804414	0	EEF1A1	gi|4503471|ref|NP_001393.1|	232	229	442	170	12	267	-0.894	-15.1347	0	0.843352	0	EEF1A1	gi|4503471|ref|NP_001393.1|	232	229	442	242	154	393	-0.489	-9.8831	0	0.83717	0	EEF1A1	gi|4503471|ref|NP_001393.1|
-6.8462	-2.8989	0.6363	-3.407	0	0	0	0	HSP90AA1	gi|153792590|ref|NP_001017963.2|	854	79	28	35	18	13	54	-0.992	-6.8462	2.7e-05	0.80793	2e-06	HSP90AA1	gi|153792590|ref|NP_001017963.2|	79	28	35	40	8	71	-0.371	-2.8989	0.249661	0.902509	0.050011	HSP90AA1	gi|153792590|ref|NP_001017963.2|	79	28	35	29	48	139	0.077	0.6363	1	0.767964	0.874325	HSP90AA1	gi|153792590|ref|NP_001017963.2|
-1.5206	1.628	1.7832	-1.8745	0	0	0	0	MCM3	gi|394582093|ref|NP_002379.3|	853	42	10	15	9	19	54	-0.252	-1.5206	0.907751	0.908716	0.35744	MCM3	gi|394582093|ref|NP_002379.3|	42	10	15	56	17	31	0.264	1.628	0.972854	0.489649	0.960132	MCM3	gi|394582093|ref|NP_002379.3|	42	10	15	18	17	88	0.275	1.7832	0.941021	0.473489	0.943241	MCM3	gi|394582093|ref|NP_002379.3|
-16.1468	-10.9998	-14.8766	-14.64	0	0	0	0	SET	gi|170763498|ref|NP_003002.2|	277	225	113	33	10	14	14	-2.775	-16.1468	0	0.788826	0	SET	gi|170763498|ref|NP_003002.2|	225	113	33	49	49	60	-1.052	-10.9998	0	0.847632	0	SET	gi|170763498|ref|NP_003002.2|	225	113	33	18	19	65	-1.65	-14.8766	0	0.829928	0	SET	gi|170763498|ref|NP_003002.2|
-1.8316	-1.3481	-2.6562	-4.5343	0	0	0	0	TRIM28	gi|5032179|ref|NP_005753.1|	835	16	12	87	16	52	80	-0.223	-1.8316	0.780619	0.906165	0.272425	TRIM28	gi|5032179|ref|NP_005753.1|	16	12	87	75	1	40	-0.175	-1.3481	0.974027	0.929111	0.41341	TRIM28	gi|5032179|ref|NP_005753.1|	16	12	87	21	24	68	-0.367	-2.6562	0.331791	0.908431	0.066821	TRIM28	gi|5032179|ref|NP_005753.1|
-5.2109	-5.0647	-4.6276	-2.948	0	0	0	0	EEF2	gi|4503483|ref|NP_001952.1|	858	42	40	46	14	34	59	-0.671	-5.2109	0.004478	0.825408	0.00045	EEF2	gi|4503483|ref|NP_001952.1|	42	40	46	19	2	52	-0.762	-5.0647	0.002096	0.869263	0.000153	EEF2	gi|4503483|ref|NP_001952.1|	42	40	46	24	27	49	-0.602	-4.6276	0.006699	0.865816	0.000685	EEF2	gi|4503483|ref|NP_001952.1|
-15.2447	-13.8708	-13.327	-14.7399	0	0	0	0	ANP32A	gi|5453880|ref|NP_006296.1|	249	218	113	7	12	15	13	-2.591	-15.2447	0	0.789885	0	ANP32A	gi|5453880|ref|NP_006296.1|	218	113	7	29	6	53	-1.543	-13.8708	0	0.844365	0	ANP32A	gi|5453880|ref|NP_006296.1|	218	113	7	23	20	77	-1.378	-13.327	0	0.831326	0	ANP32A	gi|5453880|ref|NP_006296.1|
-5.1201	-3.9255	-4.1072	-1.2811	0	0	0	0	RPSA	gi|59859885|ref|NP_001012321.1|	295	28	9	5	1	7	3	-1.862	-5.1201	0.005688	0.826677	0.000578	RPSA	gi|59859885|ref|NP_001012321.1|	28	9	5	6	2	7	-1.258	-3.9255	0.041269	0.881802	0.004846	RPSA	gi|59859885|ref|NP_001012321.1|	28	9	5	4	6	8	-1.212	-4.1072	0.024197	0.874162	0.002889	RPSA	gi|59859885|ref|NP_001012321.1|
-10.9845	-7.8133	-10.5091	-4.3682	0	0	0	0	KRT5	gi|119395754|ref|NP_000415.2|	590	42	129	0	7	0	17	-2.417	-10.9845	0	0.793704	0	KRT5	gi|119395754|ref|NP_000415.2|	42	129	0	64	2	4	-1.096	-7.8133	0	0.855882	0	KRT5	gi|119395754|ref|NP_000415.2|	42	129	0	14	12	8	-1.985	-10.5091	0	0.835453	0	KRT5	gi|119395754|ref|NP_000415.2|
-11.724	-8.3283	-3.4769	-5.8291	0	0	0	0	HNRNPU	gi|74136883|ref|NP_114032.2|	825	122	100	61	46	31	49	-1.288	-11.724	0	0.792842	0	HNRNPU	gi|74136883|ref|NP_114032.2|	122	100	61	60	19	70	-0.839	-8.3283	0	0.854452	0	HNRNPU	gi|74136883|ref|NP_114032.2|	122	100	61	98	38	162	-0.295	-3.4769	0.090592	0.887217	0.013303	HNRNPU	gi|74136883|ref|NP_114032.2|
-0.793	-0.3824	-3.5542	-2.4602	0	0	0	0	HNRNPA1	gi|14043070|ref|NP_112420.1|	372	86	72	108	87	108	209	-0.063	-0.793	1	0.888744	0.566475	HNRNPA1	gi|14043070|ref|NP_112420.1|	86	72	108	202	16	96	-0.031	-0.3824	1	0.891725	0.729402	HNRNPA1	gi|14043070|ref|NP_112420.1|	86	72	108	72	42	166	-0.297	-3.5542	0.078175	0.885318	0.011047	HNRNPA1	gi|14043070|ref|NP_112420.1|
-4.3676	0.1459	0.0037	-1.9891	0	0	0	0	HNRNPH1	gi|381342476|ref|NP_001244222.1|	449	9	16	16	10	4	6	-1.178	-4.3676	0.033445	0.839459	0.004135	HNRNPH1	gi|381342476|ref|NP_001244222.1|	9	16	16	38	4	10	0.03	0.1459	1	0.835707	0.844391	HNRNPH1	gi|381342476|ref|NP_001244222.1|	9	16	16	40	3	16	0.001	0.0037	1	0.867536	0.76099	HNRNPH1	gi|381342476|ref|NP_001244222.1|
-15.2006	-12.5979	-12.1794	-14.0821	0	0	0	0	ANP32B	gi|5454088|ref|NP_006392.1|	251	154	86	71	16	5	27	-2.336	-15.2006	0	0.789946	0	ANP32B	gi|5454088|ref|NP_006392.1|	154	86	71	32	2	36	-1.667	-12.5979	0	0.845469	0	ANP32B	gi|5454088|ref|NP_006392.1|	154	86	71	61	29	30	-1.298	-12.1794	0	0.832451	0	ANP32B	gi|5454088|ref|NP_006392.1|
-7.0161	-2.4128	-4.6165	-5.0413	0	0	0	0	NACA	gi|163965364|ref|NP_001106673.1|	215	46	29	37	42	1	18	-1.09	-7.0161	1.5e-05	0.806656	1e-06	NACA	gi|163965364|ref|NP_001106673.1|	46	29	37	35	41	21	-0.35	-2.4128	0.459754	0.914738	0.115615	NACA	gi|163965364|ref|NP_001106673.1|	46	29	37	39	16	25	-0.694	-4.6165	0.006897	0.865923	0.000701	NACA	gi|163965364|ref|NP_001106673.1|
-1.8254	-0.8419	1.3554	0.2525	0	0	0	0	PRDX1	gi|320461711|ref|NP_001189360.1|	199	0	4	10	2	4	7	-0.695	-1.8254	0.783252	0.906314	0.274941	PRDX1	gi|320461711|ref|NP_001189360.1|	0	4	10	9	3	2	-0.319	-0.8419	1	0.918185	0.591558	PRDX1	gi|320461711|ref|NP_001189360.1|	0	4	10	5	13	16	0.404	1.3554	1	0.595575	0.935	PRDX1	gi|320461711|ref|NP_001189360.1|
-6.821	1.3986	-7.9096	-6.2182	0	0	0	0	NUCKS1	gi|56118310|ref|NP_073568.2|	243	37	50	43	17	25	37	-0.99	-6.821	2.9e-05	0.808085	2e-06	NUCKS1	gi|56118310|ref|NP_073568.2|	37	50	43	70	94	21	0.157	1.3986	1	0.55875	0.957412	NUCKS1	gi|56118310|ref|NP_073568.2|	37	50	43	18	15	20	-1.259	-7.9096	0	0.842727	0	NUCKS1	gi|56118310|ref|NP_073568.2|
-11.269	-6.2354	-7.685	-6.0527	0	0	0	0	HNRNPK	gi|14165435|ref|NP_112552.1|	463	55	74	92	24	27	45	-1.315	-11.269	0	0.793353	0	HNRNPK	gi|14165435|ref|NP_112552.1|	55	74	92	81	9	54	-0.636	-6.2354	3.4e-05	0.861604	2e-06	HNRNPK	gi|14165435|ref|NP_112552.1|	55	74	92	66	20	58	-0.79	-7.685	0	0.843438	0	HNRNPK	gi|14165435|ref|NP_112552.1|
-2.5159	-0.1662	-4.0458	1.9933	0	0	0	0	ECI1	gi|62530384|ref|NP_001910.2|	302	3	28	22	5	10	37	-0.495	-2.5159	0.484542	0.889412	0.12721	ECI1	gi|62530384|ref|NP_001910.2|	3	28	22	20	21	21	-0.031	-0.1662	1	0.872368	0.78254	ECI1	gi|62530384|ref|NP_001910.2|	3	28	22	3	11	16	-0.927	-4.0458	0.027839	0.875263	0.003377	ECI1	gi|62530384|ref|NP_001910.2|
-2.7634	-0.1147	-3.7985	-1.0364	0	0	0	0	SRP14	gi|149999611|ref|NP_003125.3|	136	7	9	10	3	2	13	-0.85	-2.7634	0.384781	0.881763	0.090567	SRP14	gi|149999611|ref|NP_003125.3|	7	9	10	8	5	17	-0.032	-0.1147	1	0.866917	0.794203	SRP14	gi|149999611|ref|NP_003125.3|	7	9	10	2	2	5	-1.465	-3.7985	0.047757	0.880117	0.006277	SRP14	gi|149999611|ref|NP_003125.3|
-2.6048	-0.2746	-0.5794	-0.3935	0	0	0	0	PDIA6	gi|5031973|ref|NP_005733.1|	440	5	10	7	3	5	7	-0.864	-2.6048	0.447769	0.886688	0.113021	PDIA6	gi|5031973|ref|NP_005733.1|	5	10	7	17	2	5	-0.083	-0.2746	1	0.88295	0.756178	PDIA6	gi|5031973|ref|NP_005733.1|	5	10	7	2	11	13	-0.175	-0.5794	1	0.915801	0.605296	PDIA6	gi|5031973|ref|NP_005733.1|
-0.0631	0.1083	-0.4594	-0.2522	0	0	0	0	RAN	gi|5453555|ref|NP_006316.1|	216	1	3	10	6	3	13	-0.022	-0.0631	1	0.813283	0.746271	RAN	gi|5453555|ref|NP_006316.1|	1	3	10	7	3	8	0.039	0.1083	1	0.840157	0.838562	RAN	gi|5453555|ref|NP_006316.1|	1	3	10	10	3	4	-0.168	-0.4594	1	0.908889	0.640695	RAN	gi|5453555|ref|NP_006316.1|
-7.4308	-9.6205	-9.9205	-9.5563	0	0	0	0	SNRNP200	gi|40217847|ref|NP_054733.2|	2136	261	134	54	157	73	209	-0.499	-7.4308	3e-06	0.803794	0	SNRNP200	gi|40217847|ref|NP_054733.2|	261	134	54	73	12	182	-0.722	-9.6205	0	0.850971	0	SNRNP200	gi|40217847|ref|NP_054733.2|	261	134	54	87	55	169	-0.721	-9.9205	0	0.837063	0	SNRNP200	gi|40217847|ref|NP_054733.2|
-8.9795	-8.4318	-5.0141	-4.7927	0	0	0	0	EIF5B	gi|84043963|ref|NP_056988.3|	1220	89	34	20	9	16	32	-1.417	-8.9795	0	0.797211	0	EIF5B	gi|84043963|ref|NP_056988.3|	89	34	20	7	2	30	-1.517	-8.4318	0	0.854162	0	EIF5B	gi|84043963|ref|NP_056988.3|	89	34	20	25	22	58	-0.672	-5.0141	0.002322	0.860829	0.000212	EIF5B	gi|84043963|ref|NP_056988.3|
-6.3887	-4.6866	-5.0264	-5.8315	0	0	0	0	DCTPP1	gi|13129100|ref|NP_077001.1|	170	13	23	54	7	9	31	-1.137	-6.3887	0.00013	0.811805	1.1e-05	DCTPP1	gi|13129100|ref|NP_077001.1|	13	23	54	25	3	19	-0.856	-4.6866	0.006425	0.872598	0.000527	DCTPP1	gi|13129100|ref|NP_077001.1|	13	23	54	13	9	33	-0.85	-5.0264	0.002242	0.860652	0.000202	DCTPP1	gi|13129100|ref|NP_077001.1|
-1.1369	1.8651	-2.5557	-2.5603	0	0	0	0	EEF1G	gi|4503481|ref|NP_001395.1|	437	21	48	228	69	87	288	-0.085	-1.1369	1	0.903706	0.467971	EEF1G	gi|4503481|ref|NP_001395.1|	21	48	228	259	8	150	0.142	1.8651	0.892741	0.414865	0.958981	EEF1G	gi|4503481|ref|NP_001395.1|	21	48	228	66	105	171	-0.212	-2.5557	0.375408	0.911091	0.078761	EEF1G	gi|4503481|ref|NP_001395.1|
-2.8252	1.4398	-1.9102	-2.703	0	0	0	0	EEF1D	gi|304555583|ref|NP_001123525.2|	647	11	13	74	20	20	67	-0.398	-2.8252	0.361311	0.879597	0.081841	EEF1D	gi|304555583|ref|NP_001123525.2|	11	13	74	86	19	38	0.177	1.4398	1	0.545169	0.958292	EEF1D	gi|304555583|ref|NP_001123525.2|	11	13	74	19	17	72	-0.254	-1.9102	0.687363	0.926857	0.200093	EEF1D	gi|304555583|ref|NP_001123525.2|
-0.2426	-0.6943	-1.2827	-2.4679	0	0	0	0	RPL22	gi|4506613|ref|NP_000974.1|	128	9	26	3	13	10	35	-0.052	-0.2426	1	0.837785	0.707622	RPL22	gi|4506613|ref|NP_000974.1|	9	26	3	4	3	32	-0.159	-0.6943	1	0.911796	0.638181	RPL22	gi|4506613|ref|NP_000974.1|	9	26	3	21	7	12	-0.299	-1.2827	0.950196	0.933077	0.381517	RPL22	gi|4506613|ref|NP_000974.1|
-5.5864	-0.4408	-3.1836	-2.2274	0	0	0	0	EEF1B2	gi|83376130|ref|NP_001032752.1|	225	7	19	53	6	14	25	-1.029	-5.5864	0.001579	0.820473	0.000149	EEF1B2	gi|83376130|ref|NP_001032752.1|	7	19	53	75	6	7	-0.066	-0.4408	1	0.89618	0.713516	EEF1B2	gi|83376130|ref|NP_001032752.1|	7	19	53	4	15	47	-0.532	-3.1836	0.152548	0.89438	0.024866	EEF1B2	gi|83376130|ref|NP_001032752.1|
-1.6643	-0.0085	-0.5927	-0.7162	0	0	0	0	CLTA	gi|4502899|ref|NP_001824.1|	218	0	6	2	2	2	2	-0.904	-1.6643	0.85041	0.908127	0.316609	CLTA	gi|4502899|ref|NP_001824.1|	0	6	2	7	2	2	-0.004	-0.0085	1	0.855066	0.816117	CLTA	gi|4502899|ref|NP_001824.1|	0	6	2	4	4	2	-0.277	-0.5927	1	0.916189	0.603028	CLTA	gi|4502899|ref|NP_001824.1|
-7.4894	-5.8033	-5.3913	-7.9513	0	0	0	0	CSNK2B	gi|23503295|ref|NP_001311.3|	215	54	60	38	48	12	40	-0.899	-7.4894	2e-06	0.803434	0	CSNK2B	gi|23503295|ref|NP_001311.3|	54	60	38	33	8	45	-0.767	-5.8033	0.000171	0.864012	1e-05	CSNK2B	gi|23503295|ref|NP_001311.3|	54	60	38	53	25	30	-0.694	-5.3913	0.00076	0.856697	6e-05	CSNK2B	gi|23503295|ref|NP_001311.3|
-2.7789	-0.874	-0.6339	-1.4925	0	0	0	0	TCOF1	gi|207113164|ref|NP_001128717.1|	1412	2	10	17	6	3	11	-0.823	-2.7789	0.378833	0.881144	0.08801	TCOF1	gi|207113164|ref|NP_001128717.1|	2	10	17	12	8	9	-0.235	-0.874	1	0.919413	0.58062	TCOF1	gi|207113164|ref|NP_001128717.1|	2	10	17	12	8	15	-0.156	-0.6339	1	0.9184	0.589345	TCOF1	gi|207113164|ref|NP_001128717.1|
-2.5017	-0.6403	-0.3419	-1.3202	0	0	0	0	TCOF1	gi|207113160|ref|NP_001128715.1|	1488	1	9	16	5	3	10	-0.8	-2.5017	0.490498	0.889711	0.128865	TCOF1	gi|207113160|ref|NP_001128715.1|	1	9	16	11	7	9	-0.181	-0.6403	1	0.909058	0.65445	TCOF1	gi|207113160|ref|NP_001128715.1|	1	9	16	11	8	15	-0.093	-0.3419	1	0.900535	0.674454	TCOF1	gi|207113160|ref|NP_001128715.1|
-2.7702	-0.5798	-0.5621	-1.5687	0	0	0	0	TCOF1	gi|207113162|ref|NP_001128716.1|	1451	1	10	14	6	3	10	-0.818	-2.7702	0.382166	0.881453	0.089283	TCOF1	gi|207113162|ref|NP_001128716.1|	1	10	14	11	8	9	-0.154	-0.5798	1	0.905307	0.674211	TCOF1	gi|207113162|ref|NP_001128716.1|	1	10	14	11	7	14	-0.141	-0.5621	1	0.914611	0.612043	TCOF1	gi|207113162|ref|NP_001128716.1|
-2.5498	-0.4456	-0.3073	-1.4628	0	0	0	0	TCOF1	gi|304376301|ref|NP_001182070.1|	1450	0	10	13	5	3	10	-0.809	-2.5498	0.470413	0.888207	0.120774	TCOF1	gi|304376301|ref|NP_001182070.1|	0	10	13	10	7	9	-0.122	-0.4456	1	0.896654	0.711716	TCOF1	gi|304376301|ref|NP_001182070.1|	0	10	13	10	7	14	-0.084	-0.3073	1	0.897613	0.684639	TCOF1	gi|304376301|ref|NP_001182070.1|
-6.7296	-4.6939	-6.4215	-9.0269	0	0	0	0	SNRPD2	gi|4759158|ref|NP_004588.1|	118	30	57	81	60	15	46	-0.807	-6.7296	4.1e-05	0.808879	3e-06	SNRPD2	gi|4759158|ref|NP_004588.1|	30	57	81	40	52	25	-0.557	-4.6939	0.006295	0.872535	0.000516	SNRPD2	gi|4759158|ref|NP_004588.1|	30	57	81	68	11	29	-0.787	-6.4215	2.4e-05	0.848911	1e-06	SNRPD2	gi|4759158|ref|NP_004588.1|
-3.6311	-0.677	-3.0942	-3.6653	0	0	0	0	HDGF	gi|4758516|ref|NP_004485.1|	240	10	12	4	5	4	4	-1.222	-3.6311	0.127931	0.856224	0.020633	HDGF	gi|4758516|ref|NP_004485.1|	10	12	4	19	3	5	-0.19	-0.677	1	0.910797	0.644325	HDGF	gi|4758516|ref|NP_004485.1|	10	12	4	1	7	6	-1.012	-3.0942	0.17662	0.896509	0.029383	HDGF	gi|4758516|ref|NP_004485.1|
-1.0341	-0.4622	0.8039	0.6637	0	0	0	0	CAND1	gi|21361794|ref|NP_060918.2|	1230	6	18	18	9	14	31	-0.212	-1.0341	1	0.900568	0.496503	CAND1	gi|21361794|ref|NP_060918.2|	6	18	18	17	1	29	-0.095	-0.4622	1	0.897592	0.70809	CAND1	gi|21361794|ref|NP_060918.2|	6	18	18	6	23	41	0.162	0.8039	1	0.733147	0.894398	CAND1	gi|21361794|ref|NP_060918.2|
-3.5089	-8.2381	-4.7244	-8.116	0	0	0	0	PRPF8	gi|91208426|ref|NP_006436.3|	2335	162	93	55	110	69	208	-0.263	-3.5089	0.153924	0.859376	0.025914	PRPF8	gi|91208426|ref|NP_006436.3|	162	93	55	26	6	138	-0.799	-8.2381	0	0.854707	0	PRPF8	gi|91208426|ref|NP_006436.3|	162	93	55	107	52	145	-0.374	-4.7244	0.00518	0.864456	0.000513	PRPF8	gi|91208426|ref|NP_006436.3|
-4.3385	-2.4582	-3.4334	-2.7526	0	0	0	0	GNL1	gi|38788319|ref|NP_005266.2|	607	19	4	10	2	5	5	-1.514	-4.3385	0.035532	0.840038	0.004436	GNL1	gi|38788319|ref|NP_005266.2|	19	4	10	14	2	4	-0.709	-2.4582	0.437328	0.913596	0.107553	GNL1	gi|38788319|ref|NP_005266.2|	19	4	10	3	7	5	-1.142	-3.4334	0.098248	0.888099	0.014459	GNL1	gi|38788319|ref|NP_005266.2|
-1.6857	-0.3787	-1.7013	-0.9846	0	0	0	0	BTF3	gi|83641885|ref|NP_001032726.1|	206	9	3	5	5	3	7	-0.577	-1.6857	0.841647	0.907963	0.311278	BTF3	gi|83641885|ref|NP_001032726.1|	9	3	5	0	4	14	-0.126	-0.3787	1	0.891724	0.729404	BTF3	gi|83641885|ref|NP_001032726.1|	9	3	5	4	7	2	-0.619	-1.7013	0.784269	0.930316	0.253564	BTF3	gi|83641885|ref|NP_001032726.1|
-2.4841	-6.6142	-5.1228	-9.6037	0	0	0	0	EFTUD2	gi|385298678|ref|NP_001245282.1|	972	126	44	25	76	48	128	-0.236	-2.4841	0.497906	0.890307	0.132196	EFTUD2	gi|385298678|ref|NP_001245282.1|	126	44	25	34	2	72	-0.787	-6.6142	8e-06	0.85985	0	EFTUD2	gi|385298678|ref|NP_001245282.1|	126	44	25	58	19	80	-0.578	-5.1228	0.001697	0.859531	0.000148	EFTUD2	gi|385298678|ref|NP_001245282.1|
-1.9719	-1.455	-2.5153	-2.3737	0	0	0	0	KPNA2	gi|4504897|ref|NP_002257.1|	529	3	19	15	9	18	11	-0.451	-1.9719	0.720285	0.903706	0.238152	KPNA2	gi|4504897|ref|NP_002257.1|	3	19	15	3	4	25	-0.337	-1.455	0.934115	0.929454	0.376816	KPNA2	gi|4504897|ref|NP_002257.1|	3	19	15	8	5	15	-0.635	-2.5153	0.393624	0.912108	0.08377	KPNA2	gi|4504897|ref|NP_002257.1|
-31.7639	-11.8043	-24.0525	-32.5134	0	0	0	0	HMGB1	gi|4504425|ref|NP_002119.1|	215	650	370	569	416	52	204	-1.341	-31.7639	0	0.785955	0	HMGB1	gi|4504425|ref|NP_002119.1|	650	370	569	590	238	388	-0.466	-11.8043	0	0.846356	0	HMGB1	gi|4504425|ref|NP_002119.1|	650	370	569	435	156	269	-0.968	-24.0525	0	0.828206	0	HMGB1	gi|4504425|ref|NP_002119.1|
-2.9124	-1.2774	-1.6147	-0.1328	0	0	0	0	PDIA3	gi|21361657|ref|NP_005304.3|	505	2	13	7	1	4	8	-1.027	-2.9124	0.329354	0.877129	0.072624	PDIA3	gi|21361657|ref|NP_005304.3|	2	13	7	15	1	2	-0.411	-1.2774	0.998057	0.928541	0.438856	PDIA3	gi|21361657|ref|NP_005304.3|	2	13	7	1	6	12	-0.516	-1.6147	0.821988	0.931474	0.279319	PDIA3	gi|21361657|ref|NP_005304.3|
-4.0779	-6.2751	-6.7595	-9.5968	0	0	0	0	CSNK2A2	gi|4503097|ref|NP_001887.1|	350	87	36	32	41	27	90	-0.466	-4.0779	0.059429	0.845361	0.00799	CSNK2A2	gi|4503097|ref|NP_001887.1|	87	36	32	11	7	60	-0.887	-6.2751	2.9e-05	0.861407	1e-06	CSNK2A2	gi|4503097|ref|NP_001887.1|	87	36	32	44	18	27	-0.91	-6.7595	7e-06	0.847111	0	CSNK2A2	gi|4503097|ref|NP_001887.1|
-12.1313	-10.2897	-10.241	-8.6424	0	0	0	0	DIEXF	gi|75677335|ref|NP_055203.4|	756	152	74	50	51	24	45	-1.314	-12.1313	0	0.792447	0	DIEXF	gi|75677335|ref|NP_055203.4|	152	74	50	31	34	39	-1.176	-10.2897	0	0.849232	0	DIEXF	gi|75677335|ref|NP_055203.4|	152	74	50	47	26	61	-1.075	-10.241	0	0.836155	0	DIEXF	gi|75677335|ref|NP_055203.4|
0.1099	-1.1747	0.5826	-0.3618	0	0	0	0	NCBP1	gi|4505343|ref|NP_002477.1|	790	1	10	3	4	12	8	0.037	0.1099	1	0.784617	0.781018	NCBP1	gi|4505343|ref|NP_002477.1|	1	10	3	3	1	7	-0.502	-1.1747	1	0.927189	0.476008	NCBP1	gi|4505343|ref|NP_002477.1|	1	10	3	8	7	10	0.197	0.5826	1	0.778298	0.86712	NCBP1	gi|4505343|ref|NP_002477.1|
-1.793	0.2592	-0.6711	-2.0347	0	0	0	0	INTS3	gi|39995084|ref|NP_075391.3|	1042	6	3	7	7	5	1	-0.662	-1.793	0.796963	0.906736	0.282584	INTS3	gi|39995084|ref|NP_075391.3|	6	3	7	9	1	11	0.084	0.2592	1	0.81854	0.86396	INTS3	gi|39995084|ref|NP_075391.3|	6	3	7	4	3	11	-0.225	-0.6711	1	0.920105	0.577799	INTS3	gi|39995084|ref|NP_075391.3|
-20.9263	-10.1474	-16.1685	-22.1802	0	0	0	0	DEK	gi|4503249|ref|NP_003463.1|	375	373	292	254	222	39	165	-1.247	-20.9263	0	0.786989	0	DEK	gi|4503249|ref|NP_003463.1|	373	292	254	252	226	197	-0.507	-10.1474	0	0.84958	0	DEK	gi|4503249|ref|NP_003463.1|	373	292	254	273	89	211	-0.829	-16.1685	0	0.828979	0	DEK	gi|4503249|ref|NP_003463.1|
-1.4131	-0.4257	0.2743	-0.7437	0	0	0	0	COPA	gi|148536853|ref|NP_004362.2|	1224	15	19	38	18	12	64	-0.22	-1.4131	0.948717	0.908343	0.38819	COPA	gi|148536853|ref|NP_004362.2|	15	19	38	18	1	63	-0.07	-0.4257	1	0.895219	0.717098	COPA	gi|148536853|ref|NP_004362.2|	15	19	38	14	28	65	0.042	0.2743	1	0.831374	0.816781	COPA	gi|148536853|ref|NP_004362.2|
-11.271	-4.9516	-8.4585	-1.6904	0	0	0	0	DYNC1H1	gi|33350932|ref|NP_001367.2|	4646	246	291	522	247	220	604	-0.465	-11.271	0	0.793353	0	DYNC1H1	gi|33350932|ref|NP_001367.2|	246	291	522	708	38	319	-0.19	-4.9516	0.002969	0.870199	0.000223	DYNC1H1	gi|33350932|ref|NP_001367.2|	246	291	522	285	261	504	-0.36	-8.4585	0	0.841146	0	DYNC1H1	gi|33350932|ref|NP_001367.2|
-4.8167	-2.5343	-2.847	-4.6251	0	0	0	0	FUS	gi|283135173|ref|NP_001164408.1|	522	36	22	16	12	8	31	-0.86	-4.8167	0.012172	0.83138	0.001325	FUS	gi|283135173|ref|NP_001164408.1|	36	22	16	24	3	33	-0.436	-2.5343	0.400826	0.911781	0.09572	FUS	gi|283135173|ref|NP_001164408.1|	36	22	16	19	15	30	-0.483	-2.847	0.256733	0.903108	0.047238	FUS	gi|283135173|ref|NP_001164408.1|
-2.581	-1.5488	-0.5067	1.1687	0	0	0	0	TPR	gi|114155142|ref|NP_003283.2|	2363	35	51	35	25	29	88	-0.327	-2.581	0.457522	0.887298	0.116082	TPR	gi|114155142|ref|NP_003283.2|	35	51	35	70	10	39	-0.205	-1.5488	0.895666	0.929319	0.345474	TPR	gi|114155142|ref|NP_003283.2|	35	51	35	30	46	85	-0.06	-0.5067	1	0.911644	0.627599	TPR	gi|114155142|ref|NP_003283.2|
-1.9987	0.4132	0.7978	-1.6872	0	0	0	0	G3BP1	gi|38327552|ref|NP_938405.1|	466	5	10	22	8	10	20	-0.471	-1.9987	0.708635	0.903096	0.2311	G3BP1	gi|38327552|ref|NP_938405.1|	5	10	22	21	2	27	0.088	0.4132	1	0.7939	0.885858	G3BP1	gi|38327552|ref|NP_938405.1|	5	10	22	13	19	32	0.171	0.7978	1	0.734805	0.893569	G3BP1	gi|38327552|ref|NP_938405.1|
-2.9921	-5.5466	-6.4825	-8.4602	0	0	0	0	CSNK2A1	gi|29570791|ref|NP_808227.1|	391	115	70	23	123	27	103	-0.286	-2.9921	0.301426	0.874371	0.063233	CSNK2A1	gi|29570791|ref|NP_808227.1|	115	70	23	33	7	100	-0.603	-5.5466	0.000426	0.865653	2.7e-05	CSNK2A1	gi|29570791|ref|NP_808227.1|	115	70	23	58	26	68	-0.67	-6.4825	1.9e-05	0.848568	1e-06	CSNK2A1	gi|29570791|ref|NP_808227.1|
-0.9787	-2.735	1.1759	-3.9842	0	0	0	0	DDX42	gi|45446747|ref|NP_987095.1|	938	33	33	22	43	21	63	-0.129	-0.9787	1	0.898268	0.513508	DDX42	gi|45446747|ref|NP_987095.1|	33	33	22	44	3	25	-0.413	-2.735	0.312344	0.906616	0.067605	DDX42	gi|45446747|ref|NP_987095.1|	33	33	22	48	30	69	0.151	1.1759	1	0.642037	0.926248	DDX42	gi|45446747|ref|NP_987095.1|
-6.676	-3.0059	-1.141	-4.9567	0	0	0	0	KHSRP	gi|154355000|ref|NP_003676.2|	711	19	49	75	23	27	44	-0.901	-6.676	4.9e-05	0.809288	4e-06	KHSRP	gi|154355000|ref|NP_003676.2|	19	49	75	60	12	47	-0.38	-3.0059	0.213658	0.899954	0.040828	KHSRP	gi|154355000|ref|NP_003676.2|	19	49	75	46	30	102	-0.134	-1.141	0.996587	0.932176	0.427896	KHSRP	gi|154355000|ref|NP_003676.2|
-1.2072	-1.3775	-0.9227	-2.6876	0	0	0	0	SRPK1	gi|47419936|ref|NP_003128.3|	655	5	9	14	8	8	16	-0.325	-1.2072	1	0.905412	0.447947	SRPK1	gi|47419936|ref|NP_003128.3|	5	9	14	3	4	15	-0.411	-1.3775	0.963475	0.929249	0.404197	SRPK1	gi|47419936|ref|NP_003128.3|	5	9	14	9	9	13	-0.251	-0.9227	1	0.928462	0.49904	SRPK1	gi|47419936|ref|NP_003128.3|
-2.0708	-2.6507	-1.1402	1.6315	0	0	0	0	MSH6	gi|4504191|ref|NP_000170.1|	1360	29	43	31	38	38	51	-0.276	-2.0708	0.677159	0.901572	0.215036	MSH6	gi|4504191|ref|NP_000170.1|	29	43	31	32	6	48	-0.383	-2.6507	0.348025	0.908782	0.078492	MSH6	gi|4504191|ref|NP_000170.1|	29	43	31	38	21	67	-0.155	-1.1402	0.996835	0.932176	0.427897	MSH6	gi|4504191|ref|NP_000170.1|
-2.6861	-1.4716	-1.0975	-2.9534	0	0	0	0	EIF2S3	gi|4503507|ref|NP_001406.1|	472	12	6	12	3	5	15	-0.784	-2.6861	0.415019	0.884234	0.101355	EIF2S3	gi|4503507|ref|NP_001406.1|	12	6	12	10	2	13	-0.411	-1.4716	0.92754	0.92946	0.372289	EIF2S3	gi|4503507|ref|NP_001406.1|	12	6	12	7	14	12	-0.273	-1.0975	1	0.931654	0.44264	EIF2S3	gi|4503507|ref|NP_001406.1|
-0.4932	-0.1125	-0.8245	0.3035	0	0	0	0	CAPZA1	gi|5453597|ref|NP_006126.1|	286	0	4	8	4	3	11	-0.181	-0.4932	1	0.866002	0.645564	CAPZA1	gi|5453597|ref|NP_006126.1|	0	4	8	4	2	9	-0.043	-0.1125	1	0.866916	0.794203	CAPZA1	gi|5453597|ref|NP_006126.1|	0	4	8	3	4	7	-0.32	-0.8245	1	0.925742	0.530509	CAPZA1	gi|5453597|ref|NP_006126.1|
-0.2063	1.1298	0.3927	1.8888	0	0	0	0	DYNLL2	gi|18087855|ref|NP_542408.1|	89	0	3	5	4	4	5	-0.086	-0.2063	1	0.832699	0.716533	DYNLL2	gi|18087855|ref|NP_542408.1|	0	3	5	10	6	2	0.465	1.1298	1	0.634658	0.948461	DYNLL2	gi|18087855|ref|NP_542408.1|	0	3	5	2	5	8	0.162	0.3927	1	0.812185	0.838094	DYNLL2	gi|18087855|ref|NP_542408.1|
-4.108	-1.9338	-3.1393	-3.4526	0	0	0	0	MRTO4	gi|18490987|ref|NP_057267.2|	239	14	21	6	8	5	10	-1.068	-4.108	0.056144	0.844718	0.00748	MRTO4	gi|18490987|ref|NP_057267.2|	14	21	6	8	8	16	-0.456	-1.9338	0.710603	0.925109	0.225469	MRTO4	gi|18490987|ref|NP_057267.2|	14	21	6	8	5	12	-0.855	-3.1393	0.164157	0.895536	0.027248	MRTO4	gi|18490987|ref|NP_057267.2|
-2.8953	-0.8995	-0.2439	-1.428	0	0	0	0	ARCN1	gi|11863154|ref|NP_001646.2|	511	5	6	19	5	6	11	-0.799	-2.8953	0.335508	0.877436	0.073738	ARCN1	gi|11863154|ref|NP_001646.2|	5	6	19	11	2	16	-0.225	-0.8995	1	0.920338	0.57179	ARCN1	gi|11863154|ref|NP_001646.2|	5	6	19	4	10	25	-0.058	-0.2439	1	0.892611	0.700557	ARCN1	gi|11863154|ref|NP_001646.2|
-2.3321	-1.4541	0.8162	-2.2385	0	0	0	0	SRRT	gi|192807332|ref|NP_001122324.1|	875	7	50	39	41	16	54	-0.332	-2.3321	0.562977	0.894929	0.160903	SRRT	gi|192807332|ref|NP_001122324.1|	7	50	39	43	8	44	-0.207	-1.4541	0.93447	0.929454	0.376818	SRRT	gi|192807332|ref|NP_001122324.1|	7	50	39	72	22	55	0.102	0.8162	1	0.72981	0.896034	SRRT	gi|192807332|ref|NP_001122324.1|
-4.5387	-2.0792	-2.2309	-3.0862	0	0	0	0	SKIV2L2	gi|193211480|ref|NP_056175.3|	1042	17	20	7	7	7	7	-1.207	-4.5387	0.023143	0.836125	0.002686	SKIV2L2	gi|193211480|ref|NP_056175.3|	17	20	7	11	3	18	-0.501	-2.0792	0.633832	0.922398	0.187416	SKIV2L2	gi|193211480|ref|NP_056175.3|	17	20	7	6	8	24	-0.506	-2.2309	0.529649	0.919573	0.129866	SKIV2L2	gi|193211480|ref|NP_056175.3|
-6.6365	-5.8119	-6.8053	-6.806	0	0	0	0	DHX16	gi|255982614|ref|NP_003578.2|	1041	43	14	7	4	3	10	-1.819	-6.6365	5.6e-05	0.80962	4e-06	DHX16	gi|255982614|ref|NP_003578.2|	43	14	7	3	2	11	-1.605	-5.8119	0.000166	0.863972	1e-05	DHX16	gi|255982614|ref|NP_003578.2|	43	14	7	1	2	8	-2.144	-6.8053	5e-06	0.846893	0	DHX16	gi|255982614|ref|NP_003578.2|
-2.0948	-2.177	-1.7937	1.1641	0	0	0	0	MATR3	gi|303227926|ref|NP_001181884.1|	847	20	39	19	41	14	34	-0.345	-2.0948	0.666655	0.901113	0.210553	MATR3	gi|303227926|ref|NP_001181884.1|	20	39	19	37	2	28	-0.356	-2.177	0.58182	0.920306	0.163889	MATR3	gi|303227926|ref|NP_001181884.1|	20	39	19	16	17	51	-0.29	-1.7937	0.742331	0.928912	0.22898	MATR3	gi|303227926|ref|NP_001181884.1|
0.5809	0.6124	-1.0946	-0.9221	0	0	0	0	PHF10	gi|194328734|ref|NP_060758.2|	498	1	4	3	7	5	5	0.275	0.5809	1	0.688447	0.853439	PHF10	gi|194328734|ref|NP_060758.2|	1	4	3	5	2	6	0.283	0.6124	1	0.757037	0.909509	PHF10	gi|194328734|ref|NP_060758.2|	1	4	3	3	1	2	-0.628	-1.0946	1	0.931653	0.442643	PHF10	gi|194328734|ref|NP_060758.2|
-1.8433	-2.5552	-0.9891	-2.4636	0	0	0	0	EIF2S1	gi|4758256|ref|NP_004085.1|	315	12	15	7	6	13	16	-0.453	-1.8433	0.775639	0.906012	0.269903	EIF2S1	gi|4758256|ref|NP_004085.1|	12	15	7	5	4	11	-0.727	-2.5552	0.391063	0.911117	0.091672	EIF2S1	gi|4758256|ref|NP_004085.1|	12	15	7	9	9	20	-0.237	-0.9891	1	0.929945	0.477038	EIF2S1	gi|4758256|ref|NP_004085.1|
-1.5862	0.5107	-1.8671	-0.4045	0	0	0	0	CSTF2	gi|4557493|ref|NP_001316.1|	577	2	12	18	11	9	16	-0.38	-1.5862	0.881915	0.908588	0.338206	CSTF2	gi|4557493|ref|NP_001316.1|	2	12	18	28	1	15	0.117	0.5107	1	0.776145	0.898354	CSTF2	gi|4557493|ref|NP_001316.1|	2	12	18	10	7	11	-0.485	-1.8671	0.707939	0.927576	0.209493	CSTF2	gi|4557493|ref|NP_001316.1|
-2.5809	-1.0374	-1.8875	0.1415	0	0	0	0	NHP2L1	gi|51317376|ref|NP_001003796.1|	128	14	6	2	1	2	13	-0.829	-2.5809	0.457563	0.887298	0.116082	NHP2L1	gi|51317376|ref|NP_001003796.1|	14	6	2	7	4	9	-0.316	-1.0374	1	0.924394	0.524452	NHP2L1	gi|51317376|ref|NP_001003796.1|	14	6	2	9	5	4	-0.584	-1.8875	0.698231	0.927292	0.205698	NHP2L1	gi|51317376|ref|NP_001003796.1|
-1.5022	-2.2573	-3.3874	-1.4668	0	0	0	0	ALYREF	gi|238776833|ref|NP_005773.3|	264	11	21	8	15	7	24	-0.329	-1.5022	0.914888	0.908702	0.362987	ALYREF	gi|238776833|ref|NP_005773.3|	11	21	8	13	3	12	-0.558	-2.2573	0.539464	0.918521	0.146512	ALYREF	gi|238776833|ref|NP_005773.3|	11	21	8	5	5	13	-0.909	-3.3874	0.106895	0.889352	0.016218	ALYREF	gi|238776833|ref|NP_005773.3|
-7.443	-0.0712	-1.7848	-1.0312	0	0	0	0	DDX39B	gi|18375623|ref|NP_542165.1|	428	35	55	34	12	12	36	-1.177	-7.443	3e-06	0.803733	0	DDX39B	gi|18375623|ref|NP_542165.1|	35	55	34	81	5	63	-0.009	-0.0712	1	0.862622	0.802641	DDX39B	gi|18375623|ref|NP_542165.1|	35	55	34	51	12	77	-0.217	-1.7848	0.746441	0.929038	0.230983	DDX39B	gi|18375623|ref|NP_542165.1|
-5.6524	-3.255	-3.4468	-3.4037	0	0	0	0	GTF2F1	gi|156104891|ref|NP_002087.2|	517	17	17	16	5	2	11	-1.529	-5.6524	0.001304	0.819634	0.000121	GTF2F1	gi|156104891|ref|NP_002087.2|	17	17	16	12	1	16	-0.757	-3.255	0.144555	0.89423	0.024439	GTF2F1	gi|156104891|ref|NP_002087.2|	17	17	16	6	13	17	-0.696	-3.4468	0.095837	0.887921	0.01422	GTF2F1	gi|156104891|ref|NP_002087.2|
-2.243	-0.1567	-0.3582	0.5228	0	0	0	0	DLST	gi|19923748|ref|NP_001924.2|	453	1	8	7	2	2	6	-0.932	-2.243	0.601757	0.897376	0.178618	DLST	gi|19923748|ref|NP_001924.2|	1	8	7	10	3	5	-0.052	-0.1567	1	0.871703	0.784025	DLST	gi|19923748|ref|NP_001924.2|	1	8	7	3	5	12	-0.126	-0.3582	1	0.901662	0.670329	DLST	gi|19923748|ref|NP_001924.2|
-7.5245	-4.2115	-5.5942	-7.8887	0	0	0	0	PQBP1	gi|269784729|ref|NP_001161461.1|	264	46	38	37	19	8	30	-1.241	-7.5245	2e-06	0.803258	0	PQBP1	gi|269784729|ref|NP_001161461.1|	46	38	37	46	4	28	-0.633	-4.2115	0.021808	0.877908	0.002234	PQBP1	gi|269784729|ref|NP_001161461.1|	46	38	37	41	9	23	-0.865	-5.5942	0.000403	0.854877	3e-05	PQBP1	gi|269784729|ref|NP_001161461.1|
-0.4907	0.4078	0.6015	0.9281	0	0	0	0	ILF3	gi|212549553|ref|NP_060090.2|	898	0	27	1	9	9	22	-0.117	-0.4907	1	0.865071	0.648069	ILF3	gi|212549553|ref|NP_060090.2|	0	27	1	18	4	16	0.098	0.4078	1	0.795036	0.884976	ILF3	gi|212549553|ref|NP_060090.2|	0	27	1	12	13	22	0.142	0.6015	1	0.775383	0.869219	ILF3	gi|212549553|ref|NP_060090.2|
-1.474	-3.4526	-5.9028	-1.4137	0	0	0	0	NOLC1	gi|148596949|ref|NP_004732.2|	699	9	12	72	25	25	76	-0.191	-1.474	0.925728	0.908638	0.371346	NOLC1	gi|148596949|ref|NP_004732.2|	9	12	72	51	1	14	-0.563	-3.4526	0.103115	0.889997	0.015555	NOLC1	gi|148596949|ref|NP_004732.2|	9	12	72	7	13	27	-1.035	-5.9028	0.000147	0.852353	1e-05	NOLC1	gi|148596949|ref|NP_004732.2|
-3.9811	-1.3286	-2.5167	0.1772	0	0	0	0	HNRNPL	gi|52632383|ref|NP_001524.2|	589	15	78	27	37	23	54	-0.53	-3.9811	0.071034	0.84756	0.00992	HNRNPL	gi|52632383|ref|NP_001524.2|	15	78	27	74	10	39	-0.17	-1.3286	0.980845	0.928983	0.420334	HNRNPL	gi|52632383|ref|NP_001524.2|	15	78	27	44	30	49	-0.328	-2.5167	0.392986	0.912108	0.083767	HNRNPL	gi|52632383|ref|NP_001524.2|
-0.376	-2.6175	-4.8391	-0.1296	0	0	0	0	SFPQ	gi|4826998|ref|NP_005057.1|	707	40	32	71	48	43	130	-0.041	-0.376	1	0.854008	0.67506	SFPQ	gi|4826998|ref|NP_005057.1|	40	32	71	70	10	44	-0.331	-2.6175	0.362683	0.909617	0.08302	SFPQ	gi|4826998|ref|NP_005057.1|	40	32	71	32	27	48	-0.624	-4.8391	0.003792	0.862964	0.000364	SFPQ	gi|4826998|ref|NP_005057.1|
-0.6746	0.8501	0.0651	-1.0074	0	0	0	0	DDX5	gi|4758138|ref|NP_004387.1|	614	1	19	5	11	9	14	-0.172	-0.6746	1	0.880839	0.598912	DDX5	gi|4758138|ref|NP_004387.1|	1	19	5	9	6	23	0.218	0.8501	1	0.704134	0.93167	DDX5	gi|4758138|ref|NP_004387.1|	1	19	5	12	11	14	0.016	0.0651	1	0.860321	0.77432	DDX5	gi|4758138|ref|NP_004387.1|
-5.1569	-1.7044	-2.3197	-3.7327	0	0	0	0	IWS1	gi|217330641|ref|NP_060439.2|	819	10	31	22	10	11	15	-1.06	-5.1569	0.005166	0.826108	0.000517	IWS1	gi|217330641|ref|NP_060439.2|	10	31	22	25	3	28	-0.326	-1.7044	0.825456	0.928247	0.293927	IWS1	gi|217330641|ref|NP_060439.2|	10	31	22	11	15	32	-0.428	-2.3197	0.486088	0.917284	0.113722	IWS1	gi|217330641|ref|NP_060439.2|
-0.8655	-1.4976	-1.8976	1.8841	0	0	0	0	SNRPG	gi|4507133|ref|NP_003087.1|	76	9	13	5	4	4	27	-0.227	-0.8655	1	0.892666	0.547153	SNRPG	gi|4507133|ref|NP_003087.1|	9	13	5	5	1	15	-0.448	-1.4976	0.91704	0.929444	0.363288	SNRPG	gi|4507133|ref|NP_003087.1|	9	13	5	7	4	11	-0.575	-1.8976	0.693405	0.927003	0.201961	SNRPG	gi|4507133|ref|NP_003087.1|
-2.4119	-1.1371	-2.8594	-2.8345	0	0	0	0	TMA16	gi|153251297|ref|NP_060822.2|	203	0	12	8	7	4	5	-0.779	-2.4119	0.528598	0.892364	0.144324	TMA16	gi|153251297|ref|NP_060822.2|	0	12	8	9	1	8	-0.36	-1.1371	1	0.926513	0.489915	TMA16	gi|153251297|ref|NP_060822.2|	0	12	8	3	2	5	-1.141	-2.8594	0.252241	0.902904	0.046586	TMA16	gi|153251297|ref|NP_060822.2|
-2.4753	-0.2339	1.2004	-1.5173	0	0	0	0	MTA1	gi|115527080|ref|NP_004680.2|	715	16	33	50	19	21	74	-0.329	-2.4753	0.501622	0.890604	0.133883	MTA1	gi|115527080|ref|NP_004680.2|	16	33	50	63	6	47	-0.03	-0.2339	1	0.879367	0.765729	MTA1	gi|115527080|ref|NP_004680.2|	16	33	50	55	39	70	0.156	1.2004	1	0.636116	0.927588	MTA1	gi|115527080|ref|NP_004680.2|
-2.3303	-1.2882	0.2684	0.0397	0	0	0	0	SND1	gi|77404397|ref|NP_055205.2|	910	6	8	5	2	4	7	-0.876	-2.3303	0.563755	0.894929	0.160904	SND1	gi|77404397|ref|NP_055205.2|	6	8	5	5	4	6	-0.458	-1.2882	0.99451	0.928606	0.436531	SND1	gi|77404397|ref|NP_055205.2|	6	8	5	7	2	20	0.085	0.2684	1	0.832509	0.815378	SND1	gi|77404397|ref|NP_055205.2|
-3.1849	-0.5622	-1.8056	-2.322	0	0	0	0	PPIB	gi|4758950|ref|NP_000933.1|	216	5	17	15	8	8	12	-0.763	-3.1849	0.239363	0.868673	0.046469	PPIB	gi|4758950|ref|NP_000933.1|	5	17	15	17	8	15	-0.127	-0.5622	1	0.904511	0.678088	PPIB	gi|4758950|ref|NP_000933.1|	5	17	15	11	11	13	-0.408	-1.8056	0.736816	0.928786	0.226983	PPIB	gi|4758950|ref|NP_000933.1|
-5.9203	-2.5113	-4.0702	-5.0527	0	0	0	0	HDGFRP3	gi|7705320|ref|NP_057157.1|	203	32	8	8	3	2	4	-2.133	-5.9203	0.000584	0.816579	5.2e-05	HDGFRP3	gi|7705320|ref|NP_057157.1|	32	8	8	17	7	11	-0.521	-2.5113	0.411704	0.912278	0.098848	HDGFRP3	gi|7705320|ref|NP_057157.1|	32	8	8	7	3	13	-1.027	-4.0702	0.026338	0.874847	0.003185	HDGFRP3	gi|7705320|ref|NP_057157.1|
-1.4813	0.1216	-0.0259	-0.1495	0	0	0	0	WTAP	gi|395455090|ref|NP_001257460.1|	396	2	6	6	7	2	4	-0.568	-1.4813	0.922933	0.908665	0.368557	WTAP	gi|395455090|ref|NP_001257460.1|	2	6	6	10	1	7	0.043	0.1216	1	0.838393	0.840914	WTAP	gi|395455090|ref|NP_001257460.1|	2	6	6	5	7	8	-0.009	-0.0259	1	0.870973	0.754129	WTAP	gi|395455090|ref|NP_001257460.1|
0.5385	1.1314	0.6525	-2.213	0	0	0	0	DDX17	gi|148613856|ref|NP_001091974.1|	731	5	17	21	21	25	31	0.101	0.5385	1	0.699721	0.847284	DDX17	gi|148613856|ref|NP_001091974.1|	5	17	21	23	17	25	0.213	1.1314	1	0.63289	0.948764	DDX17	gi|148613856|ref|NP_001091974.1|	5	17	21	24	18	28	0.118	0.6525	1	0.764945	0.87631	DDX17	gi|148613856|ref|NP_001091974.1|
-0.6252	0.8289	-0.7699	1.9452	0	0	0	0	DYNLRB1	gi|7661822|ref|NP_054902.1|	96	0	1	6	2	3	5	-0.298	-0.6252	1	0.877086	0.612132	DYNLRB1	gi|7661822|ref|NP_054902.1|	0	1	6	8	2	5	0.384	0.8289	1	0.708723	0.930143	DYNLRB1	gi|7661822|ref|NP_054902.1|	0	1	6	4	2	2	-0.396	-0.7699	1	0.923977	0.547241	DYNLRB1	gi|7661822|ref|NP_054902.1|
-2.8057	-2.4437	-0.9602	-0.8682	0	0	0	0	NUDT21	gi|5901926|ref|NP_008937.1|	227	7	24	14	19	3	18	-0.607	-2.8057	0.368646	0.880216	0.084271	NUDT21	gi|5901926|ref|NP_008937.1|	7	24	14	16	1	14	-0.582	-2.4437	0.444442	0.913924	0.109816	NUDT21	gi|5901926|ref|NP_008937.1|	7	24	14	23	11	18	-0.21	-0.9602	1	0.929325	0.486832	NUDT21	gi|5901926|ref|NP_008937.1|
0.4608	1.9839	0.1603	1.1392	0	0	0	0	TERF2IP	gi|52627149|ref|NP_061848.2|	399	2	2	4	3	5	7	0.199	0.4608	1	0.717182	0.836768	TERF2IP	gi|52627149|ref|NP_061848.2|	2	2	4	9	2	10	0.823	1.9839	0.84815	0.378715	0.957197	TERF2IP	gi|52627149|ref|NP_061848.2|	2	2	4	2	2	8	0.076	0.1603	1	0.847606	0.794849	TERF2IP	gi|52627149|ref|NP_061848.2|
-6.9035	-6.8493	-9.776	-2.4337	0	0	0	0	NONO	gi|224028246|ref|NP_001138881.1|	471	113	49	135	79	37	149	-0.59	-6.9035	2.2e-05	0.807471	2e-06	NONO	gi|224028246|ref|NP_001138881.1|	113	49	135	122	10	60	-0.633	-6.8493	3e-06	0.858916	0	NONO	gi|224028246|ref|NP_001138881.1|	113	49	135	57	22	83	-0.952	-9.776	0	0.837472	0	NONO	gi|224028246|ref|NP_001138881.1|
1.5384	0.7815	1.1708	0.7145	0	0	0	0	KHDRBS1	gi|5730027|ref|NP_006550.1|	443	3	3	23	18	28	20	0.357	1.5384	0.985993	0.433734	0.914656	KHDRBS1	gi|5730027|ref|NP_006550.1|	3	3	23	32	2	9	0.193	0.7815	1	0.72071	0.925844	KHDRBS1	gi|5730027|ref|NP_006550.1|	3	3	23	16	12	26	0.278	1.1708	1	0.644004	0.925787	KHDRBS1	gi|5730027|ref|NP_006550.1|
-0.9647	1.7514	-0.0479	-1.0712	0	0	0	0	DYNC1LI2	gi|5453634|ref|NP_006132.1|	492	6	12	16	12	5	26	-0.224	-0.9647	1	0.897432	0.51915	DYNC1LI2	gi|5453634|ref|NP_006132.1|	6	12	16	34	7	18	0.362	1.7514	0.932731	0.451295	0.960001	DYNC1LI2	gi|5453634|ref|NP_006132.1|	6	12	16	11	13	22	-0.011	-0.0479	1	0.873476	0.748897	DYNC1LI2	gi|5453634|ref|NP_006132.1|
-4.112	-3.441	-4.2268	-4.3079	0	0	0	0	GPKOW	gi|15811782|ref|NP_056513.2|	476	21	12	8	3	6	14	-1.073	-4.112	0.055719	0.844718	0.007479	GPKOW	gi|15811782|ref|NP_056513.2|	21	12	8	7	2	10	-0.98	-3.441	0.105253	0.890257	0.016029	GPKOW	gi|15811782|ref|NP_056513.2|	21	12	8	2	6	7	-1.386	-4.2268	0.018285	0.872048	0.0021	GPKOW	gi|15811782|ref|NP_056513.2|
0.8927	0.909	-0.1548	-2.142	0	0	0	0	CTNNBL1	gi|18644734|ref|NP_110517.2|	563	2	1	13	10	6	18	0.28	0.8927	1	0.613107	0.884563	CTNNBL1	gi|18644734|ref|NP_110517.2|	2	1	13	15	2	9	0.292	0.909	1	0.690054	0.935979	CTNNBL1	gi|18644734|ref|NP_110517.2|	2	1	13	1	5	16	-0.053	-0.1548	1	0.884341	0.723526	CTNNBL1	gi|18644734|ref|NP_110517.2|
-3.6012	-3.0371	-3.209	-3.0872	0	0	0	0	2014-09-02	gi|56549640|ref|NP_006146.1|	361	14	18	64	13	19	57	-0.553	-3.6012	0.133982	0.856999	0.021859	2014-09-02	gi|56549640|ref|NP_006146.1|	14	18	64	52	1	21	-0.464	-3.0371	0.203891	0.899171	0.03826	2014-09-02	gi|56549640|ref|NP_006146.1|	14	18	64	26	17	41	-0.491	-3.209	0.146172	0.893617	0.02338	2014-09-02	gi|56549640|ref|NP_006146.1|
-1.5013	-1.2213	1.5332	-3.0275	0	0	0	0	APEX1	gi|346644849|ref|NP_001231178.1|	318	2	9	12	7	3	14	-0.449	-1.5013	0.915236	0.908702	0.362988	APEX1	gi|346644849|ref|NP_001231178.1|	2	9	12	5	2	12	-0.387	-1.2213	1	0.92786	0.459751	APEX1	gi|346644849|ref|NP_001231178.1|	2	9	12	16	13	19	0.408	1.5332	1	0.544978	0.940625	APEX1	gi|346644849|ref|NP_001231178.1|
-1.6694	-1.7305	-2.0856	-0.0264	0	0	0	0	RCOR1	gi|344925845|ref|NP_055971.2|	485	0	11	15	7	10	11	-0.43	-1.6694	0.848326	0.908128	0.316597	RCOR1	gi|344925845|ref|NP_055971.2|	0	11	15	11	2	7	-0.476	-1.7305	0.812982	0.927976	0.285663	RCOR1	gi|344925845|ref|NP_055971.2|	0	11	15	5	6	9	-0.584	-2.0856	0.601616	0.923001	0.15853	RCOR1	gi|344925845|ref|NP_055971.2|
-5.4196	-2.9087	-4.2078	-7.2193	0	0	0	0	PRPF19	gi|7657381|ref|NP_055317.1|	504	38	32	67	26	15	70	-0.698	-5.4196	0.002535	0.8226	0.000247	PRPF19	gi|7657381|ref|NP_055317.1|	38	32	67	56	5	54	-0.379	-2.9087	0.246202	0.902186	0.048783	PRPF19	gi|7657381|ref|NP_055317.1|	38	32	67	26	23	62	-0.564	-4.2078	0.019129	0.872435	0.002231	PRPF19	gi|7657381|ref|NP_055317.1|
-6.4209	-5.7868	-6.037	-6.9109	0	0	0	0	ABCF1	gi|69354671|ref|NP_001020262.1|	845	46	23	29	11	10	32	-1.081	-6.4209	0.000117	0.811533	1e-05	ABCF1	gi|69354671|ref|NP_001020262.1|	46	23	29	19	7	14	-1.098	-5.7868	0.000182	0.864092	1.1e-05	ABCF1	gi|69354671|ref|NP_001020262.1|	46	23	29	11	9	27	-1.078	-6.037	9.3e-05	0.851365	6e-06	ABCF1	gi|69354671|ref|NP_001020262.1|
0.4308	0.9279	-0.2424	0.2152	0	0	0	0	POLR1C	gi|42560246|ref|NP_976035.1|	346	0	4	9	7	8	11	0.141	0.4308	1	0.723542	0.832611	POLR1C	gi|42560246|ref|NP_976035.1|	0	4	9	15	2	6	0.315	0.9279	1	0.685258	0.937327	POLR1C	gi|42560246|ref|NP_976035.1|	0	4	9	4	5	9	-0.09	-0.2424	1	0.892611	0.700558	POLR1C	gi|42560246|ref|NP_976035.1|
-2.3653	-3.5786	-2.3537	-7.2939	0	0	0	0	HMGB3	gi|71143137|ref|NP_005333.2|	200	51	10	42	66	9	50	-0.291	-2.3653	0.548623	0.893802	0.153396	HMGB3	gi|71143137|ref|NP_005333.2|	51	10	42	20	7	47	-0.533	-3.5786	0.08204	0.887613	0.011617	HMGB3	gi|71143137|ref|NP_005333.2|	51	10	42	55	23	30	-0.306	-2.3537	0.469605	0.916504	0.108666	HMGB3	gi|71143137|ref|NP_005333.2|
0.3272	0.943	1.0397	0.2569	0	0	0	0	FUBP1	gi|17402900|ref|NP_003893.2|	644	5	14	11	13	15	23	0.075	0.3272	1	0.743978	0.817912	FUBP1	gi|17402900|ref|NP_003893.2|	5	14	11	24	8	14	0.22	0.943	1	0.682035	0.9382	FUBP1	gi|17402900|ref|NP_003893.2|	5	14	11	10	19	25	0.241	1.0397	1	0.678448	0.916303	FUBP1	gi|17402900|ref|NP_003893.2|
-3.0172	-2.3218	-2.5939	-2.7976	0	0	0	0	KLHDC4	gi|21314675|ref|NP_060036.2|	520	21	2	3	8	1	9	-0.886	-3.0172	0.292895	0.873763	0.061268	KLHDC4	gi|21314675|ref|NP_060036.2|	21	2	3	1	3	12	-0.732	-2.3218	0.505937	0.916974	0.133018	KLHDC4	gi|21314675|ref|NP_060036.2|	21	2	3	6	3	9	-0.757	-2.5939	0.358531	0.91007	0.073989	KLHDC4	gi|21314675|ref|NP_060036.2|
0.0547	1.3687	0.3644	0.38	0	0	0	0	TAF10	gi|5454106|ref|NP_006275.1|	218	1	2	4	6	1	4	0.028	0.0547	1	0.794635	0.769884	TAF10	gi|5454106|ref|NP_006275.1|	1	2	4	7	2	6	0.653	1.3687	1	0.566437	0.956831	TAF10	gi|5454106|ref|NP_006275.1|	1	2	4	4	4	3	0.188	0.3644	1	0.817165	0.832967	TAF10	gi|5454106|ref|NP_006275.1|
-0.4919	-1.6676	-0.5227	-2.168	0	0	0	0	PRPF4	gi|24431950|ref|NP_004688.2|	522	9	5	8	6	12	13	-0.135	-0.4919	1	0.865071	0.648068	PRPF4	gi|24431950|ref|NP_004688.2|	9	5	8	6	1	9	-0.539	-1.6676	0.842726	0.928608	0.306508	PRPF4	gi|24431950|ref|NP_004688.2|	9	5	8	6	5	16	-0.15	-0.5227	1	0.912519	0.623184	PRPF4	gi|24431950|ref|NP_004688.2|
0.3081	1.7272	1.1501	-1.2495	0	0	0	0	RAD50	gi|19924129|ref|NP_005723.2|	1312	10	5	32	19	19	43	0.054	0.3081	1	0.747921	0.814816	RAD50	gi|19924129|ref|NP_005723.2|	10	5	32	32	6	41	0.305	1.7272	0.940877	0.45736	0.96009	RAD50	gi|19924129|ref|NP_005723.2|	10	5	32	10	26	47	0.216	1.1501	1	0.649868	0.924364	RAD50	gi|19924129|ref|NP_005723.2|
-4.4382	-1.3999	-2.081	-7.6581	0	0	0	0	HCFC1	gi|98986457|ref|NP_005325.2|	2035	18	53	133	41	36	136	-0.429	-4.4382	0.028804	0.838134	0.003503	HCFC1	gi|98986457|ref|NP_005325.2|	18	53	133	137	5	74	-0.135	-1.3999	0.95522	0.92933	0.397313	HCFC1	gi|98986457|ref|NP_005325.2|	18	53	133	86	54	96	-0.198	-2.081	0.603889	0.923173	0.160137	HCFC1	gi|98986457|ref|NP_005325.2|
1.2291	1.6774	1.5125	1.4099	0	0	0	0	CCAR1	gi|46852388|ref|NP_060707.2|	1150	1	14	25	9	11	60	0.226	1.2291	1	0.522391	0.905645	CCAR1	gi|46852388|ref|NP_060707.2|	1	14	25	32	2	32	0.331	1.6774	0.957218	0.473534	0.960204	CCAR1	gi|46852388|ref|NP_060707.2|	1	14	25	15	14	45	0.275	1.5125	1	0.551394	0.940104	CCAR1	gi|46852388|ref|NP_060707.2|
-2.8481	-1.3319	-1.5826	1.6514	0	0	0	0	TMPO	gi|4507555|ref|NP_003267.1|	694	27	31	40	23	27	54	-0.402	-2.8481	0.352782	0.878979	0.079456	TMPO	gi|4507555|ref|NP_003267.1|	27	31	40	46	10	42	-0.184	-1.3319	0.979699	0.928984	0.420327	TMPO	gi|4507555|ref|NP_003267.1|	27	31	40	37	23	51	-0.22	-1.5826	0.835548	0.9318	0.288151	TMPO	gi|4507555|ref|NP_003267.1|
-2.9001	1.9569	-1.8475	-3.4012	0	0	0	0	CHD4	gi|51599156|ref|NP_001264.2|	1912	62	59	125	86	54	167	-0.249	-2.9001	0.333774	0.877436	0.073732	CHD4	gi|51599156|ref|NP_001264.2|	62	59	125	197	6	149	0.16	1.9569	0.858519	0.386705	0.957654	CHD4	gi|51599156|ref|NP_001264.2|	62	59	125	59	80	160	-0.15	-1.8475	0.717205	0.927992	0.215235	CHD4	gi|51599156|ref|NP_001264.2|
-8.3235	-6.7254	-6.8553	-5.4497	0	0	0	0	CPSF6	gi|162329583|ref|NP_008938.2|	551	13	93	88	50	19	52	-0.951	-8.3235	0	0.79936	0	CPSF6	gi|162329583|ref|NP_008938.2|	13	93	88	40	15	51	-0.795	-6.7254	5e-06	0.859396	0	CPSF6	gi|162329583|ref|NP_008938.2|	13	93	88	44	32	48	-0.804	-6.8553	4e-06	0.846645	0	CPSF6	gi|162329583|ref|NP_008938.2|
-0.1022	0.1532	-0.6167	-1.0038	0	0	0	0	CDC73	gi|40018640|ref|NP_078805.3|	531	7	8	9	19	5	14	-0.028	-0.1022	1	0.819087	0.738011	CDC73	gi|40018640|ref|NP_078805.3|	7	8	9	12	3	16	0.043	0.1532	1	0.834801	0.845537	CDC73	gi|40018640|ref|NP_078805.3|	7	8	9	2	5	22	-0.176	-0.6167	1	0.917682	0.593931	CDC73	gi|40018640|ref|NP_078805.3|
-5.1177	-3.5998	-4.2749	-0.2687	0	0	0	0	PPIL4	gi|20911035|ref|NP_624311.1|	492	15	15	7	2	3	3	-2.061	-5.1177	0.005724	0.826677	0.000578	PPIL4	gi|20911035|ref|NP_624311.1|	15	15	7	4	3	9	-1.047	-3.5998	0.078862	0.887251	0.011082	PPIL4	gi|20911035|ref|NP_624311.1|	15	15	7	5	2	9	-1.209	-4.2749	0.016295	0.871283	0.001859	PPIL4	gi|20911035|ref|NP_624311.1|
-5.0709	-1.463	-0.2709	-5.0865	0	0	0	0	SNRNP70	gi|29568103|ref|NP_003080.2|	437	16	30	32	15	1	35	-0.91	-5.0709	0.006461	0.8274	0.000663	SNRNP70	gi|29568103|ref|NP_003080.2|	16	30	32	27	10	37	-0.251	-1.463	0.930958	0.929458	0.37455	SNRNP70	gi|29568103|ref|NP_003080.2|	16	30	32	37	16	54	-0.038	-0.2709	1	0.895161	0.69266	SNRNP70	gi|29568103|ref|NP_003080.2|
-5.2619	-1.4609	-1.8644	-7.1903	0	0	0	0	UBTF	gi|115529451|ref|NP_001070151.1|	727	28	28	106	49	23	71	-0.604	-5.2619	0.003906	0.82472	0.000391	UBTF	gi|115529451|ref|NP_001070151.1|	28	28	106	85	21	61	-0.163	-1.4609	0.93179	0.929458	0.374555	UBTF	gi|115529451|ref|NP_001070151.1|	28	28	106	39	44	105	-0.206	-1.8644	0.709217	0.927716	0.21139	UBTF	gi|115529451|ref|NP_001070151.1|
-3.5556	-2.4611	-2.5191	-1.3687	0	0	0	0	DDX46	gi|41327773|ref|NP_055644.2|	1031	1	28	6	2	7	11	-1.05	-3.5556	0.143594	0.858047	0.023592	DDX46	gi|41327773|ref|NP_055644.2|	1	28	6	5	2	15	-0.677	-2.4611	0.435911	0.913596	0.10755	DDX46	gi|41327773|ref|NP_055644.2|	1	28	6	7	4	14	-0.692	-2.5191	0.391895	0.912108	0.083765	DDX46	gi|41327773|ref|NP_055644.2|
-4.4706	-0.4518	-4.5632	-5.4211	0	0	0	0	SNRPC	gi|4507127|ref|NP_003084.1|	159	18	27	13	9	12	16	-0.93	-4.4706	0.026863	0.837394	0.003183	SNRPC	gi|4507127|ref|NP_003084.1|	18	27	13	28	28	11	-0.081	-0.4518	1	0.897125	0.709907	SNRPC	gi|4507127|ref|NP_003084.1|	18	27	13	14	8	9	-0.997	-4.5632	0.007924	0.866684	0.000817	SNRPC	gi|4507127|ref|NP_003084.1|
-1.0638	-0.5586	-2.2249	-4.0204	0	0	0	0	NOP2	gi|385198059|ref|NP_001245237.1|	812	3	27	4	8	17	17	-0.255	-1.0638	1	0.901599	0.487963	NOP2	gi|385198059|ref|NP_001245237.1|	3	27	4	6	18	12	-0.132	-0.5586	1	0.904108	0.680013	NOP2	gi|385198059|ref|NP_001245237.1|	3	27	4	12	7	9	-0.556	-2.2249	0.532612	0.91976	0.131277	NOP2	gi|385198059|ref|NP_001245237.1|
-1.8845	-1.0222	-2.6882	-3.2648	0	0	0	0	SCAF4	gi|40789229|ref|NP_065757.1|	1147	15	4	7	8	5	10	-0.566	-1.8845	0.758023	0.905365	0.259937	SCAF4	gi|40789229|ref|NP_065757.1|	15	4	7	10	4	8	-0.305	-1.0222	1	0.924064	0.529022	SCAF4	gi|40789229|ref|NP_065757.1|	15	4	7	5	4	6	-0.899	-2.6882	0.318459	0.907405	0.062632	SCAF4	gi|40789229|ref|NP_065757.1|
-4.0207	-1.0506	-2.0489	-5.3466	0	0	0	0	ZC3H4	gi|126723060|ref|NP_055983.1|	1303	16	36	14	11	12	29	-0.738	-4.0207	0.06609	0.84667	0.009104	ZC3H4	gi|126723060|ref|NP_055983.1|	16	36	14	40	3	25	-0.179	-1.0506	1	0.924713	0.519873	ZC3H4	gi|126723060|ref|NP_055983.1|	16	36	14	19	18	32	-0.336	-2.0489	0.619745	0.923853	0.1667	ZC3H4	gi|126723060|ref|NP_055983.1|
-1.6371	1.527	-0.7135	-0.3723	0	0	0	0	SMC3	gi|4885399|ref|NP_005436.1|	1217	8	26	35	23	23	39	-0.257	-1.6371	0.861469	0.908338	0.324649	SMC3	gi|4885399|ref|NP_005436.1|	8	26	35	69	9	27	0.235	1.527	1	0.519601	0.959468	SMC3	gi|4885399|ref|NP_005436.1|	8	26	35	18	21	48	-0.109	-0.7135	1	0.92169	0.566129	SMC3	gi|4885399|ref|NP_005436.1|
0.6365	0.3481	0.9845	-0.0464	0	0	0	0	HP1BP3	gi|56676330|ref|NP_057371.2|	553	1	10	1	17	4	4	0.226	0.6365	1	0.676915	0.859271	HP1BP3	gi|56676330|ref|NP_057371.2|	1	10	1	3	3	11	0.136	0.3481	1	0.804993	0.876754	HP1BP3	gi|56676330|ref|NP_057371.2|	1	10	1	9	4	12	0.36	0.9845	1	0.691336	0.911989	HP1BP3	gi|56676330|ref|NP_057371.2|
-16.1356	-10.6229	-15.4753	-11.4844	0	0	0	0	SUB1	gi|217330646|ref|NP_006704.3|	127	100	185	198	52	18	99	-1.529	-16.1356	0	0.788836	0	SUB1	gi|217330646|ref|NP_006704.3|	100	185	198	141	63	68	-0.778	-10.6229	0	0.848432	0	SUB1	gi|217330646|ref|NP_006704.3|	100	185	198	70	32	56	-1.474	-15.4753	0	0.829439	0	SUB1	gi|217330646|ref|NP_006704.3|
-18.4058	-15.3659	-7.9627	-19.4366	0	0	0	0	RCC2	gi|209969703|ref|NP_001129676.1|	522	280	273	545	400	81	286	-0.838	-18.4058	0	0.787549	0	RCC2	gi|209969703|ref|NP_001129676.1|	280	273	545	297	55	268	-0.768	-15.3659	0	0.843188	0	RCC2	gi|209969703|ref|NP_001129676.1|	280	273	545	433	231	449	-0.335	-7.9627	0	0.842568	0	RCC2	gi|209969703|ref|NP_001129676.1|
1.2246	1.4179	0.7362	-0.1022	0	0	0	0	SMARCE1	gi|21264355|ref|NP_003070.3|	411	2	12	15	23	5	33	0.28	1.2246	1	0.522388	0.905648	SMARCE1	gi|21264355|ref|NP_003070.3|	2	12	15	27	2	21	0.351	1.4179	1	0.55295	0.957811	SMARCE1	gi|21264355|ref|NP_003070.3|	2	12	15	12	9	27	0.175	0.7362	1	0.747812	0.886652	SMARCE1	gi|21264355|ref|NP_003070.3|
-4.286	-4.5305	-5.8832	-8.7523	0	0	0	0	NAT10	gi|221316723|ref|NP_078938.2|	1025	67	64	12	49	36	58	-0.478	-4.286	0.039569	0.841019	0.004982	NAT10	gi|221316723|ref|NP_078938.2|	67	64	12	10	11	73	-0.613	-4.5305	0.009824	0.874193	0.000862	NAT10	gi|221316723|ref|NP_078938.2|	67	64	12	31	22	40	-0.779	-5.8832	0.000157	0.852467	1e-05	NAT10	gi|221316723|ref|NP_078938.2|
0.1262	1.0967	1.0938	-1.7939	0	0	0	0	DPF2	gi|5454004|ref|NP_006259.1|	391	2	10	26	20	9	34	0.027	0.1262	1	0.782902	0.78283	DPF2	gi|5454004|ref|NP_006259.1|	2	10	26	39	4	16	0.229	1.0967	1	0.643412	0.946891	DPF2	gi|5454004|ref|NP_006259.1|	2	10	26	24	15	29	0.229	1.0938	1	0.663358	0.920802	DPF2	gi|5454004|ref|NP_006259.1|
-1.9224	1.4955	-0.0604	-2.2138	0	0	0	0	SMARCD2	gi|148536864|ref|NP_001091896.1|	531	3	13	30	11	12	28	-0.384	-1.9224	0.741713	0.904661	0.250147	SMARCD2	gi|148536864|ref|NP_001091896.1|	3	13	30	19	6	50	0.272	1.4955	1	0.529487	0.959084	SMARCD2	gi|148536864|ref|NP_001091896.1|	3	13	30	8	10	47	-0.011	-0.0604	1	0.87511	0.74537	SMARCD2	gi|148536864|ref|NP_001091896.1|
-2.4682	0.3944	-0.9401	-0.3538	0	0	0	0	MFAP1	gi|50726968|ref|NP_005917.2|	439	5	11	7	7	2	7	-0.85	-2.4682	0.504626	0.8909	0.135584	MFAP1	gi|50726968|ref|NP_005917.2|	5	11	7	20	5	6	0.112	0.3944	1	0.79729	0.883193	MFAP1	gi|50726968|ref|NP_005917.2|	5	11	7	7	9	9	-0.264	-0.9401	1	0.92882	0.494161	MFAP1	gi|50726968|ref|NP_005917.2|
1.2737	-3.1761	-2.8583	-6.2721	0	0	0	0	TOP1	gi|11225260|ref|NP_003277.1|	765	11	45	28	64	39	57	0.173	1.2737	1	0.50862	0.907698	TOP1	gi|11225260|ref|NP_003277.1|	11	45	28	18	7	35	-0.545	-3.1761	0.164292	0.895979	0.028877	TOP1	gi|11225260|ref|NP_003277.1|	11	45	28	38	13	24	-0.469	-2.8583	0.252637	0.902904	0.046586	TOP1	gi|11225260|ref|NP_003277.1|
-5.3276	-1.7338	-4.8772	-5.6528	0	0	0	0	PSIP1	gi|190014588|ref|NP_001121689.1|	530	49	30	20	27	16	31	-0.788	-5.3276	0.003268	0.823778	0.00032	PSIP1	gi|190014588|ref|NP_001121689.1|	49	30	20	34	4	58	-0.237	-1.7338	0.811394	0.927976	0.285658	PSIP1	gi|190014588|ref|NP_001121689.1|	49	30	20	15	19	36	-0.719	-4.8772	0.003413	0.862485	0.000324	PSIP1	gi|190014588|ref|NP_001121689.1|
-0.8892	-2.5467	1.6539	0.6337	0	0	0	0	CSTF3	gi|4557495|ref|NP_001317.1|	717	1	15	14	9	12	18	-0.216	-0.8892	1	0.894194	0.538802	CSTF3	gi|4557495|ref|NP_001317.1|	1	15	14	4	1	12	-0.797	-2.5467	0.395019	0.911449	0.093677	CSTF3	gi|4557495|ref|NP_001317.1|	1	15	14	4	11	46	0.379	1.6539	0.988449	0.510473	0.942577	CSTF3	gi|4557495|ref|NP_001317.1|
-2.4184	-0.7617	-0.37	-2.9822	0	0	0	0	LENG8	gi|24308382|ref|NP_443157.1|	800	1	24	12	13	7	14	-0.567	-2.4184	0.525816	0.892365	0.144311	LENG8	gi|24308382|ref|NP_443157.1|	1	24	12	15	7	16	-0.177	-0.7617	1	0.914903	0.617313	LENG8	gi|24308382|ref|NP_443157.1|	1	24	12	15	10	24	-0.082	-0.37	1	0.902764	0.666179	LENG8	gi|24308382|ref|NP_443157.1|
1.6317	1.6231	0.63	1.9839	0	0	0	0	SMARCA4	gi|192807314|ref|NP_001122317.1|	1617	33	25	48	72	27	107	0.19	1.6317	0.94892	0.408906	0.91557	SMARCA4	gi|192807314|ref|NP_001122317.1|	33	25	48	80	11	68	0.208	1.6231	0.974373	0.489643	0.960133	SMARCA4	gi|192807314|ref|NP_001122317.1|	33	25	48	32	38	93	0.076	0.63	1	0.769463	0.87332	SMARCA4	gi|192807314|ref|NP_001122317.1|
-0.0267	1.6805	1.8782	-0.079	0	0	0	0	SMC2	gi|388240808|ref|NP_001252531.1|	1197	3	4	22	8	13	26	-0.006	-0.0267	1	0.807274	0.754338	SMC2	gi|388240808|ref|NP_001252531.1|	3	4	22	28	1	24	0.397	1.6805	0.956217	0.473537	0.960203	SMC2	gi|388240808|ref|NP_001252531.1|	3	4	22	17	11	34	0.406	1.8782	0.904188	0.445185	0.942869	SMC2	gi|388240808|ref|NP_001252531.1|
0.159	-3.2836	-0.1845	1.6537	0	0	0	0	THOC2	gi|125656165|ref|NP_001075019.1|	1593	1	33	15	22	17	42	0.029	0.159	1	0.775916	0.789949	THOC2	gi|125656165|ref|NP_001075019.1|	1	33	15	12	2	15	-0.75	-3.2836	0.137868	0.893519	0.022769	THOC2	gi|125656165|ref|NP_001075019.1|	1	33	15	20	12	35	-0.034	-0.1845	1	0.887202	0.715993	THOC2	gi|125656165|ref|NP_001075019.1|
-2.399	-1.079	-2.854	-2.7692	0	0	0	0	FIP1L1	gi|40254978|ref|NP_112179.2|	594	0	12	7	10	2	2	-0.855	-2.399	0.534125	0.892943	0.1479	FIP1L1	gi|40254978|ref|NP_112179.2|	0	12	7	8	3	6	-0.367	-1.079	1	0.925317	0.510688	FIP1L1	gi|40254978|ref|NP_112179.2|	0	12	7	1	3	5	-1.193	-2.854	0.254191	0.902904	0.04659	FIP1L1	gi|40254978|ref|NP_112179.2|
-1.1467	-1.1209	-0.8276	-0.9594	0	0	0	0	LUC7L2	gi|116812577|ref|NP_057103.2|	392	0	12	2	2	5	8	-0.431	-1.1467	1	0.903973	0.465112	LUC7L2	gi|116812577|ref|NP_057103.2|	0	12	2	3	5	4	-0.447	-1.1209	1	0.926266	0.494545	LUC7L2	gi|116812577|ref|NP_057103.2|	0	12	2	6	5	5	-0.315	-0.8276	1	0.925976	0.528112	LUC7L2	gi|116812577|ref|NP_057103.2|
0.6475	-1.3337	-1.4803	1.5734	0	0	0	0	SF1	gi|295842307|ref|NP_973726.2|	571	0	7	5	11	6	9	0.235	0.6475	1	0.674578	0.860399	SF1	gi|295842307|ref|NP_973726.2|	0	7	5	1	1	7	-0.605	-1.3337	0.979075	0.928984	0.420325	SF1	gi|295842307|ref|NP_973726.2|	0	7	5	2	4	4	-0.644	-1.4803	0.877144	0.932678	0.31988	SF1	gi|295842307|ref|NP_973726.2|
0.4725	1.6673	-0.643	-2.0156	0	0	0	0	KMT2B	gi|7662046|ref|NP_055542.1|	2715	0	5	13	10	6	18	0.146	0.4725	1	0.712882	0.839476	KMT2B	gi|7662046|ref|NP_055542.1|	0	5	13	21	1	15	0.506	1.6673	0.960462	0.477571	0.960203	KMT2B	gi|7662046|ref|NP_055542.1|	0	5	13	6	7	8	-0.213	-0.643	1	0.918751	0.587043	KMT2B	gi|7662046|ref|NP_055542.1|
1.8473	-1.4177	-0.954	-1.0102	0	0	0	0	RSL1D1	gi|118498359|ref|NP_056474.2|	490	0	7	0	11	7	12	0.735	1.8473	0.858081	0.349437	0.915301	RSL1D1	gi|118498359|ref|NP_056474.2|	0	7	0	1	1	3	-0.844	-1.4177	0.948524	0.929391	0.390455	RSL1D1	gi|118498359|ref|NP_056474.2|	0	7	0	2	1	5	-0.471	-0.954	1	0.929161	0.489276	RSL1D1	gi|118498359|ref|NP_056474.2|
-7.1984	-9.8501	-10.4489	-4.1863	0	0	0	0	ACTC1	gi|4885049|ref|NP_005150.1|	377	53	38	80	11	50	51	-0.897	-7.1984	7e-06	0.805329	1e-06	ACTC1	gi|4885049|ref|NP_005150.1|	53	38	80	10	0	16	-2.009	-9.8501	0	0.850364	0	ACTC1	gi|4885049|ref|NP_005150.1|	53	38	80	15	8	18	-1.769	-10.4489	0	0.835609	0	ACTC1	gi|4885049|ref|NP_005150.1|
-9.9209	-7.0059	-9.3508	-8.6826	0	0	0	0	C11orf58	gi|7657234|ref|NP_055082.1|	183	115	7	24	7	3	3	-2.935	-9.9209	0	0.795223	0	C11orf58	gi|7657234|ref|NP_055082.1|	115	7	24	37	17	7	-1.073	-7.0059	1e-06	0.858372	0	C11orf58	gi|7657234|ref|NP_055082.1|	115	7	24	21	7	10	-1.707	-9.3508	0	0.838695	0	C11orf58	gi|7657234|ref|NP_055082.1|
-2.6004	-1.6936	-2.2968	0.8575	0	0	0	0	RPLP1	gi|4506669|ref|NP_000994.1|	114	3	6	5	3	3	1	-1.181	-2.6004	0.449567	0.886688	0.113028	RPLP1	gi|4506669|ref|NP_000994.1|	3	6	5	6	1	0	-0.724	-1.6936	0.830565	0.928374	0.298094	RPLP1	gi|4506669|ref|NP_000994.1|	3	6	5	3	2	2	-1.038	-2.2968	0.49726	0.917863	0.117619	RPLP1	gi|4506669|ref|NP_000994.1|
-3.5582	-3.1088	-1.8662	0.7267	0	0	0	0	CKB	gi|21536286|ref|NP_001814.2|	381	13	5	34	2	14	23	-0.78	-3.5582	0.143033	0.858047	0.02359	CKB	gi|21536286|ref|NP_001814.2|	13	5	34	19	0	11	-0.731	-3.1088	0.182677	0.897479	0.033073	CKB	gi|21536286|ref|NP_001814.2|	13	5	34	6	11	35	-0.357	-1.8662	0.708366	0.927716	0.211389	CKB	gi|21536286|ref|NP_001814.2|
-2.6146	-1.889	-0.8276	-2.3028	0	0	0	0	TAGLN2	gi|4507357|ref|NP_003555.1|	199	7	11	15	4	8	15	-0.694	-2.6146	0.443773	0.886383	0.111514	TAGLN2	gi|4507357|ref|NP_003555.1|	7	11	15	9	0	14	-0.519	-1.889	0.733819	0.925864	0.23842	TAGLN2	gi|4507357|ref|NP_003555.1|	7	11	15	6	11	21	-0.204	-0.8276	1	0.925976	0.528112	TAGLN2	gi|4507357|ref|NP_003555.1|
-2.6421	-2.4252	-2.7617	1.9695	0	0	0	0	CCT8	gi|48762932|ref|NP_006576.2|	548	2	6	26	4	10	15	-0.661	-2.6421	0.43263	0.885464	0.10708	CCT8	gi|48762932|ref|NP_006576.2|	2	6	26	10	0	11	-0.645	-2.4252	0.453585	0.914413	0.113269	CCT8	gi|48762932|ref|NP_006576.2|	2	6	26	1	15	8	-0.711	-2.7617	0.288942	0.905559	0.055602	CCT8	gi|48762932|ref|NP_006576.2|
-7.6637	-5.8923	-5.6008	-6.4055	0	0	0	0	PPIA	gi|10863927|ref|NP_066953.1|	165	56	16	31	8	9	19	-1.542	-7.6637	1e-06	0.802467	0	PPIA	gi|10863927|ref|NP_066953.1|	56	16	31	23	0	18	-1.096	-5.8923	0.000124	0.863463	7e-06	PPIA	gi|10863927|ref|NP_066953.1|	56	16	31	11	19	27	-0.941	-5.6008	0.000395	0.854811	3e-05	PPIA	gi|10863927|ref|NP_066953.1|
-3.7143	-0.5825	-2.045	-0.4853	0	0	0	0	KPNB1	gi|19923142|ref|NP_002256.2|	876	13	24	30	14	18	23	-0.691	-3.7143	0.11212	0.853947	0.0173	KPNB1	gi|19923142|ref|NP_002256.2|	13	24	30	53	0	21	-0.096	-0.5825	1	0.905698	0.672266	KPNB1	gi|19923142|ref|NP_002256.2|	13	24	30	9	19	40	-0.348	-2.045	0.621668	0.924021	0.168359	KPNB1	gi|19923142|ref|NP_002256.2|
0.041	1.3079	0.9653	-0.2428	0	0	0	0	CCAR2	gi|24432106|ref|NP_066997.3|	923	2	1	5	5	2	6	0.019	0.041	1	0.796261	0.767984	CCAR2	gi|24432106|ref|NP_066997.3|	2	1	5	4	0	12	0.573	1.3079	1	0.583534	0.9553	CCAR2	gi|24432106|ref|NP_066997.3|	2	1	5	2	3	12	0.427	0.9653	1	0.694961	0.91069	CCAR2	gi|24432106|ref|NP_066997.3|
-7.7928	-10.6466	-13.3057	-12.8521	0	0	0	0	SNRPD1	gi|5902102|ref|NP_008869.1|	119	56	127	129	97	44	122	-0.648	-7.7928	1e-06	0.801778	0	SNRPD1	gi|5902102|ref|NP_008869.1|	56	127	129	90	0	47	-1.012	-10.6466	0	0.848373	0	SNRPD1	gi|5902102|ref|NP_008869.1|	56	127	129	73	20	24	-1.33	-13.3057	0	0.831347	0	SNRPD1	gi|5902102|ref|NP_008869.1|
-6.7955	-4.0868	-5.0744	-2.5158	0	0	0	0	ALDOA	gi|193794814|ref|NP_001121089.1|	364	7	14	38	3	0	10	-1.929	-6.7955	3.2e-05	0.80832	2e-06	ALDOA	gi|193794814|ref|NP_001121089.1|	7	14	38	15	5	8	-0.913	-4.0868	0.029047	0.879546	0.003167	ALDOA	gi|193794814|ref|NP_001121089.1|	7	14	38	2	13	11	-1.158	-5.0744	0.001953	0.860128	0.000175	ALDOA	gi|193794814|ref|NP_001121089.1|
-1.0045	1.5456	-0.8403	-0.2245	0	0	0	0	PSMC2	gi|4506209|ref|NP_002794.1|	433	0	2	2	1	0	2	-0.74	-1.0045	1	0.899458	0.505021	PSMC2	gi|4506209|ref|NP_002794.1|	0	2	2	6	1	6	0.848	1.5456	0.997624	0.513642	0.959659	PSMC2	gi|4506209|ref|NP_002794.1|	0	2	2	1	1	2	-0.609	-0.8403	1	0.926207	0.525697	PSMC2	gi|4506209|ref|NP_002794.1|
-4.1835	-2.5099	-3.2248	-0.6925	0	0	0	0	GNB2L1	gi|5174447|ref|NP_006089.1|	317	18	11	3	3	4	7	-1.343	-4.1835	0.048539	0.843041	0.006259	GNB2L1	gi|5174447|ref|NP_006089.1|	18	11	3	12	0	6	-0.738	-2.5099	0.412371	0.912278	0.09885	GNB2L1	gi|5174447|ref|NP_006089.1|	18	11	3	5	4	9	-0.952	-3.2248	0.142308	0.893238	0.022664	GNB2L1	gi|5174447|ref|NP_006089.1|
-2.5053	-0.9498	-0.8532	-1.5552	0	0	0	0	DCTN2	gi|387527974|ref|NP_001248342.1|	401	15	8	13	9	8	14	-0.631	-2.5053	0.488985	0.889711	0.128858	DCTN2	gi|387527974|ref|NP_001248342.1|	15	8	13	20	3	12	-0.229	-0.9498	1	0.922039	0.553937	DCTN2	gi|387527974|ref|NP_001248342.1|	15	8	13	12	12	18	-0.205	-0.8532	1	0.926654	0.520877	DCTN2	gi|387527974|ref|NP_001248342.1|
-2.774	-1.3297	0.869	-0.3826	0	0	0	0	PKM	gi|33286418|ref|NP_002645.3|	531	7	3	28	2	9	21	-0.668	-2.774	0.38071	0.881454	0.089279	PKM	gi|33286418|ref|NP_002645.3|	7	3	28	23	0	10	-0.31	-1.3297	0.980463	0.928983	0.420331	PKM	gi|33286418|ref|NP_002645.3|	7	3	28	3	17	45	0.181	0.869	1	0.717916	0.901511	PKM	gi|33286418|ref|NP_002645.3|
-1.9965	-1.002	-0.9917	0.0231	0	0	0	0	GPI	gi|18201905|ref|NP_000166.2|	558	6	8	14	2	6	18	-0.541	-1.9965	0.709592	0.903303	0.233427	GPI	gi|18201905|ref|NP_000166.2|	6	8	14	20	0	5	-0.271	-1.002	1	0.923547	0.535855	GPI	gi|18201905|ref|NP_000166.2|	6	8	14	3	13	14	-0.264	-0.9917	1	0.929946	0.477036	GPI	gi|18201905|ref|NP_000166.2|
-0.7111	0.0266	-0.9124	-0.8382	0	0	0	0	ACTR1A	gi|5031569|ref|NP_005727.1|	376	18	8	20	11	12	39	-0.145	-0.7111	1	0.883644	0.588209	ACTR1A	gi|5031569|ref|NP_005727.1|	18	8	20	17	0	37	0.005	0.0266	1	0.851096	0.822584	ACTR1A	gi|5031569|ref|NP_005727.1|	18	8	20	15	13	25	-0.177	-0.9124	1	0.928277	0.501479	ACTR1A	gi|5031569|ref|NP_005727.1|
-0.7181	-0.0103	0.6776	1.7882	0	0	0	0	MTHFD1	gi|222136639|ref|NP_005947.3|	935	0	6	7	5	6	7	-0.25	-0.7181	1	0.883647	0.588204	MTHFD1	gi|222136639|ref|NP_005947.3|	0	6	7	9	0	7	-0.004	-0.0103	1	0.855067	0.816117	MTHFD1	gi|222136639|ref|NP_005947.3|	0	6	7	3	8	14	0.211	0.6776	1	0.76036	0.879226	MTHFD1	gi|222136639|ref|NP_005947.3|
-4.628	-1.5703	-2.8846	-4.4484	0	0	0	0	HTATSF1	gi|253970456|ref|NP_001156752.1|	755	17	9	5	1	2	1	-2.623	-4.628	0.018938	0.834544	0.00215	HTATSF1	gi|253970456|ref|NP_001156752.1|	17	9	5	8	5	12	-0.423	-1.5703	0.886425	0.929242	0.338865	HTATSF1	gi|253970456|ref|NP_001156752.1|	17	9	5	5	6	9	-0.806	-2.8846	0.243264	0.902092	0.044068	HTATSF1	gi|253970456|ref|NP_001156752.1|
-3.4003	-4.3381	-2.3508	-3.3515	0	0	0	0	DHX15	gi|68509926|ref|NP_001349.2|	795	19	13	7	5	10	13	-0.821	-3.4003	0.179871	0.862377	0.031702	DHX15	gi|68509926|ref|NP_001349.2|	19	13	7	6	0	5	-1.374	-4.3381	0.016071	0.876309	0.001528	DHX15	gi|68509926|ref|NP_001349.2|	19	13	7	5	9	17	-0.578	-2.3508	0.471006	0.916504	0.10867	DHX15	gi|68509926|ref|NP_001349.2|
-5.351	-5.0375	-4.4712	-5.165	0	0	0	0	EIF2B5	gi|83267879|ref|NP_003898.2|	721	26	12	8	6	4	6	-1.568	-5.351	0.003065	0.823513	0.000302	EIF2B5	gi|83267879|ref|NP_003898.2|	26	12	8	2	0	5	-1.999	-5.0375	0.002281	0.869479	0.000167	EIF2B5	gi|83267879|ref|NP_003898.2|	26	12	8	2	8	9	-1.243	-4.4712	0.010029	0.868148	0.001081	EIF2B5	gi|83267879|ref|NP_003898.2|
0.3252	0.4605	0.5198	1.6015	0	0	0	0	CALR	gi|4757900|ref|NP_004334.1|	417	0	8	3	4	7	10	0.122	0.3252	1	0.743978	0.817912	CALR	gi|4757900|ref|NP_004334.1|	0	8	3	11	0	5	0.177	0.4605	1	0.785782	0.89186	CALR	gi|4757900|ref|NP_004334.1|	0	8	3	9	4	7	0.191	0.5198	1	0.791044	0.857266	CALR	gi|4757900|ref|NP_004334.1|
-1.7999	-0.0708	0.3699	-2.3958	0	0	0	0	CD2BP2	gi|343887347|ref|NP_001230575.1|	341	5	11	5	6	6	7	-0.58	-1.7999	0.794051	0.906738	0.282572	CD2BP2	gi|343887347|ref|NP_001230575.1|	5	11	5	10	0	14	-0.021	-0.0708	1	0.862622	0.802641	CD2BP2	gi|343887347|ref|NP_001230575.1|	5	11	5	11	9	13	0.102	0.3699	1	0.817165	0.832967	CD2BP2	gi|343887347|ref|NP_001230575.1|
-0.4672	1.9407	-2.2433	-3.5682	0	0	0	0	NPM3	gi|6857818|ref|NP_008924.1|	178	34	9	10	7	22	48	-0.09	-0.4672	1	0.863166	0.653064	NPM3	gi|6857818|ref|NP_008924.1|	34	9	10	10	0	78	0.35	1.9407	0.864675	0.392724	0.957974	NPM3	gi|6857818|ref|NP_008924.1|	34	9	10	7	10	30	-0.46	-2.2433	0.523534	0.919197	0.127076	NPM3	gi|6857818|ref|NP_008924.1|
-5.712	-2.7865	-7.4527	-7.1062	0	0	0	0	PUF60	gi|17298690|ref|NP_055096.2|	542	74	14	19	18	7	42	-0.948	-5.712	0.001094	0.81893	0.0001	PUF60	gi|17298690|ref|NP_055096.2|	74	14	19	46	12	29	-0.417	-2.7865	0.291677	0.90529	0.061515	PUF60	gi|17298690|ref|NP_055096.2|	74	14	19	11	6	14	-1.595	-7.4527	0	0.844232	0	PUF60	gi|17298690|ref|NP_055096.2|
-4.7352	-2.4114	-3.1909	-0.8805	0	0	0	0	SF3B3	gi|54112121|ref|NP_036558.3|	1217	11	13	22	3	5	11	-1.365	-4.7352	0.014777	0.832685	0.001629	SF3B3	gi|54112121|ref|NP_036558.3|	11	13	22	10	0	20	-0.591	-2.4114	0.460453	0.914738	0.115617	SF3B3	gi|54112121|ref|NP_036558.3|	11	13	22	8	9	14	-0.747	-3.1909	0.150695	0.894189	0.024487	SF3B3	gi|54112121|ref|NP_036558.3|
-3.2321	-2.8845	-3.1716	-3.2218	0	0	0	0	EIF5	gi|37537716|ref|NP_892116.2|	431	12	19	18	13	6	20	-0.699	-3.2321	0.225419	0.867211	0.042706	EIF5	gi|37537716|ref|NP_892116.2|	12	19	18	19	0	11	-0.658	-2.8845	0.254804	0.902833	0.051268	EIF5	gi|37537716|ref|NP_892116.2|	12	19	18	11	8	13	-0.775	-3.1716	0.155631	0.894572	0.025252	EIF5	gi|37537716|ref|NP_892116.2|
-3.2753	-1.3591	-2.891	-4.4887	0	0	0	0	GRWD1	gi|237820620|ref|NP_113673.3|	446	13	11	19	11	8	12	-0.815	-3.2753	0.213101	0.866053	0.039872	GRWD1	gi|237820620|ref|NP_113673.3|	13	11	19	21	0	17	-0.307	-1.3591	0.970117	0.929149	0.411097	GRWD1	gi|237820620|ref|NP_113673.3|	13	11	19	13	7	11	-0.699	-2.891	0.241017	0.901889	0.043456	GRWD1	gi|237820620|ref|NP_113673.3|
-1.7222	-0.4615	-1.2952	-1.251	0	0	0	0	EIF2B2	gi|7657058|ref|NP_055054.1|	351	4	9	0	2	3	6	-0.714	-1.7222	0.826582	0.907683	0.303339	EIF2B2	gi|7657058|ref|NP_055054.1|	4	9	0	2	0	11	-0.18	-0.4615	1	0.897591	0.70809	EIF2B2	gi|7657058|ref|NP_055054.1|	4	9	0	1	4	7	-0.515	-1.2952	0.945865	0.933109	0.376688	EIF2B2	gi|7657058|ref|NP_055054.1|
-5.3845	-2.0263	-2.9312	-2.2325	0	0	0	0	EIF5A	gi|219555707|ref|NP_001137232.1|	184	57	18	11	19	2	35	-0.897	-5.3845	0.002795	0.822989	0.000269	EIF5A	gi|219555707|ref|NP_001137232.1|	57	18	11	6	0	69	-0.319	-2.0263	0.661933	0.923438	0.200775	EIF5A	gi|219555707|ref|NP_001137232.1|	57	18	11	11	26	38	-0.474	-2.9312	0.227203	0.900879	0.040494	EIF5A	gi|219555707|ref|NP_001137232.1|
-0.5992	-0.8872	-0.0421	0.1594	0	0	0	0	COPB2	gi|4758032|ref|NP_004757.1|	906	4	16	17	5	8	38	-0.13	-0.5992	1	0.874702	0.61997	COPB2	gi|4758032|ref|NP_004757.1|	4	16	17	6	0	28	-0.209	-0.8872	1	0.919881	0.576213	COPB2	gi|4758032|ref|NP_004757.1|	4	16	17	10	19	22	-0.009	-0.0421	1	0.872649	0.750649	COPB2	gi|4758032|ref|NP_004757.1|
0.4387	0.035	-1.2931	1.4296	0	0	0	0	RPL23	gi|4506605|ref|NP_000969.1|	140	2	0	2	3	5	2	0.235	0.4387	1	0.721433	0.83401	RPL23	gi|4506605|ref|NP_000969.1|	2	0	2	2	2	2	0.021	0.035	1	0.850286	0.823856	RPL23	gi|4506605|ref|NP_000969.1|	2	0	2	0	1	1	-0.965	-1.2931	0.946596	0.933096	0.379095	RPL23	gi|4506605|ref|NP_000969.1|
-0.9674	-0.3946	0.2626	0.2771	0	0	0	0	ACLY	gi|38569421|ref|NP_001087.2|	1101	6	16	5	4	5	24	-0.258	-0.9674	1	0.897853	0.516335	ACLY	gi|38569421|ref|NP_001087.2|	6	16	5	2	0	26	-0.109	-0.3946	1	0.892744	0.725923	ACLY	gi|38569421|ref|NP_001087.2|	6	16	5	15	10	15	0.065	0.2626	1	0.833636	0.813967	ACLY	gi|38569421|ref|NP_001087.2|
-0.4543	-1.9106	-1.8929	-0.0805	0	0	0	0	DDX3X	gi|301171467|ref|NP_001180345.1|	661	18	20	26	26	16	56	-0.071	-0.4543	1	0.862196	0.655549	DDX3X	gi|301171467|ref|NP_001180345.1|	18	20	26	20	0	35	-0.342	-1.9106	0.722663	0.925548	0.232819	DDX3X	gi|301171467|ref|NP_001180345.1|	18	20	26	16	10	41	-0.323	-1.8929	0.695651	0.927148	0.203822	DDX3X	gi|301171467|ref|NP_001180345.1|
0.3785	-0.4495	0.1042	-0.7171	0	0	0	0	SRP9	gi|4507217|ref|NP_003124.1|	86	0	5	2	4	5	6	0.182	0.3785	1	0.733909	0.825424	SRP9	gi|4507217|ref|NP_003124.1|	0	5	2	4	0	3	-0.241	-0.4495	1	0.896655	0.711714	SRP9	gi|4507217|ref|NP_003124.1|	0	5	2	3	2	7	0.052	0.1042	1	0.855577	0.782383	SRP9	gi|4507217|ref|NP_003124.1|
-1.2023	-0.7786	-1.409	-1.8861	0	0	0	0	SNRNP40	gi|115298668|ref|NP_004805.2|	357	11	5	5	6	5	12	-0.38	-1.2023	1	0.90541	0.447956	SNRNP40	gi|115298668|ref|NP_004805.2|	11	5	5	2	0	17	-0.248	-0.7786	1	0.915768	0.610947	SNRNP40	gi|115298668|ref|NP_004805.2|	11	5	5	2	5	12	-0.447	-1.409	0.904628	0.933009	0.340883	SNRNP40	gi|115298668|ref|NP_004805.2|
-7.8621	-6.6664	-4.9051	-7.8608	0	0	0	0	HNRNPLL	gi|20149709|ref|NP_612403.2|	542	54	34	18	11	15	20	-1.323	-7.8621	1e-06	0.801425	0	HNRNPLL	gi|20149709|ref|NP_612403.2|	54	34	18	6	0	31	-1.238	-6.6664	6e-06	0.859633	0	HNRNPLL	gi|20149709|ref|NP_612403.2|	54	34	18	20	14	38	-0.741	-4.9051	0.003159	0.862108	0.000296	HNRNPLL	gi|20149709|ref|NP_612403.2|
-2.3361	-3.2185	-2.8332	0.631	0	0	0	0	EIF3B	gi|83367072|ref|NP_001032360.1|	814	23	18	13	6	13	35	-0.461	-2.3361	0.561242	0.894649	0.15901	EIF3B	gi|83367072|ref|NP_001032360.1|	23	18	13	11	0	20	-0.717	-3.2185	0.153446	0.894952	0.026214	EIF3B	gi|83367072|ref|NP_001032360.1|	23	18	13	7	13	23	-0.57	-2.8332	0.26179	0.903515	0.048555	EIF3B	gi|83367072|ref|NP_001032360.1|
-1.3441	-1.3979	-0.2642	-2.4706	0	0	0	0	TROVE2	gi|291084629|ref|NP_001166995.1|	538	8	9	12	5	11	17	-0.341	-1.3441	0.974034	0.907708	0.408003	TROVE2	gi|291084629|ref|NP_001166995.1|	8	9	12	18	0	5	-0.383	-1.3979	0.955964	0.92933	0.397314	TROVE2	gi|291084629|ref|NP_001166995.1|	8	9	12	3	11	25	-0.066	-0.2642	1	0.894533	0.694646	TROVE2	gi|291084629|ref|NP_001166995.1|
1.822	-1.3794	-1.2509	1.9848	0	0	0	0	EIF3F	gi|4503519|ref|NP_003745.1|	357	4	6	12	12	16	28	0.483	1.822	0.869047	0.354735	0.915461	EIF3F	gi|4503519|ref|NP_003745.1|	4	6	12	4	0	12	-0.464	-1.3794	0.962783	0.92925	0.404195	EIF3F	gi|4503519|ref|NP_003745.1|	4	6	12	5	2	14	-0.406	-1.2509	0.96104	0.932978	0.391223	EIF3F	gi|4503519|ref|NP_003745.1|
-3.8682	-1.4192	-1.6576	-1.9323	0	0	0	0	FANCD2	gi|21361861|ref|NP_149075.2|	1471	16	3	4	0	1	4	-1.882	-3.8682	0.08671	0.850082	0.012506	FANCD2	gi|21361861|ref|NP_149075.2|	16	3	4	1	1	16	-0.449	-1.4192	0.947956	0.929391	0.390453	FANCD2	gi|21361861|ref|NP_149075.2|	16	3	4	1	3	16	-0.513	-1.6576	0.803505	0.930928	0.266302	FANCD2	gi|21361861|ref|NP_149075.2|
-5.3094	-4.7832	-3.5615	-5.5122	0	0	0	0	TSR1	gi|39780588|ref|NP_060598.3|	804	33	33	22	20	14	31	-0.779	-5.3094	0.003435	0.824045	0.000339	TSR1	gi|39780588|ref|NP_060598.3|	33	33	22	15	0	31	-0.826	-4.7832	0.004884	0.871725	0.000392	TSR1	gi|39780588|ref|NP_060598.3|	33	33	22	22	22	27	-0.559	-3.5615	0.077078	0.885148	0.01086	TSR1	gi|39780588|ref|NP_060598.3|
-0.8496	-0.6611	0.7327	-0.2553	0	0	0	0	KPNA3	gi|34485722|ref|NP_002258.2|	521	4	0	3	1	1	6	-0.425	-0.8496	1	0.892133	0.549934	KPNA3	gi|34485722|ref|NP_002258.2|	4	0	3	3	0	3	-0.355	-0.6611	1	0.910112	0.648395	KPNA3	gi|34485722|ref|NP_002258.2|	4	0	3	2	4	9	0.335	0.7327	1	0.747811	0.886653	KPNA3	gi|34485722|ref|NP_002258.2|
-0.5312	-1.7051	-0.9791	1.4	0	0	0	0	COPG1	gi|11559929|ref|NP_057212.1|	874	13	15	17	16	10	39	-0.099	-0.5312	1	0.868736	0.637973	COPG1	gi|11559929|ref|NP_057212.1|	13	15	17	7	0	30	-0.374	-1.7051	0.825124	0.928248	0.293926	COPG1	gi|11559929|ref|NP_057212.1|	13	15	17	7	8	37	-0.2	-0.9791	1	0.929796	0.479493	COPG1	gi|11559929|ref|NP_057212.1|
0.5829	-0.6036	1.8866	-0.5504	0	0	0	0	MARS	gi|14043022|ref|NP_004981.2|	900	1	4	13	7	11	16	0.175	0.5829	1	0.688448	0.853439	MARS	gi|14043022|ref|NP_004981.2|	1	4	13	9	0	8	-0.203	-0.6036	1	0.906851	0.666384	MARS	gi|14043022|ref|NP_004981.2|	1	4	13	8	13	22	0.538	1.8866	0.900859	0.443014	0.94281	MARS	gi|14043022|ref|NP_004981.2|
-1.5374	-1.7188	-3.7957	0.4118	0	0	0	0	EIF3A	gi|4503509|ref|NP_003741.1|	1382	19	15	14	4	15	39	-0.302	-1.5374	0.901192	0.908707	0.35192	EIF3A	gi|4503509|ref|NP_003741.1|	19	15	14	18	0	22	-0.361	-1.7188	0.818596	0.928115	0.289779	EIF3A	gi|4503509|ref|NP_003741.1|	19	15	14	3	13	11	-0.944	-3.7957	0.048039	0.880117	0.006278	EIF3A	gi|4503509|ref|NP_003741.1|
1.3786	0.7618	1.3668	1.0728	0	0	0	0	RNF2	gi|6005747|ref|NP_009143.1|	336	7	3	2	5	11	16	0.459	1.3786	1	0.478145	0.911343	RNF2	gi|6005747|ref|NP_009143.1|	7	3	2	8	0	11	0.272	0.7618	1	0.725108	0.924146	RNF2	gi|6005747|ref|NP_009143.1|	7	3	2	6	6	15	0.44	1.3668	1	0.591428	0.935602	RNF2	gi|6005747|ref|NP_009143.1|
-2.8062	-1.8439	-1.7172	-1.9802	0	0	0	0	LRRC47	gi|24308207|ref|NP_065761.1|	583	9	5	14	6	2	12	-0.82	-2.8062	0.368456	0.880216	0.08427	LRRC47	gi|24308207|ref|NP_065761.1|	9	5	14	6	0	13	-0.531	-1.8439	0.756867	0.92656	0.251759	LRRC47	gi|24308207|ref|NP_065761.1|	9	5	14	2	6	17	-0.47	-1.7172	0.77717	0.930099	0.249379	LRRC47	gi|24308207|ref|NP_065761.1|
-0.1058	1.6124	1.291	0.2974	0	0	0	0	TARDBP	gi|6678271|ref|NP_031401.1|	414	10	3	2	8	5	10	-0.034	-0.1058	1	0.819087	0.73801	TARDBP	gi|6678271|ref|NP_031401.1|	10	3	2	15	0	14	0.51	1.6124	0.97767	0.493663	0.960085	TARDBP	gi|6678271|ref|NP_031401.1|	10	3	2	10	14	7	0.403	1.291	1	0.611997	0.932347	TARDBP	gi|6678271|ref|NP_031401.1|
0.7464	0.5046	0.4802	1.0657	0	0	0	0	DDX39A	gi|21040371|ref|NP_005795.2|	427	0	2	7	7	5	10	0.279	0.7464	1	0.650662	0.870991	DDX39A	gi|21040371|ref|NP_005795.2|	0	2	7	11	0	3	0.21	0.5046	1	0.777371	0.897563	DDX39A	gi|21040371|ref|NP_005795.2|	0	2	7	7	6	5	0.191	0.4802	1	0.79786	0.851504	DDX39A	gi|21040371|ref|NP_005795.2|
0.2861	-1.6719	-0.6013	0.9434	0	0	0	0	EIF3L	gi|7705433|ref|NP_057175.1|	564	6	7	5	4	8	19	0.086	0.2861	1	0.751815	0.811669	EIF3L	gi|7705433|ref|NP_057175.1|	6	7	5	5	2	5	-0.63	-1.6719	0.840728	0.928551	0.304399	EIF3L	gi|7705433|ref|NP_057175.1|	6	7	5	0	6	14	-0.19	-0.6013	1	0.916571	0.60076	EIF3L	gi|7705433|ref|NP_057175.1|
-1.4201	-2.7664	1.274	-1.3269	0	0	0	0	SLC4A1AP	gi|155722990|ref|NP_060628.2|	796	4	0	8	2	3	7	-0.575	-1.4201	0.946104	0.908407	0.385378	SLC4A1AP	gi|155722990|ref|NP_060628.2|	4	0	8	1	0	1	-1.798	-2.7664	0.299639	0.905786	0.063747	SLC4A1AP	gi|155722990|ref|NP_060628.2|	4	0	8	6	7	15	0.416	1.274	1	0.616059	0.93162	SLC4A1AP	gi|155722990|ref|NP_060628.2|
-1.9076	-2.0173	-1.3532	-2.4562	0	0	0	0	EXOSC10	gi|50301240|ref|NP_001001998.1|	885	7	12	11	7	9	14	-0.485	-1.9076	0.748094	0.905021	0.255014	EXOSC10	gi|50301240|ref|NP_001001998.1|	7	12	11	5	0	15	-0.586	-2.0173	0.666701	0.923564	0.202489	EXOSC10	gi|50301240|ref|NP_001001998.1|	7	12	11	10	6	15	-0.332	-1.3532	0.925254	0.933137	0.359863	EXOSC10	gi|50301240|ref|NP_001001998.1|
-0.1587	0.3847	-1.5669	-0.118	0	0	0	0	COPZ1	gi|7706337|ref|NP_057141.1|	177	3	1	2	1	4	4	-0.087	-0.1587	1	0.827406	0.725266	COPZ1	gi|7706337|ref|NP_057141.1|	3	1	2	4	4	1	0.211	0.3847	1	0.798408	0.882292	COPZ1	gi|7706337|ref|NP_057141.1|	3	1	2	1	0	1	-1.175	-1.5669	0.842094	0.93195	0.292609	COPZ1	gi|7706337|ref|NP_057141.1|
1.3443	1.3761	1.5453	1.8559	0	0	0	0	POLR2D	gi|4758574|ref|NP_004796.1|	142	0	0	2	3	2	8	0.778	1.3443	1	0.489252	0.91015	POLR2D	gi|4758574|ref|NP_004796.1|	0	0	2	4	0	5	0.808	1.3761	1	0.56452	0.956982	POLR2D	gi|4758574|ref|NP_004796.1|	0	0	2	4	2	7	0.893	1.5453	1	0.540686	0.940944	POLR2D	gi|4758574|ref|NP_004796.1|
-1.5052	-0.2709	-1.5424	-1.941	0	0	0	0	RPL18	gi|395132436|ref|NP_001257419.1|	159	1	6	0	2	3	1	-0.852	-1.5052	0.913728	0.908704	0.362984	RPL18	gi|395132436|ref|NP_001257419.1|	1	6	0	2	2	5	-0.138	-0.2709	1	0.882364	0.757787	RPL18	gi|395132436|ref|NP_001257419.1|	1	6	0	1	2	2	-0.912	-1.5424	0.852193	0.932228	0.301593	RPL18	gi|395132436|ref|NP_001257419.1|
-1.0824	0.3651	1.05	1.121	0	0	0	0	COIL	gi|4758024|ref|NP_004636.1|	576	2	0	5	1	0	5	-0.6	-1.0824	1	0.901928	0.485101	COIL	gi|4758024|ref|NP_004636.1|	2	0	5	5	2	4	0.161	0.3651	1	0.801727	0.879552	COIL	gi|4758024|ref|NP_004636.1|	2	0	5	11	1	5	0.459	1.05	1	0.674709	0.917472	COIL	gi|4758024|ref|NP_004636.1|
0.7879	0.9454	0.668	-0.0333	0	0	0	0	RPS14	gi|68160922|ref|NP_001020242.1|	151	0	2	2	5	4	3	0.43	0.7879	1	0.63835	0.875823	RPS14	gi|68160922|ref|NP_001020242.1|	0	2	2	2	3	5	0.511	0.9454	1	0.682036	0.938199	RPS14	gi|68160922|ref|NP_001020242.1|	0	2	2	2	3	5	0.35	0.668	1	0.761896	0.878262	RPS14	gi|68160922|ref|NP_001020242.1|
-0.7652	0.8405	-1.1791	0.515	0	0	0	0	ELAVL1	gi|38201714|ref|NP_001410.2|	326	0	8	0	4	4	3	-0.361	-0.7652	1	0.886911	0.57467	ELAVL1	gi|38201714|ref|NP_001410.2|	0	8	0	9	4	4	0.346	0.8405	1	0.707201	0.930657	ELAVL1	gi|38201714|ref|NP_001410.2|	0	8	0	4	1	3	-0.603	-1.1791	0.9846	0.932522	0.415631	ELAVL1	gi|38201714|ref|NP_001410.2|
-1.9464	-3.2255	-4.1733	-0.9301	0	0	0	0	EIF3D	gi|4503523|ref|NP_003744.1|	548	20	3	3	2	6	17	-0.544	-1.9464	0.73134	0.90429	0.245308	EIF3D	gi|4503523|ref|NP_003744.1|	20	3	3	0	2	8	-1.108	-3.2255	0.15171	0.894807	0.025851	EIF3D	gi|4503523|ref|NP_003744.1|	20	3	3	2	3	2	-1.72	-4.1733	0.02075	0.872959	0.002417	EIF3D	gi|4503523|ref|NP_003744.1|
-1.6562	-1.1474	-1.3845	-1.9333	0	0	0	0	TPT1	gi|4507669|ref|NP_003286.1|	172	2	3	12	4	5	6	-0.606	-1.6562	0.853713	0.908202	0.319279	TPT1	gi|4507669|ref|NP_003286.1|	2	3	12	11	0	2	-0.423	-1.1474	1	0.926748	0.485286	TPT1	gi|4507669|ref|NP_003286.1|	2	3	12	7	2	6	-0.508	-1.3845	0.913781	0.933095	0.350335	TPT1	gi|4507669|ref|NP_003286.1|
-0.8532	0.3683	0.0708	-0.3144	0	0	0	0	DAZAP1	gi|25470886|ref|NP_061832.2|	407	2	1	4	1	0	5	-0.485	-0.8532	1	0.892135	0.54993	DAZAP1	gi|25470886|ref|NP_061832.2|	2	1	4	6	2	2	0.189	0.3683	1	0.801727	0.879551	DAZAP1	gi|25470886|ref|NP_061832.2|	2	1	4	2	3	5	0.036	0.0708	1	0.859387	0.775949	DAZAP1	gi|25470886|ref|NP_061832.2|
0.0291	1.3371	0.7812	1.5057	0	0	0	0	HNRNPH3	gi|14141157|ref|NP_036339.1|	346	0	1	0	2	1	2	0.022	0.0291	1	0.797873	0.766072	HNRNPH3	gi|14141157|ref|NP_036339.1|	0	1	0	6	0	2	0.944	1.3371	1	0.575974	0.956018	HNRNPH3	gi|14141157|ref|NP_036339.1|	0	1	0	2	2	3	0.567	0.7812	1	0.738099	0.891887	HNRNPH3	gi|14141157|ref|NP_036339.1|
0.3931	0.801	1.8223	-0.0186	0	0	0	0	DARS	gi|45439306|ref|NP_001340.2|	501	1	0	6	0	6	8	0.179	0.3931	1	0.729796	0.828339	DARS	gi|45439306|ref|NP_001340.2|	1	0	6	8	2	4	0.382	0.801	1	0.71626	0.927495	DARS	gi|45439306|ref|NP_001340.2|	1	0	6	2	11	10	0.753	1.8223	0.926048	0.462597	0.943183	DARS	gi|45439306|ref|NP_001340.2|
-0.3231	0.6198	0.9905	0.0953	0	0	0	0		gi|4505119|ref|NP_003917.1|	291	6	4	2	4	3	10	-0.122	-0.3231	1	0.847355	0.689268		gi|4505119|ref|NP_003917.1|	6	4	2	8	1	9	0.238	0.6198	1	0.754386	0.910899		gi|4505119|ref|NP_003917.1|	6	4	2	1	3	20	0.37	0.9905	1	0.689513	0.912628		gi|4505119|ref|NP_003917.1|
-2.0843	-3.0135	-4.1057	-2.2901	0	0	0	0	EIF4B	gi|50053795|ref|NP_001408.2|	611	16	7	4	6	2	16	-0.587	-2.0843	0.671252	0.901344	0.212786	EIF4B	gi|50053795|ref|NP_001408.2|	16	7	4	4	0	6	-1.118	-3.0135	0.211249	0.89964	0.039788	EIF4B	gi|50053795|ref|NP_001408.2|	16	7	4	1	1	4	-1.909	-4.1057	0.02428	0.874163	0.002889	EIF4B	gi|50053795|ref|NP_001408.2|
-2.969	-0.9169	-0.0825	0.5366	0	0	0	0	PAF1	gi|378744165|ref|NP_001243755.1|	485	5	9	10	0	5	8	-1.053	-2.969	0.309389	0.875287	0.066248	PAF1	gi|378744165|ref|NP_001243755.1|	5	9	10	10	1	12	-0.262	-0.9169	1	0.920998	0.565126	PAF1	gi|378744165|ref|NP_001243755.1|	5	9	10	4	9	21	-0.022	-0.0825	1	0.87751	0.740017	PAF1	gi|378744165|ref|NP_001243755.1|
-2.8289	-1.0334	-0.1261	0.0746	0	0	0	0	WDR61	gi|13376840|ref|NP_079510.1|	305	6	6	15	3	3	13	-0.827	-2.8289	0.359925	0.879597	0.081834	WDR61	gi|13376840|ref|NP_079510.1|	6	6	15	7	0	17	-0.282	-1.0334	1	0.924394	0.524458	WDR61	gi|13376840|ref|NP_079510.1|	6	6	15	2	3	32	-0.034	-0.1261	1	0.881373	0.730933	WDR61	gi|13376840|ref|NP_079510.1|
-1.027	-2.6395	-1.0728	0.2509	0	0	0	0	SYMPK	gi|124028529|ref|NP_004810.2|	1274	8	17	10	20	12	12	-0.236	-1.027	1	0.900207	0.499339	SYMPK	gi|124028529|ref|NP_004810.2|	8	17	10	4	0	16	-0.725	-2.6395	0.352934	0.908949	0.079388	SYMPK	gi|124028529|ref|NP_004810.2|	8	17	10	6	9	24	-0.246	-1.0728	1	0.931346	0.450018	SYMPK	gi|124028529|ref|NP_004810.2|
0.4616	-0.7153	-1.522	1.6656	0	0	0	0	SRP54	gi|4507215|ref|NP_003127.1|	504	0	3	20	5	13	25	0.119	0.4616	1	0.717182	0.836768	SRP54	gi|4507215|ref|NP_003127.1|	0	3	20	10	0	13	-0.206	-0.7153	1	0.912765	0.63198	SRP54	gi|4507215|ref|NP_003127.1|	0	3	20	3	6	13	-0.443	-1.522	0.860492	0.932353	0.306136	SRP54	gi|4507215|ref|NP_003127.1|
-1.3912	-1.7228	-1.4921	-0.8451	0	0	0	0	XRN2	gi|18860916|ref|NP_036387.2|	950	0	13	12	7	10	12	-0.361	-1.3912	0.956838	0.908194	0.393839	XRN2	gi|18860916|ref|NP_036387.2|	0	13	12	4	0	14	-0.516	-1.7228	0.816682	0.928046	0.287722	XRN2	gi|18860916|ref|NP_036387.2|	0	13	12	1	7	17	-0.398	-1.4921	0.872475	0.932579	0.315278	XRN2	gi|18860916|ref|NP_036387.2|
-4.4221	-1.9706	-0.6064	-4.1254	0	0	0	0	SMU1	gi|109948304|ref|NP_060695.2|	513	12	14	6	4	2	4	-1.676	-4.4221	0.029812	0.838321	0.003588	SMU1	gi|109948304|ref|NP_060695.2|	12	14	6	7	0	15	-0.541	-1.9706	0.691341	0.924536	0.216457	SMU1	gi|109948304|ref|NP_060695.2|	12	14	6	11	11	17	-0.149	-0.6064	1	0.916946	0.598487	SMU1	gi|109948304|ref|NP_060695.2|
-0.5177	1.1488	1.426	1.7048	0	0	0	0	ACTR3	gi|5031573|ref|NP_005712.1|	418	5	2	3	1	7	5	-0.23	-0.5177	1	0.867836	0.640511	ACTR3	gi|5031573|ref|NP_005712.1|	5	2	3	12	0	6	0.464	1.1488	1	0.629348	0.949352	ACTR3	gi|5031573|ref|NP_005712.1|	5	2	3	2	4	18	0.57	1.426	1	0.574705	0.937759	ACTR3	gi|5031573|ref|NP_005712.1|
-1.0605	-3.2052	-1.5158	-2.2479	0	0	0	0	AP3D1	gi|117553580|ref|NP_003929.4|	1153	13	15	3	10	5	25	-0.244	-1.0605	1	0.901266	0.490801	AP3D1	gi|117553580|ref|NP_003929.4|	13	15	3	3	0	10	-1.013	-3.2052	0.156788	0.895243	0.026954	AP3D1	gi|117553580|ref|NP_003929.4|	13	15	3	5	6	19	-0.387	-1.5158	0.862994	0.932413	0.308409	AP3D1	gi|117553580|ref|NP_003929.4|
-0.3987	0.7475	0.0926	0.6064	0	0	0	0	CPSF3	gi|7706427|ref|NP_057291.1|	684	0	1	7	6	0	5	-0.175	-0.3987	1	0.856128	0.670239	CPSF3	gi|7706427|ref|NP_057291.1|	0	1	7	7	2	6	0.331	0.7475	1	0.72801	0.922988	CPSF3	gi|7706427|ref|NP_057291.1|	0	1	7	4	5	4	0.041	0.0926	1	0.856541	0.780786	CPSF3	gi|7706427|ref|NP_057291.1|
-3.8502	-3.7347	-3.7229	-3.3306	0	0	0	0	GTF2F2	gi|4758488|ref|NP_004119.1|	249	25	0	2	7	1	4	-1.359	-3.8502	0.089435	0.850552	0.013034	GTF2F2	gi|4758488|ref|NP_004119.1|	25	0	2	4	1	3	-1.494	-3.7347	0.060881	0.884832	0.007905	GTF2F2	gi|4758488|ref|NP_004119.1|	25	0	2	0	4	6	-1.329	-3.7229	0.055866	0.88169	0.007519	GTF2F2	gi|4758488|ref|NP_004119.1|
-1.4085	-1.267	-0.4382	0.5043	0	0	0	0	TIA1	gi|188219591|ref|NP_071505.2|	386	0	2	6	1	2	3	-0.759	-1.4085	0.950429	0.908342	0.3882	TIA1	gi|188219591|ref|NP_071505.2|	0	2	6	2	0	2	-0.702	-1.267	1	0.928407	0.443492	TIA1	gi|188219591|ref|NP_071505.2|	0	2	6	1	1	8	-0.203	-0.4382	1	0.907436	0.647155	TIA1	gi|188219591|ref|NP_071505.2|
-0.5888	0.5316	-1.3444	-2.0956	0	0	0	0	DYNLT1	gi|5730085|ref|NP_006510.1|	113	3	5	12	8	6	12	-0.187	-0.5888	1	0.873883	0.622567	DYNLT1	gi|5730085|ref|NP_006510.1|	3	5	12	18	0	9	0.16	0.5316	1	0.772432	0.90069	DYNLT1	gi|5730085|ref|NP_006510.1|	3	5	12	8	6	4	-0.461	-1.3444	0.928435	0.933141	0.362255	DYNLT1	gi|5730085|ref|NP_006510.1|
0.3356	-0.1172	0.1411	1.6033	0	0	0	0	CKMT1A	gi|66346730|ref|NP_001015001.1|	417	1	3	2	2	1	8	0.17	0.3356	1	0.741988	0.819441	CKMT1A	gi|66346730|ref|NP_001015001.1|	1	3	2	4	0	2	-0.068	-0.1172	1	0.867614	0.792772	CKMT1A	gi|66346730|ref|NP_001015001.1|	1	3	2	1	2	6	0.076	0.1411	1	0.85065	0.790237	CKMT1A	gi|66346730|ref|NP_001015001.1|
-3.3332	-2.7506	-4.7057	-4.1454	0	0	0	0	TOP2B	gi|19913408|ref|NP_001059.2|	1621	32	67	65	60	40	90	-0.337	-3.3332	0.197261	0.864339	0.035911	TOP2B	gi|19913408|ref|NP_001059.2|	32	67	65	25	0	123	-0.301	-2.7506	0.305992	0.906284	0.066038	TOP2B	gi|19913408|ref|NP_001059.2|	32	67	65	51	39	44	-0.561	-4.7057	0.005446	0.864764	0.000549	TOP2B	gi|19913408|ref|NP_001059.2|
-0.2323	1.7716	0.1697	-0.0456	0	0	0	0	HDLBP	gi|42716280|ref|NP_976221.1|	1268	0	0	2	2	1	2	-0.169	-0.2323	1	0.836532	0.709867	HDLBP	gi|42716280|ref|NP_976221.1|	0	0	2	4	1	8	1.087	1.7716	0.925831	0.445221	0.959888	HDLBP	gi|42716280|ref|NP_976221.1|	0	0	2	2	0	3	0.119	0.1697	1	0.846576	0.79637	HDLBP	gi|42716280|ref|NP_976221.1|
-0.1268	-0.1277	0.5157	-0.6433	0	0	0	0	SMN2	gi|10937869|ref|NP_059107.1|	294	0	3	2	1	3	5	-0.072	-0.1268	1	0.821912	0.733808	SMN2	gi|10937869|ref|NP_059107.1|	0	3	2	2	2	3	-0.079	-0.1277	1	0.868308	0.791332	SMN2	gi|10937869|ref|NP_059107.1|	0	3	2	5	2	4	0.287	0.5157	1	0.791044	0.857267	SMN2	gi|10937869|ref|NP_059107.1|
0.3032	0.0945	0.4004	0.2471	0	0	0	0	API5	gi|219283152|ref|NP_001136402.1|	524	1	5	0	3	3	7	0.155	0.3032	1	0.749875	0.813248	API5	gi|219283152|ref|NP_001136402.1|	1	5	0	5	0	3	0.049	0.0945	1	0.842761	0.834981	API5	gi|219283152|ref|NP_001136402.1|	1	5	0	2	5	5	0.198	0.4004	1	0.810921	0.839355	API5	gi|219283152|ref|NP_001136402.1|
-3.4124	-3.1319	-2.4896	-1.4071	0	0	0	0	WBP11	gi|7706501|ref|NP_057396.1|	641	6	15	7	2	0	12	-1.089	-3.4124	0.176846	0.862099	0.031134	WBP11	gi|7706501|ref|NP_057396.1|	6	15	7	3	1	7	-1.133	-3.1319	0.176202	0.896874	0.03134	WBP11	gi|7706501|ref|NP_057396.1|	6	15	7	5	9	4	-0.78	-2.4896	0.405393	0.912918	0.087938	WBP11	gi|7706501|ref|NP_057396.1|
-1.6979	-1.1662	-1.7911	-2.5149	0	0	0	0	CWC15	gi|116812573|ref|NP_057487.2|	229	5	7	3	5	3	5	-0.689	-1.6979	0.836628	0.907874	0.308621	CWC15	gi|116812573|ref|NP_057487.2|	5	7	3	4	0	7	-0.462	-1.1662	1	0.927082	0.478331	CWC15	gi|116812573|ref|NP_057487.2|	5	7	3	1	5	5	-0.732	-1.7911	0.743535	0.929039	0.230974	CWC15	gi|116812573|ref|NP_057487.2|
-0.1403	-0.8985	-1.2272	-0.4576	0	0	0	0	MCTS1	gi|212276121|ref|NP_001131026.1|	182	3	4	4	7	4	6	-0.056	-0.1403	1	0.824684	0.729561	MCTS1	gi|212276121|ref|NP_001131026.1|	3	4	4	1	0	7	-0.419	-0.8985	1	0.920337	0.571791	MCTS1	gi|212276121|ref|NP_001131026.1|	3	4	4	2	4	3	-0.58	-1.2272	0.968959	0.932872	0.398529	MCTS1	gi|212276121|ref|NP_001131026.1|
-1.2039	-0.5147	0.6088	-2.5654	0	0	0	0	NELFE	gi|14670268|ref|NP_002895.3|	380	3	7	3	2	2	9	-0.49	-1.2039	1	0.905411	0.447952	NELFE	gi|14670268|ref|NP_002895.3|	3	7	3	3	0	9	-0.202	-0.5147	1	0.901177	0.69331	NELFE	gi|14670268|ref|NP_002895.3|	3	7	3	12	7	4	0.22	0.6088	1	0.773914	0.870256	NELFE	gi|14670268|ref|NP_002895.3|
-1.9857	-0.0954	-0.0348	1.5377	0	0	0	0	PSPC1	gi|109240550|ref|NP_001035879.1|	523	6	5	7	2	8	5	-0.692	-1.9857	0.71429	0.903506	0.235781	PSPC1	gi|109240550|ref|NP_001035879.1|	6	5	7	10	0	10	-0.029	-0.0954	1	0.864792	0.798455	PSPC1	gi|109240550|ref|NP_001035879.1|	6	5	7	3	6	16	-0.011	-0.0348	1	0.871815	0.752393	PSPC1	gi|109240550|ref|NP_001035879.1|
0.2983	-2.123	0.2559	-0.2296	0	0	0	0	KRI1	gi|145580615|ref|NP_075384.3|	709	5	20	3	13	14	21	0.072	0.2983	1	0.749875	0.813249	KRI1	gi|145580615|ref|NP_075384.3|	5	20	3	0	2	16	-0.612	-2.123	0.610521	0.921443	0.176191	KRI1	gi|145580615|ref|NP_075384.3|	5	20	3	22	6	15	0.062	0.2559	1	0.834756	0.812547	KRI1	gi|145580615|ref|NP_075384.3|
-6.0298	-6.0831	-5.7963	-5.9217	0	0	0	0	HMGA1	gi|22208971|ref|NP_665908.1|	107	52	6	10	14	3	14	-1.276	-6.0298	0.000415	0.815413	3.7e-05	HMGA1	gi|22208971|ref|NP_665908.1|	52	6	10	5	0	9	-1.712	-6.0831	6.1e-05	0.862392	3e-06	HMGA1	gi|22208971|ref|NP_665908.1|	52	6	10	10	7	10	-1.26	-5.7963	0.000209	0.85317	1.5e-05	HMGA1	gi|22208971|ref|NP_665908.1|
-1.878	-1.1612	-0.8904	-1.2904	0	0	0	0	PDAP1	gi|7657441|ref|NP_055706.1|	181	0	6	4	3	1	3	-0.96	-1.878	0.760811	0.905534	0.262408	PDAP1	gi|7657441|ref|NP_055706.1|	0	6	4	3	0	4	-0.549	-1.1612	1	0.926974	0.480648	PDAP1	gi|7657441|ref|NP_055706.1|	0	6	4	3	2	6	-0.381	-0.8904	1	0.927699	0.508772	PDAP1	gi|7657441|ref|NP_055706.1|
-2.1567	-0.7063	-2.6864	-2.6479	0	0	0	0		gi|397138233|ref|XP_003403813.2|	246	0	8	4	3	4	1	-0.997	-2.1567	0.639533	0.899428	0.195297		gi|397138233|ref|XP_003403813.2|	0	8	4	1	0	10	-0.287	-0.7063	1	0.912445	0.634055		gi|397138233|ref|XP_003403813.2|	0	8	4	1	1	2	-1.626	-2.6864	0.319201	0.90761	0.063448		gi|397138233|ref|XP_003403813.2|
-1.2358	-0.7717	-0.4938	-1.0051	0	0	0	0	ITCH	gi|27477109|ref|NP_113671.3|	862	0	3	3	0	2	3	-0.713	-1.2358	1	0.906025	0.439368	ITCH	gi|27477109|ref|NP_113671.3|	0	3	3	3	0	2	-0.456	-0.7717	1	0.915483	0.613076	ITCH	gi|27477109|ref|NP_113671.3|	0	3	3	1	2	5	-0.264	-0.4938	1	0.910748	0.631987	ITCH	gi|27477109|ref|NP_113671.3|
1.0007	0.7839	1.8639	1.2164	0	0	0	0	ACTR2	gi|5031571|ref|NP_005713.1|	394	1	0	0	2	1	6	0.675	1.0007	1	0.584472	0.892806	ACTR2	gi|5031571|ref|NP_005713.1|	1	0	0	3	0	2	0.572	0.7839	1	0.719231	0.926401	ACTR2	gi|5031571|ref|NP_005713.1|	1	0	0	1	5	7	1.205	1.8639	0.909829	0.449534	0.942972	ACTR2	gi|5031571|ref|NP_005713.1|
0.9011	1.0125	1.3936	1.123	0	0	0	0	BOD1L1	gi|87299628|ref|NP_683692.2|	3051	0	2	2	0	4	8	0.475	0.9011	1	0.610539	0.885372	BOD1L1	gi|87299628|ref|NP_683692.2|	0	2	2	6	1	4	0.603	1.0125	1	0.663908	0.942664	BOD1L1	gi|87299628|ref|NP_683692.2|	0	2	2	2	3	10	0.804	1.3936	1	0.585186	0.936454	BOD1L1	gi|87299628|ref|NP_683692.2|
-0.1136	0.3388	0.7845	0.0992	0	0	0	0	SRSF11	gi|300244569|ref|NP_001177916.1|	483	0	2	1	2	1	3	-0.075	-0.1136	1	0.820505	0.735916	SRSF11	gi|300244569|ref|NP_001177916.1|	0	2	1	3	0	2	0.216	0.3388	1	0.80607	0.875809	SRSF11	gi|300244569|ref|NP_001177916.1|	0	2	1	5	2	2	0.496	0.7845	1	0.736454	0.892733	SRSF11	gi|300244569|ref|NP_001177916.1|
1.2641	0.5043	0.9472	1.7678	0	0	0	0	ARHGEF2	gi|15011974|ref|NP_004714.2|	958	0	0	5	4	7	9	0.58	1.2641	1	0.511379	0.907308	ARHGEF2	gi|15011974|ref|NP_004714.2|	0	0	5	2	0	8	0.26	0.5043	1	0.777371	0.897563	ARHGEF2	gi|15011974|ref|NP_004714.2|	0	0	5	1	5	10	0.472	0.9472	1	0.700358	0.908684	ARHGEF2	gi|15011974|ref|NP_004714.2|
-3.7958	-2.2537	-3.8331	-3.7317	0	0	0	0	C12orf43	gi|12597631|ref|NP_075046.1|	262	10	10	2	3	2	2	-1.688	-3.7958	0.098061	0.851985	0.014734	C12orf43	gi|12597631|ref|NP_075046.1|	10	10	2	3	4	5	-0.83	-2.2537	0.541351	0.918521	0.146518	C12orf43	gi|12597631|ref|NP_075046.1|	10	10	2	1	2	2	-1.956	-3.8331	0.044392	0.879349	0.005729	C12orf43	gi|12597631|ref|NP_075046.1|
1.3998	1.2319	1.1806	-0.3923	0	0	0	0	DHX38	gi|17999539|ref|NP_054722.2|	1227	4	3	1	4	4	15	0.613	1.3998	1	0.472593	0.911881	DHX38	gi|17999539|ref|NP_054722.2|	4	3	1	5	1	10	0.536	1.2319	1	0.605858	0.952765	DHX38	gi|17999539|ref|NP_054722.2|	4	3	1	1	5	12	0.523	1.1806	1	0.642041	0.926247	DHX38	gi|17999539|ref|NP_054722.2|
-2.1558	-0.3744	-1.6301	-2.4711	0	0	0	0	HMGA1	gi|22208979|ref|NP_665912.1|	96	6	1	5	1	3	2	-1.047	-2.1558	0.639928	0.899428	0.195299	HMGA1	gi|22208979|ref|NP_665912.1|	6	1	5	1	9	3	-0.144	-0.3744	1	0.891208	0.731131	HMGA1	gi|22208979|ref|NP_665912.1|	6	1	5	4	1	2	-0.747	-1.6301	0.8154	0.9313	0.274948	HMGA1	gi|22208979|ref|NP_665912.1|
-0.2554	-1.9145	0.1773	0.4734	0	0	0	0	THOC6	gi|31543164|ref|NP_077315.2|	341	1	14	6	11	6	14	-0.075	-0.2554	1	0.839026	0.705365	THOC6	gi|31543164|ref|NP_077315.2|	1	14	6	4	0	8	-0.684	-1.9145	0.72064	0.92544	0.230972	THOC6	gi|31543164|ref|NP_077315.2|	1	14	6	8	9	14	0.053	0.1773	1	0.845539	0.797883	THOC6	gi|31543164|ref|NP_077315.2|
-2.9703	-5.1067	-4.5745	-5.4523	0	0	0	0	USP39	gi|376319199|ref|NP_001243654.1|	565	23	32	6	19	16	23	-0.541	-2.9703	0.308938	0.875287	0.066248	USP39	gi|376319199|ref|NP_001243654.1|	23	32	6	5	0	15	-1.288	-5.1067	0.001837	0.86889	0.000131	USP39	gi|376319199|ref|NP_001243654.1|	23	32	6	13	7	14	-0.943	-4.5745	0.007695	0.866574	0.000799	USP39	gi|376319199|ref|NP_001243654.1|
-0.3666	0.46	-1.8523	-1.401	0	0	0	0	CD3EAP	gi|6912246|ref|NP_036231.1|	510	6	2	12	11	10	8	-0.106	-0.3666	1	0.852929	0.677454	CD3EAP	gi|6912246|ref|NP_036231.1|	6	2	12	14	0	13	0.129	0.46	1	0.785782	0.89186	CD3EAP	gi|6912246|ref|NP_036231.1|	6	2	12	5	4	6	-0.664	-1.8523	0.714942	0.927854	0.213315	CD3EAP	gi|6912246|ref|NP_036231.1|
1.8606	-0.0442	0.1237	1.8852	0	0	0	0	TFCP2	gi|21361278|ref|NP_005644.2|	502	2	3	5	9	6	16	0.7	1.8606	0.852291	0.344144	0.91512	TFCP2	gi|21361278|ref|NP_005644.2|	2	3	5	6	0	5	-0.02	-0.0442	1	0.859661	0.808119	TFCP2	gi|21361278|ref|NP_005644.2|	2	3	5	4	6	5	0.054	0.1237	1	0.852643	0.78712	TFCP2	gi|21361278|ref|NP_005644.2|
-0.505	1.9918	1.9166	0.1738	0	0	0	0	CTR9	gi|7661950|ref|NP_055448.1|	1173	4	1	5	2	2	9	-0.202	-0.505	1	0.866925	0.643042	CTR9	gi|7661950|ref|NP_055448.1|	4	1	5	4	0	20	0.762	1.9918	0.845091	0.376724	0.957078	CTR9	gi|7661950|ref|NP_055448.1|	4	1	5	3	4	20	0.691	1.9166	0.888883	0.434334	0.942539	CTR9	gi|7661950|ref|NP_055448.1|
0.5683	0.9261	0.3529	0.5321	0	0	0	0	PPP1R10	gi|25777671|ref|NP_002705.2|	940	2	4	13	9	2	25	0.169	0.5683	1	0.69299	0.851014	PPP1R10	gi|25777671|ref|NP_002705.2|	2	4	13	10	0	19	0.281	0.9261	1	0.686864	0.936881	PPP1R10	gi|25777671|ref|NP_002705.2|	2	4	13	9	9	12	0.111	0.3529	1	0.819609	0.830353	PPP1R10	gi|25777671|ref|NP_002705.2|
1.2337	1.1918	1.1109	1.6069	0	0	0	0	KIAA1429	gi|33946282|ref|NP_056311.2|	1812	1	10	2	6	7	19	0.41	1.2337	1	0.519639	0.906078	KIAA1429	gi|33946282|ref|NP_056311.2|	1	10	2	4	0	19	0.411	1.1918	1	0.616792	0.951278	KIAA1429	gi|33946282|ref|NP_056311.2|	1	10	2	2	6	19	0.362	1.1109	1	0.659532	0.921855	KIAA1429	gi|33946282|ref|NP_056311.2|
-1.1587	0.5476	1.5851	0.97	0	0	0	0	NIPBL	gi|47578105|ref|NP_597677.2|	2804	2	3	6	1	0	9	-0.5	-1.1587	1	0.904234	0.46225	NIPBL	gi|47578105|ref|NP_597677.2|	2	3	6	3	1	12	0.209	0.5476	1	0.768664	0.902974	NIPBL	gi|47578105|ref|NP_597677.2|	2	3	6	5	2	20	0.565	1.5851	1	0.529936	0.941646	NIPBL	gi|47578105|ref|NP_597677.2|
-3.6509	-2.7416	-1.4601	-1.2255	0	0	0	0	2014-09-09	gi|116256489|ref|NP_006631.2|	568	2	15	27	0	10	20	-0.848	-3.6509	0.124032	0.855711	0.019849	2014-09-09	gi|116256489|ref|NP_006631.2|	2	15	27	9	3	16	-0.668	-2.7416	0.309647	0.90645	0.066818	2014-09-09	gi|116256489|ref|NP_006631.2|	2	15	27	6	14	27	-0.294	-1.4601	0.88506	0.932768	0.32452	2014-09-09	gi|116256489|ref|NP_006631.2|
-2.5448	0.3373	0.1826	-0.381	0	0	0	0	2014-09-11	gi|8922712|ref|NP_060713.1|	429	0	7	11	0	6	6	-0.896	-2.5448	0.472488	0.88851	0.122355	2014-09-11	gi|8922712|ref|NP_060713.1|	0	7	11	13	5	8	0.105	0.3373	1	0.80607	0.875809	2014-09-11	gi|8922712|ref|NP_060713.1|	0	7	11	8	5	14	0.054	0.1826	1	0.844494	0.799387	2014-09-11	gi|8922712|ref|NP_060713.1|
0.0358	0.5327	-0.291	0.9134	0	0	0	0	MRPL12	gi|27436901|ref|NP_002940.2|	198	0	3	0	2	3	3	0.021	0.0358	1	0.797872	0.766072	MRPL12	gi|27436901|ref|NP_002940.2|	0	3	0	2	0	5	0.31	0.5327	1	0.772432	0.90069	MRPL12	gi|27436901|ref|NP_002940.2|	0	3	0	1	2	3	-0.18	-0.291	1	0.8964	0.688663	MRPL12	gi|27436901|ref|NP_002940.2|
-0.1539	0.7237	1.9986	1.5393	0	0	0	0	TUBGCP2	gi|375298717|ref|NP_001243546.1|	930	0	0	3	1	2	4	-0.093	-0.1539	1	0.826052	0.727418	TUBGCP2	gi|375298717|ref|NP_001243546.1|	0	0	3	1	0	7	0.416	0.7237	1	0.733743	0.920606	TUBGCP2	gi|375298717|ref|NP_001243546.1|	0	0	3	2	7	10	1.003	1.9986	0.855504	0.410579	0.941479	TUBGCP2	gi|375298717|ref|NP_001243546.1|
0.8206	1.5276	1.6694	0.0858	0	0	0	0	HMGA2	gi|4504431|ref|NP_003474.1|	109	0	2	1	2	4	4	0.507	0.8206	1	0.630864	0.878572	HMGA2	gi|4504431|ref|NP_003474.1|	0	2	1	2	2	7	0.903	1.5276	1	0.519602	0.959468	HMGA2	gi|4504431|ref|NP_003474.1|	0	2	1	3	3	8	0.983	1.6694	0.982944	0.506133	0.942727	HMGA2	gi|4504431|ref|NP_003474.1|
-1.0552	-0.0172	0.58	-1.2082	0	0	0	0	NHP2	gi|8923444|ref|NP_060308.1|	153	0	5	4	4	4	2	-0.494	-1.0552	1	0.901264	0.490809	NHP2	gi|8923444|ref|NP_060308.1|	0	5	4	5	1	6	-0.008	-0.0172	1	0.856618	0.813481	NHP2	gi|8923444|ref|NP_060308.1|	0	5	4	3	8	7	0.234	0.58	1	0.779745	0.866057	NHP2	gi|8923444|ref|NP_060308.1|
-3.1173	-1.3589	-2.2166	0.2417	0	0	0	0	SRSF3	gi|4506901|ref|NP_003008.1|	164	0	14	2	3	1	1	-1.608	-3.1173	0.260204	0.870749	0.052176	SRSF3	gi|4506901|ref|NP_003008.1|	0	14	2	3	2	7	-0.522	-1.3589	0.970188	0.929149	0.411097	SRSF3	gi|4506901|ref|NP_003008.1|	0	14	2	0	2	6	-0.902	-2.2166	0.536714	0.919946	0.132702	SRSF3	gi|4506901|ref|NP_003008.1|
0.9188	1.2772	1.519	0.6426	0	0	0	0	CDC27	gi|167466175|ref|NP_001247.3|	824	0	7	4	9	8	9	0.327	0.9188	1	0.605379	0.886953	CDC27	gi|167466175|ref|NP_001247.3|	0	7	4	14	0	8	0.494	1.2772	1	0.592907	0.954313	CDC27	gi|167466175|ref|NP_001247.3|	0	7	4	5	7	16	0.541	1.519	1	0.549257	0.940283	CDC27	gi|167466175|ref|NP_001247.3|
0.0495	-0.0601	0.4404	-0.1387	0	0	0	0	DRG1	gi|4758796|ref|NP_004138.1|	367	0	2	4	4	1	6	0.025	0.0495	1	0.794636	0.769884	DRG1	gi|4758796|ref|NP_004138.1|	0	2	4	2	0	5	-0.031	-0.0601	1	0.861152	0.805394	DRG1	gi|4758796|ref|NP_004138.1|	0	2	4	2	1	9	0.22	0.4404	1	0.804486	0.845534	DRG1	gi|4758796|ref|NP_004138.1|
-0.6888	-1.2263	-0.4639	-0.3865	0	0	0	0	TRMT1L	gi|163792194|ref|NP_112196.3|	733	0	1	7	2	1	8	-0.323	-0.6888	1	0.881559	0.596244	TRMT1L	gi|163792194|ref|NP_112196.3|	0	1	7	1	0	4	-0.689	-1.2263	1	0.927945	0.457429	TRMT1L	gi|163792194|ref|NP_112196.3|	0	1	7	2	2	7	-0.205	-0.4639	1	0.90889	0.640691	TRMT1L	gi|163792194|ref|NP_112196.3|
1.0598	1.8391	0.7667	0.1228	0	0	0	0	FOXC1	gi|119395716|ref|NP_001444.2|	553	1	0	2	1	3	8	0.662	1.0598	1	0.568527	0.896715	FOXC1	gi|119395716|ref|NP_001444.2|	1	0	2	0	1	12	1.069	1.8391	0.902128	0.422948	0.959277	FOXC1	gi|119395716|ref|NP_001444.2|	1	0	2	2	2	5	0.486	0.7667	1	0.741366	0.890174	FOXC1	gi|119395716|ref|NP_001444.2|
1.3017	-1.8973	-1.1709	-1.7307	0	0	0	0	CEBPZ	gi|42542392|ref|NP_005751.2|	1054	0	14	2	20	11	9	0.398	1.3017	1	0.500327	0.908809	CEBPZ	gi|42542392|ref|NP_005751.2|	0	14	2	0	7	2	-0.724	-1.8973	0.729541	0.92576	0.236544	CEBPZ	gi|42542392|ref|NP_005751.2|	0	14	2	3	2	11	-0.412	-1.1709	0.98721	0.932459	0.418082	CEBPZ	gi|42542392|ref|NP_005751.2|
-0.4445	-1.9858	-0.9975	-0.1715	0	0	0	0	LUC7L3	gi|52426743|ref|NP_006098.2|	432	0	9	2	7	5	4	-0.185	-0.4445	1	0.861215	0.658022	LUC7L3	gi|52426743|ref|NP_006098.2|	0	9	2	0	2	2	-1.139	-1.9858	0.68334	0.924179	0.211158	LUC7L3	gi|52426743|ref|NP_006098.2|	0	9	2	5	3	3	-0.451	-0.9975	1	0.930091	0.474585	LUC7L3	gi|52426743|ref|NP_006098.2|
1.0962	1.3779	0.4753	1.8699	0	0	0	0	CDK2AP1	gi|394025688|ref|NP_001257363.1|	87	1	0	2	0	4	7	0.622	1.0962	1	0.557784	0.899099	CDK2AP1	gi|394025688|ref|NP_001257363.1|	1	0	2	2	1	8	0.83	1.3779	1	0.564522	0.956981	CDK2AP1	gi|394025688|ref|NP_001257363.1|	1	0	2	2	1	5	0.302	0.4753	1	0.799201	0.850326	CDK2AP1	gi|394025688|ref|NP_001257363.1|
1.9202	0.9974	1.1483	1.7034	0	0	0	0	KTN1	gi|118498356|ref|NP_001072989.1|	1357	0	1	0	2	5	9	1.309	1.9202	0.826138	0.328454	0.914429	KTN1	gi|118498356|ref|NP_001072989.1|	0	1	0	1	4	2	0.703	0.9974	1	0.668918	0.941503	KTN1	gi|118498356|ref|NP_001072989.1|	0	1	0	0	2	6	0.819	1.1483	1	0.649867	0.924365	KTN1	gi|118498356|ref|NP_001072989.1|
-2.1048	-2.0574	-2.1418	-3.0188	0	0	0	0	POLR1E	gi|11968047|ref|NP_071935.1|	419	0	0	16	1	4	9	-0.741	-2.1048	0.662275	0.90088	0.208334	POLR1E	gi|11968047|ref|NP_071935.1|	0	0	16	7	1	2	-0.8	-2.0574	0.645426	0.922795	0.192364	POLR1E	gi|11968047|ref|NP_071935.1|	0	0	16	0	5	6	-0.782	-2.1418	0.573768	0.92177	0.147522	POLR1E	gi|11968047|ref|NP_071935.1|
1.0293	1.3777	0.3294	0.2203	0	0	0	0	PRR12	gi|153792074|ref|NP_065770.1|	2036	0	0	10	1	5	21	0.346	1.0293	1	0.576525	0.894812	PRR12	gi|153792074|ref|NP_065770.1|	0	0	10	5	0	17	0.481	1.3777	1	0.564522	0.956981	PRR12	gi|153792074|ref|NP_065770.1|	0	0	10	1	5	13	0.117	0.3294	1	0.823219	0.82637	PRR12	gi|153792074|ref|NP_065770.1|
0.8919	1.1266	1.1407	0.3576	0	0	0	0	KDM6A	gi|189011544|ref|NP_066963.2|	1401	0	0	4	8	2	5	0.467	0.8919	1	0.613107	0.884563	KDM6A	gi|189011544|ref|NP_066963.2|	0	0	4	8	0	4	0.624	1.1266	1	0.634657	0.948462	KDM6A	gi|189011544|ref|NP_066963.2|	0	0	4	4	6	4	0.57	1.1407	1	0.65181	0.923877	KDM6A	gi|189011544|ref|NP_066963.2|
0.1151	0.104	0.8413	0.2722	0	0	0	0	RBPJ	gi|42560223|ref|NP_976029.1|	486	0	0	1	1	2	2	0.089	0.1151	1	0.784616	0.781019	RBPJ	gi|42560223|ref|NP_976029.1|	0	0	1	2	0	1	0.086	0.104	1	0.84103	0.837375	RBPJ	gi|42560223|ref|NP_976029.1|	0	0	1	4	2	1	0.611	0.8413	1	0.724755	0.898427	RBPJ	gi|42560223|ref|NP_976029.1|
-1.3783	1.3885	1.1227	1.1138	0	0	0	0	SRSF9	gi|4506903|ref|NP_003760.1|	221	0	4	0	0	1	2	-0.93	-1.3783	0.961585	0.90811	0.396674	SRSF9	gi|4506903|ref|NP_003760.1|	0	4	0	4	3	7	0.714	1.3885	1	0.560675	0.957273	SRSF9	gi|4506903|ref|NP_003760.1|	0	4	0	3	4	7	0.56	1.1227	1	0.657612	0.922369	SRSF9	gi|4506903|ref|NP_003760.1|
1.0137	0.4434	0.511	-0.1001	0	0	0	0	ISL2	gi|21956641|ref|NP_665804.1|	359	0	0	0	1	2	6	0.685	1.0137	1	0.579173	0.894157	ISL2	gi|21956641|ref|NP_665804.1|	0	0	0	2	0	2	0.323	0.4434	1	0.788131	0.890176	ISL2	gi|21956641|ref|NP_665804.1|	0	0	0	2	2	2	0.364	0.511	1	0.792423	0.856131	ISL2	gi|21956641|ref|NP_665804.1|
-3.393	-1.556	-2.0468	-0.629	0	0	0	0	FASN	gi|41872631|ref|NP_004095.4|	2511	3	8	26	0	9	16	-0.835	-3.393	0.181713	0.862654	0.032276	FASN	gi|41872631|ref|NP_004095.4|	3	8	26	11	0	19	-0.381	-1.556	0.892589	0.929295	0.343266	FASN	gi|41872631|ref|NP_004095.4|	3	8	26	1	10	21	-0.489	-2.0468	0.620782	0.924021	0.168358	FASN	gi|41872631|ref|NP_004095.4|
0.1179	-0.1278	0.4263	1.5196	0	0	0	0	RANBP1	gi|4506407|ref|NP_002873.1|	201	0	2	4	5	0	6	0.058	0.1179	1	0.782902	0.78283	RANBP1	gi|4506407|ref|NP_002873.1|	0	2	4	6	0	1	-0.065	-0.1278	1	0.868308	0.791332	RANBP1	gi|4506407|ref|NP_002873.1|	0	2	4	2	5	5	0.206	0.4263	1	0.807083	0.843087	RANBP1	gi|4506407|ref|NP_002873.1|
-1.145	-1.5973	-0.6968	0.1376	0	0	0	0	PDIA4	gi|4758304|ref|NP_004902.1|	645	2	9	1	1	4	7	-0.485	-1.145	1	0.903973	0.465115	PDIA4	gi|4758304|ref|NP_004902.1|	2	9	1	1	0	5	-0.765	-1.5973	0.8746	0.929074	0.327957	PDIA4	gi|4758304|ref|NP_004902.1|	2	9	1	0	2	10	-0.291	-0.6968	1	0.92107	0.57081	PDIA4	gi|4758304|ref|NP_004902.1|
-0.4241	-0.6214	-0.2212	-0.8661	0	0	0	0	GTF2A1	gi|7706735|ref|NP_056943.1|	376	3	0	0	2	2	2	-0.251	-0.4241	1	0.859216	0.66294	GTF2A1	gi|7706735|ref|NP_056943.1|	3	0	0	1	0	2	-0.424	-0.6214	1	0.907971	0.660447	GTF2A1	gi|7706735|ref|NP_056943.1|	3	0	0	1	2	3	-0.132	-0.2212	1	0.890631	0.706403	GTF2A1	gi|7706735|ref|NP_056943.1|
0.5804	1.7498	1.586	0.5789	0	0	0	0	PSMC3	gi|21361144|ref|NP_002795.2|	439	0	0	2	2	1	6	0.374	0.5804	1	0.688446	0.853439	PSMC3	gi|21361144|ref|NP_002795.2|	0	0	2	11	0	2	1.105	1.7498	0.933273	0.451293	0.960002	PSMC3	gi|21361144|ref|NP_002795.2|	0	0	2	0	3	10	0.955	1.586	1	0.529937	0.941646	PSMC3	gi|21361144|ref|NP_002795.2|
-4.1469	-2.4462	-2.5695	-3.5705	0	0	0	0	PELO	gi|31880783|ref|NP_057030.3|	385	18	8	3	2	1	6	-1.667	-4.1469	0.052114	0.843873	0.006845	PELO	gi|31880783|ref|NP_057030.3|	18	8	3	7	0	8	-0.789	-2.4462	0.443211	0.913924	0.109812	PELO	gi|31880783|ref|NP_057030.3|	18	8	3	9	2	7	-0.813	-2.5695	0.369271	0.910683	0.076826	PELO	gi|31880783|ref|NP_057030.3|
-3.9885	-1.508	-1.4314	-1.8581	0	0	0	0	WDR70	gi|8922301|ref|NP_060504.1|	654	16	8	6	4	0	8	-1.34	-3.9885	0.070089	0.847336	0.009711	WDR70	gi|8922301|ref|NP_060504.1|	16	8	6	7	3	14	-0.426	-1.508	0.912772	0.929424	0.358813	WDR70	gi|8922301|ref|NP_060504.1|	16	8	6	9	8	12	-0.383	-1.4314	0.896129	0.93292	0.333839	WDR70	gi|8922301|ref|NP_060504.1|
-3.3064	-1.9708	-1.5345	-2.0737	0	0	0	0	GPALPP1	gi|33354279|ref|NP_061029.2|	340	7	9	1	1	0	1	-2.393	-3.3064	0.204498	0.865193	0.037849	GPALPP1	gi|33354279|ref|NP_061029.2|	7	9	1	1	1	7	-0.868	-1.9708	0.691236	0.924418	0.214691	GPALPP1	gi|33354279|ref|NP_061029.2|	7	9	1	5	4	5	-0.562	-1.5345	0.855419	0.932292	0.303858	GPALPP1	gi|33354279|ref|NP_061029.2|
0.0722	-1.3465	0.4632	-0.3474	0	0	0	0	RPS3A	gi|4506723|ref|NP_000997.1|	264	5	1	2	0	1	11	0.032	0.0722	1	0.791347	0.773646	RPS3A	gi|4506723|ref|NP_000997.1|	5	1	2	0	1	3	-0.748	-1.3465	0.974591	0.929071	0.415707	RPS3A	gi|4506723|ref|NP_000997.1|	5	1	2	1	7	6	0.204	0.4632	1	0.800533	0.849141	RPS3A	gi|4506723|ref|NP_000997.1|
0.4297	0.8983	1.5197	0.8915	0	0	0	0	DR1	gi|4503381|ref|NP_001929.1|	176	0	2	1	2	4	2	0.274	0.4297	1	0.723542	0.832612	DR1	gi|4503381|ref|NP_001929.1|	0	2	1	0	0	6	0.57	0.8983	1	0.693223	0.935056	DR1	gi|4503381|ref|NP_001929.1|	0	2	1	3	1	9	0.876	1.5197	1	0.549258	0.940283	DR1	gi|4503381|ref|NP_001929.1|
0.6186	1.002	0.1384	-0.0653	0	0	0	0	FAM21A	gi|54124343|ref|NP_001005751.1|	1341	0	0	2	0	6	2	0.362	0.6186	1	0.68156	0.856975	FAM21A	gi|54124343|ref|NP_001005751.1|	0	0	2	0	0	7	0.61	1.002	1	0.667254	0.941895	FAM21A	gi|54124343|ref|NP_001005751.1|	0	0	2	1	1	4	0.089	0.1384	1	0.85065	0.790237	FAM21A	gi|54124343|ref|NP_001005751.1|
0.21	0.6723	1.9609	0.5188	0	0	0	0	PRMT5	gi|20070220|ref|NP_006100.2|	637	2	0	5	1	4	9	0.094	0.21	1	0.766897	0.79856	PRMT5	gi|20070220|ref|NP_006100.2|	2	0	5	3	0	9	0.3	0.6723	1	0.743544	0.916232	PRMT5	gi|20070220|ref|NP_006100.2|	2	0	5	2	8	14	0.756	1.9609	0.870961	0.421351	0.942016	PRMT5	gi|20070220|ref|NP_006100.2|
-0.6226	-1.422	0.1649	-1.5054	0	0	0	0	AAR2	gi|18034690|ref|NP_056326.2|	384	4	3	3	2	6	5	-0.259	-0.6226	1	0.877085	0.612135	AAR2	gi|18034690|ref|NP_056326.2|	4	3	3	1	0	4	-0.801	-1.422	0.94689	0.929406	0.388177	AAR2	gi|18034690|ref|NP_056326.2|	4	3	3	7	5	4	0.067	0.1649	1	0.847605	0.79485	AAR2	gi|18034690|ref|NP_056326.2|
-2.5253	-0.0817	-0.2817	-1.3857	0	0	0	0	PAXIP1	gi|93141033|ref|NP_031375.3|	1069	3	5	4	1	0	3	-1.373	-2.5253	0.480611	0.889112	0.125578	PAXIP1	gi|93141033|ref|NP_031375.3|	3	5	4	7	0	6	-0.033	-0.0817	1	0.863351	0.801253	PAXIP1	gi|93141033|ref|NP_031375.3|	3	5	4	4	5	6	-0.108	-0.2817	1	0.895783	0.690664	PAXIP1	gi|93141033|ref|NP_031375.3|
0.0507	-1.6837	0.2349	1.4297	0	0	0	0	COPG2	gi|109134349|ref|NP_036265.3|	871	0	8	18	10	8	27	0.012	0.0507	1	0.794636	0.769884	COPG2	gi|109134349|ref|NP_036265.3|	0	8	18	2	0	17	-0.483	-1.6837	0.835218	0.928435	0.300194	COPG2	gi|109134349|ref|NP_036265.3|	0	8	18	0	10	31	0.056	0.2349	1	0.836973	0.80968	COPG2	gi|109134349|ref|NP_036265.3|
-3.6079	-3.5627	-3.833	-1.6942	0	0	0	0	EIF3C	gi|389616156|ref|NP_001254503.1|	913	16	14	7	5	9	8	-1.02	-3.6079	0.132608	0.85674	0.021445	EIF3C	gi|389616156|ref|NP_001254503.1|	16	14	7	9	0	4	-1.206	-3.5627	0.084491	0.887978	0.012173	EIF3C	gi|389616156|ref|NP_001254503.1|	16	14	7	1	4	11	-1.224	-3.833	0.044402	0.879349	0.005729	EIF3C	gi|389616156|ref|NP_001254503.1|
-0.4827	0.4223	-0.9084	-1.1166	0	0	0	0	ALDOC	gi|4885063|ref|NP_005156.1|	364	0	2	2	0	4	2	-0.252	-0.4827	1	0.864126	0.65057	ALDOC	gi|4885063|ref|NP_005156.1|	0	2	2	3	0	5	0.219	0.4223	1	0.792758	0.886734	ALDOC	gi|4885063|ref|NP_005156.1|	0	2	2	1	2	2	-0.548	-0.9084	1	0.928089	0.503908	ALDOC	gi|4885063|ref|NP_005156.1|
-0.7246	1.0917	1.5339	1.4246	0	0	0	0	SF3B1	gi|54112117|ref|NP_036565.2|	1304	0	1	3	1	1	3	-0.485	-0.7246	1	0.884319	0.585511	SF3B1	gi|54112117|ref|NP_036565.2|	0	1	3	5	0	5	0.63	1.0917	1	0.643409	0.946892	SF3B1	gi|54112117|ref|NP_036565.2|	0	1	3	0	3	11	0.815	1.5339	1	0.544979	0.940625	SF3B1	gi|54112117|ref|NP_036565.2|
0.0158	-0.2711	1.2951	-0.2617	0	0	0	0	LARP7	gi|109809741|ref|NP_057732.2|	582	3	1	0	0	2	5	0.01	0.0158	1	0.801057	0.76221	LARP7	gi|109809741|ref|NP_057732.2|	3	1	0	1	2	2	-0.2	-0.2711	1	0.882364	0.757787	LARP7	gi|109809741|ref|NP_057732.2|	3	1	0	5	3	6	0.738	1.2951	1	0.612	0.932346	LARP7	gi|109809741|ref|NP_057732.2|
-0.7425	-0.8665	-0.0153	0.1962	0	0	0	0	DRAP1	gi|18426973|ref|NP_006433.2|	205	0	4	0	0	2	3	-0.467	-0.7425	1	0.885635	0.580105	DRAP1	gi|18426973|ref|NP_006433.2|	0	4	0	1	1	2	-0.612	-0.8665	1	0.919173	0.582817	DRAP1	gi|18426973|ref|NP_006433.2|	0	4	0	1	3	4	-0.009	-0.0153	1	0.870124	0.755858	DRAP1	gi|18426973|ref|NP_006433.2|
-1.3623	-0.9588	0.731	-0.85	0	0	0	0	TCEB1	gi|325652043|ref|NP_001191791.1|	112	3	1	2	1	1	2	-0.922	-1.3623	0.967434	0.907922	0.402329	TCEB1	gi|325652043|ref|NP_001191791.1|	3	1	2	1	0	2	-0.665	-0.9588	1	0.922238	0.551686	TCEB1	gi|325652043|ref|NP_001191791.1|	3	1	2	3	2	7	0.363	0.731	1	0.749406	0.885751	TCEB1	gi|325652043|ref|NP_001191791.1|
-1.4854	0.8357	0.1274	1.0994	0	0	0	0	UBAP2L	gi|188497758|ref|NP_055662.3|	1087	2	1	5	2	0	3	-0.817	-1.4854	0.92136	0.908666	0.368553	UBAP2L	gi|188497758|ref|NP_055662.3|	2	1	5	3	0	10	0.388	0.8357	1	0.707199	0.930657	UBAP2L	gi|188497758|ref|NP_055662.3|	2	1	5	4	5	3	0.062	0.1274	1	0.852643	0.787121	UBAP2L	gi|188497758|ref|NP_055662.3|
-0.4534	1.4366	0.9161	1.1674	0	0	0	0	EPDR1	gi|345110632|ref|NP_060019.2|	224	0	2	1	0	1	3	-0.299	-0.4534	1	0.862196	0.65555	EPDR1	gi|345110632|ref|NP_060019.2|	0	2	1	4	6	1	0.844	1.4366	1	0.547121	0.958177	EPDR1	gi|345110632|ref|NP_060019.2|	0	2	1	2	3	5	0.593	0.9161	1	0.70746	0.905906	EPDR1	gi|345110632|ref|NP_060019.2|
0.1211	-0.0366	0.5123	0.0589	0	0	0	0	POLR2H	gi|14589953|ref|NP_006223.2|	150	0	0	2	0	2	4	0.082	0.1211	1	0.782902	0.78283	POLR2H	gi|14589953|ref|NP_006223.2|	0	0	2	0	2	2	-0.027	-0.0366	1	0.858907	0.809471	POLR2H	gi|14589953|ref|NP_006223.2|	0	0	2	1	1	6	0.34	0.5123	1	0.792423	0.85613	POLR2H	gi|14589953|ref|NP_006223.2|
-1.9677	-1.1262	-2.8647	-2.822	0	0	0	0	SNRPA1	gi|50593002|ref|NP_003081.2|	255	6	6	0	2	1	6	-0.893	-1.9677	0.722109	0.903905	0.240521	SNRPA1	gi|50593002|ref|NP_003081.2|	6	6	0	3	2	5	-0.491	-1.1262	1	0.92639	0.492235	SNRPA1	gi|50593002|ref|NP_003081.2|	6	6	0	1	0	1	-1.965	-2.8647	0.250336	0.902701	0.045946	SNRPA1	gi|50593002|ref|NP_003081.2|
-0.6524	-0.4768	0.347	-1.9006	0	0	0	0	NMT1	gi|10835073|ref|NP_066565.1|	496	4	5	3	4	3	8	-0.258	-0.6524	1	0.87937	0.604226	NMT1	gi|10835073|ref|NP_066565.1|	4	5	3	4	0	7	-0.19	-0.4768	1	0.898965	0.702603	NMT1	gi|10835073|ref|NP_066565.1|	4	5	3	4	9	6	0.124	0.347	1	0.82082	0.829034	NMT1	gi|10835073|ref|NP_066565.1|
0.1098	1.8418	0.2735	0.5413	0	0	0	0	IMPDH2	gi|66933016|ref|NP_000875.2|	514	0	0	2	0	4	2	0.076	0.1098	1	0.784617	0.781018	IMPDH2	gi|66933016|ref|NP_000875.2|	0	0	2	1	2	11	1.054	1.8418	0.901159	0.422954	0.959277	IMPDH2	gi|66933016|ref|NP_000875.2|	0	0	2	1	1	5	0.188	0.2735	1	0.831374	0.816781	IMPDH2	gi|66933016|ref|NP_000875.2|
1.5103	1.137	0.5293	0.8094	0	0	0	0	NSUN2	gi|301336155|ref|NP_001180384.1|	732	0	0	0	4	4	4	0.986	1.5103	0.99684	0.442049	0.914203	NSUN2	gi|301336155|ref|NP_001180384.1|	0	0	0	1	0	6	0.833	1.137	1	0.631118	0.94906	NSUN2	gi|301336155|ref|NP_001180384.1|	0	0	0	0	3	2	0.384	0.5293	1	0.788264	0.859514	NSUN2	gi|301336155|ref|NP_001180384.1|
0.9272	1.8886	1.8681	0.3133	0	0	0	0	GEMIN5	gi|157739942|ref|NP_056280.2|	1508	1	0	0	0	1	7	0.663	0.9272	1	0.602788	0.887726	GEMIN5	gi|157739942|ref|NP_056280.2|	1	0	0	4	0	7	1.271	1.8886	0.884137	0.408818	0.958733	GEMIN5	gi|157739942|ref|NP_056280.2|	1	0	0	4	3	6	1.236	1.8681	0.908175	0.449538	0.942971	GEMIN5	gi|157739942|ref|NP_056280.2|
0.7087	1.5639	1.5256	0.1709	0	0	0	0	TAF7	gi|14717407|ref|NP_005633.2|	349	0	1	0	0	4	3	0.475	0.7087	1	0.657932	0.867948	TAF7	gi|14717407|ref|NP_005633.2|	0	1	0	3	3	4	0.986	1.5639	0.992267	0.507664	0.95982	TAF7	gi|14717407|ref|NP_005633.2|	0	1	0	3	1	8	1.039	1.5256	1	0.547118	0.940457	TAF7	gi|14717407|ref|NP_005633.2|
-2.5756	-0.1179	-0.4237	-1.2431	0	0	0	0	SERBP1	gi|66346679|ref|NP_001018077.1|	408	2	8	7	3	3	4	-1.017	-2.5756	0.459745	0.887602	0.117624	SERBP1	gi|66346679|ref|NP_001018077.1|	2	8	7	14	0	5	-0.037	-0.1179	1	0.867614	0.792772	SERBP1	gi|66346679|ref|NP_001018077.1|	2	8	7	7	2	12	-0.136	-0.4237	1	0.906438	0.651429	SERBP1	gi|66346679|ref|NP_001018077.1|
0.2682	0.3541	1.688	1.8165	0	0	0	0	ZCCHC8	gi|38044290|ref|NP_060082.2|	707	0	0	1	2	2	2	0.191	0.2682	1	0.75566	0.808469	ZCCHC8	gi|38044290|ref|NP_060082.2|	0	0	1	3	0	0	0.274	0.3541	1	0.80391	0.877693	ZCCHC8	gi|38044290|ref|NP_060082.2|	0	0	1	3	3	6	1.121	1.688	0.976269	0.499608	0.942917	ZCCHC8	gi|38044290|ref|NP_060082.2|
-0.5749	-1.2368	-0.3324	0.8436	0	0	0	0	POLR2C	gi|14702171|ref|NP_116558.1|	275	6	0	1	2	3	5	-0.273	-0.5749	1	0.873052	0.625158	POLR2C	gi|14702171|ref|NP_116558.1|	6	0	1	1	0	3	-0.736	-1.2368	1	0.928109	0.452789	POLR2C	gi|14702171|ref|NP_116558.1|	6	0	1	0	3	6	-0.156	-0.3324	1	0.899962	0.676507	POLR2C	gi|14702171|ref|NP_116558.1|
0.3264	-0.3337	1.4972	-0.0329	0	0	0	0	VPS35	gi|17999541|ref|NP_060676.2|	796	1	0	4	0	3	7	0.175	0.3264	1	0.743978	0.817912	VPS35	gi|17999541|ref|NP_060676.2|	1	0	4	1	0	4	-0.203	-0.3337	1	0.888023	0.74135	VPS35	gi|17999541|ref|NP_060676.2|	1	0	4	2	7	8	0.737	1.4972	1	0.555657	0.939729	VPS35	gi|17999541|ref|NP_060676.2|
-0.5716	-1.4152	-0.7786	-0.9619	0	0	0	0	RAE1	gi|62739173|ref|NP_001015885.1|	368	0	6	6	0	6	10	-0.216	-0.5716	1	0.873052	0.625162	RAE1	gi|62739173|ref|NP_001015885.1|	0	6	6	2	0	6	-0.61	-1.4152	0.949472	0.92939	0.390459	RAE1	gi|62739173|ref|NP_001015885.1|	0	6	6	4	4	6	-0.304	-0.7786	1	0.924243	0.544861	RAE1	gi|62739173|ref|NP_001015885.1|
1.2852	0.3005	0.2926	-0.8956	0	0	0	0	EIF3G	gi|49472822|ref|NP_003746.2|	320	2	0	1	0	5	7	0.766	1.2852	1	0.50586	0.908077	EIF3G	gi|49472822|ref|NP_003746.2|	2	0	1	2	1	3	0.195	0.3005	1	0.812409	0.870002	EIF3G	gi|49472822|ref|NP_003746.2|	2	0	1	0	1	5	0.189	0.2926	1	0.829082	0.819563	EIF3G	gi|49472822|ref|NP_003746.2|
1.074	-0.2683	0.21	-0.7567	0	0	0	0	AP2A2	gi|27477041|ref|NP_036437.1|	939	2	0	1	2	1	6	0.684	1.074	1	0.563161	0.897931	AP2A2	gi|27477041|ref|NP_036437.1|	2	0	1	1	0	2	-0.197	-0.2683	1	0.882364	0.757788	AP2A2	gi|27477041|ref|NP_036437.1|	2	0	1	0	2	2	0.138	0.21	1	0.841315	0.803849	AP2A2	gi|27477041|ref|NP_036437.1|
-1.3187	-0.2396	-1.0589	1.6995	0	0	0	0	GOT2	gi|73486658|ref|NP_002071.2|	430	1	9	1	0	2	7	-0.574	-1.3187	0.983149	0.907337	0.416532	GOT2	gi|73486658|ref|NP_002071.2|	1	9	1	6	0	5	-0.099	-0.2396	1	0.879368	0.765727	GOT2	gi|73486658|ref|NP_002071.2|	1	9	1	2	4	4	-0.45	-1.0589	1	0.931124	0.454935	GOT2	gi|73486658|ref|NP_002071.2|
-1.5088	-1.3296	-0.5729	-0.7651	0	0	0	0	EXOSC8	gi|31415882|ref|NP_852480.1|	276	0	4	4	0	1	5	-0.757	-1.5088	0.912334	0.908712	0.360216	EXOSC8	gi|31415882|ref|NP_852480.1|	0	4	4	0	1	4	-0.664	-1.3296	0.980497	0.928983	0.420331	EXOSC8	gi|31415882|ref|NP_852480.1|	0	4	4	5	3	2	-0.261	-0.5729	1	0.915409	0.60755	EXOSC8	gi|31415882|ref|NP_852480.1|
-0.3545	0.3443	0.1116	0.6235	0	0	0	0	RPL3	gi|4506649|ref|NP_000958.1|	403	0	0	0	1	1	2	-0.273	-0.3545	1	0.850739	0.682209	RPL3	gi|4506649|ref|NP_000958.1|	0	0	0	0	1	3	0.253	0.3443	1	0.804993	0.876754	RPL3	gi|4506649|ref|NP_000958.1|	0	0	0	1	2	2	0.084	0.1116	1	0.854606	0.783971	RPL3	gi|4506649|ref|NP_000958.1|
1.3223	0.0224	0.5469	0.5932	0	0	0	0	MTOR	gi|4826730|ref|NP_004949.1|	2549	0	0	2	3	2	8	0.749	1.3223	1	0.494792	0.909499	MTOR	gi|4826730|ref|NP_004949.1|	0	0	2	3	0	1	0.016	0.0224	1	0.8519	0.821306	MTOR	gi|4826730|ref|NP_004949.1|	0	0	2	2	1	5	0.356	0.5469	1	0.785455	0.861728	MTOR	gi|4826730|ref|NP_004949.1|
-0.6941	-3.1161	-2.865	-2.678	0	0	0	0	RBM28	gi|187960109|ref|NP_060547.2|	759	4	16	2	11	12	6	-0.191	-0.6941	1	0.882263	0.593573	RBM28	gi|187960109|ref|NP_060547.2|	4	16	2	0	4	2	-1.377	-3.1161	0.180612	0.897327	0.032632	RBM28	gi|187960109|ref|NP_060547.2|	4	16	2	9	1	2	-0.99	-2.865	0.250228	0.902701	0.045945	RBM28	gi|187960109|ref|NP_060547.2|
0.933	-0.3719	1.0345	1.5815	0	0	0	0	THRAP3	gi|167234419|ref|NP_005110.2|	955	1	0	5	4	5	8	0.42	0.933	1	0.602792	0.887724	THRAP3	gi|167234419|ref|NP_005110.2|	1	0	5	4	0	2	-0.193	-0.3719	1	0.891208	0.731133	THRAP3	gi|167234419|ref|NP_005110.2|	1	0	5	0	2	13	0.46	1.0345	1	0.678445	0.916305	THRAP3	gi|167234419|ref|NP_005110.2|
-0.1537	0.6954	0.1777	0.4426	0	0	0	0	TIAL1	gi|4507499|ref|NP_003243.1|	375	0	2	0	1	2	2	-0.104	-0.1537	1	0.826052	0.727418	TIAL1	gi|4507499|ref|NP_003243.1|	0	2	0	0	0	5	0.424	0.6954	1	0.73938	0.918139	TIAL1	gi|4507499|ref|NP_003243.1|	0	2	0	1	1	4	0.114	0.1777	1	0.845539	0.797883	TIAL1	gi|4507499|ref|NP_003243.1|
0.9305	1.9932	1.1336	-0.8544	0	0	0	0	BCAS2	gi|5031653|ref|NP_005863.1|	225	3	6	2	3	6	16	0.36	0.9305	1	0.602791	0.887725	BCAS2	gi|5031653|ref|NP_005863.1|	3	6	2	15	0	13	0.76	1.9932	0.844548	0.376727	0.957077	BCAS2	gi|5031653|ref|NP_005863.1|	3	6	2	7	5	12	0.431	1.1336	1	0.653749	0.923382	BCAS2	gi|5031653|ref|NP_005863.1|
-1.5891	1.588	-0.7176	-1.7635	0	0	0	0	C17orf85	gi|166295179|ref|NP_001107590.1|	620	0	8	2	3	1	5	-0.727	-1.5891	0.880759	0.908589	0.338199	C17orf85	gi|166295179|ref|NP_001107590.1|	0	8	2	10	7	7	0.563	1.588	0.985085	0.501677	0.959952	C17orf85	gi|166295179|ref|NP_001107590.1|	0	8	2	3	2	7	-0.316	-0.7176	1	0.921991	0.563785	C17orf85	gi|166295179|ref|NP_001107590.1|
0.1992	0.2779	0.0587	-0.2209	0	0	0	0	PHF2	gi|117190342|ref|NP_005383.3|	1096	0	2	1	5	1	1	0.129	0.1992	1	0.768726	0.796864	PHF2	gi|117190342|ref|NP_005383.3|	0	2	1	0	0	4	0.184	0.2779	1	0.816519	0.866	PHF2	gi|117190342|ref|NP_005383.3|	0	2	1	2	2	2	0.041	0.0587	1	0.861248	0.772683	PHF2	gi|117190342|ref|NP_005383.3|
-1.3511	-1.713	-1.0585	-1.5953	0	0	0	0	CKAP5	gi|57164942|ref|NP_001008938.1|	2032	0	2	9	1	3	7	-0.579	-1.3511	0.971502	0.907818	0.405169	CKAP5	gi|57164942|ref|NP_001008938.1|	0	2	9	2	0	3	-0.933	-1.713	0.821367	0.928182	0.291848	CKAP5	gi|57164942|ref|NP_001008938.1|	0	2	9	0	3	7	-0.457	-1.0585	1	0.931124	0.454935	CKAP5	gi|57164942|ref|NP_001008938.1|
-2.2189	-0.6423	-0.2331	-3.4059	0	0	0	0	WDR36	gi|21281677|ref|NP_644810.1|	951	1	12	9	9	3	5	-0.749	-2.2189	0.612292	0.897901	0.182709	WDR36	gi|21281677|ref|NP_644810.1|	1	12	9	3	0	18	-0.204	-0.6423	1	0.909058	0.654448	WDR36	gi|21281677|ref|NP_644810.1|	1	12	9	3	6	20	-0.068	-0.2331	1	0.891957	0.702516	WDR36	gi|21281677|ref|NP_644810.1|
-0.5679	-0.1893	0.6248	-0.2825	0	0	0	0	WDR75	gi|29789283|ref|NP_115544.1|	830	2	2	4	1	4	5	-0.269	-0.5679	1	0.872213	0.627737	WDR75	gi|29789283|ref|NP_115544.1|	2	2	4	1	0	7	-0.092	-0.1893	1	0.874978	0.776531	WDR75	gi|29789283|ref|NP_115544.1|	2	2	4	2	7	6	0.282	0.6248	1	0.770954	0.872306	WDR75	gi|29789283|ref|NP_115544.1|
-2.2965	0.5899	-0.0733	-2.236	0	0	0	0	LEO1	gi|20270337|ref|NP_620147.1|	666	10	2	3	3	3	4	-0.914	-2.2965	0.57843	0.895758	0.166692	LEO1	gi|20270337|ref|NP_620147.1|	10	2	3	6	0	15	0.196	0.5899	1	0.760967	0.907383	LEO1	gi|20270337|ref|NP_620147.1|	10	2	3	0	7	13	-0.024	-0.0733	1	0.875918	0.743592	LEO1	gi|20270337|ref|NP_620147.1|
-1.3209	-0.2127	-0.2739	-1.1747	0	0	0	0	DNMT1	gi|195927037|ref|NP_001124295.1|	1632	2	10	13	8	7	13	-0.357	-1.3209	0.982364	0.907465	0.413696	DNMT1	gi|195927037|ref|NP_001124295.1|	2	10	13	0	0	27	-0.059	-0.2127	1	0.876887	0.771945	DNMT1	gi|195927037|ref|NP_001124295.1|	2	10	13	8	9	16	-0.074	-0.2739	1	0.895161	0.692658	DNMT1	gi|195927037|ref|NP_001124295.1|
-2.4941	-1.584	-2.1694	-2.3544	0	0	0	0	SARNP	gi|32129199|ref|NP_149073.1|	210	3	8	4	3	0	5	-1.047	-2.4941	0.493693	0.890009	0.130521	SARNP	gi|32129199|ref|NP_149073.1|	3	8	4	7	0	2	-0.649	-1.584	0.880455	0.929146	0.33231	SARNP	gi|32129199|ref|NP_149073.1|	3	8	4	2	3	4	-0.913	-2.1694	0.560084	0.921049	0.141472	SARNP	gi|32129199|ref|NP_149073.1|
-2.5496	-1.957	-1.928	-2.5786	0	0	0	0	CDK11B	gi|16332358|ref|NP_277021.1|	782	2	14	4	6	0	6	-0.93	-2.5496	0.470496	0.888207	0.120774	CDK11B	gi|16332358|ref|NP_277021.1|	2	14	4	0	2	9	-0.727	-1.957	0.698477	0.924769	0.220036	CDK11B	gi|16332358|ref|NP_277021.1|	2	14	4	2	4	9	-0.658	-1.928	0.678796	0.926409	0.194585	CDK11B	gi|16332358|ref|NP_277021.1|
-0.3238	-0.2241	0.1897	0.1401	0	0	0	0	CELF2	gi|134152680|ref|NP_006552.3|	521	0	1	2	0	2	2	-0.229	-0.3238	1	0.847355	0.689268	CELF2	gi|134152680|ref|NP_006552.3|	0	1	2	2	0	1	-0.161	-0.2241	1	0.878136	0.768851	CELF2	gi|134152680|ref|NP_006552.3|	0	1	2	1	2	2	0.125	0.1897	1	0.843442	0.800882	CELF2	gi|134152680|ref|NP_006552.3|
-1.3326	-1.1073	0.8373	-2.2143	0	0	0	0	NOP10	gi|8923942|ref|NP_061118.1|	64	0	9	5	8	4	3	-0.5	-1.3326	0.978175	0.90759	0.410848	NOP10	gi|8923942|ref|NP_061118.1|	0	9	5	7	2	3	-0.435	-1.1073	1	0.926008	0.499168	NOP10	gi|8923942|ref|NP_061118.1|	0	9	5	14	5	9	0.276	0.8373	1	0.724753	0.898427	NOP10	gi|8923942|ref|NP_061118.1|
0.3873	0.0854	-0.4413	-0.2728	0	0	0	0	BPTF	gi|38788260|ref|NP_004450.3|	2903	0	2	19	11	7	22	0.104	0.3873	1	0.731859	0.826888	BPTF	gi|38788260|ref|NP_004450.3|	0	2	19	13	0	14	0.024	0.0854	1	0.843618	0.833773	BPTF	gi|38788260|ref|NP_004450.3|	0	2	19	7	8	13	-0.125	-0.4413	1	0.907436	0.647152	BPTF	gi|38788260|ref|NP_004450.3|
1.5134	1.0685	1.8695	-1.2788	0	0	0	0	YLPM1	gi|146134388|ref|NP_062535.2|	2146	0	6	2	7	14	4	0.575	1.5134	0.99565	0.442052	0.914201	YLPM1	gi|146134388|ref|NP_062535.2|	0	6	2	10	0	6	0.452	1.0685	1	0.650326	0.945555	YLPM1	gi|146134388|ref|NP_062535.2|	0	6	2	5	6	15	0.713	1.8695	0.907623	0.447356	0.942923	YLPM1	gi|146134388|ref|NP_062535.2|
1.8173	-0.1861	0.2323	1.8141	0	0	0	0	GTF3C5	gi|170763506|ref|NP_036219.2|	519	0	3	2	5	5	12	0.84	1.8173	0.871076	0.357406	0.915529	GTF3C5	gi|170763506|ref|NP_036219.2|	0	3	2	3	0	3	-0.101	-0.1861	1	0.874333	0.778044	GTF3C5	gi|170763506|ref|NP_036219.2|	0	3	2	0	3	6	0.12	0.2323	1	0.838069	0.808236	GTF3C5	gi|170763506|ref|NP_036219.2|
1.4176	1.0556	1.8382	-0.2272	0	0	0	0	RBM42	gi|21359951|ref|NP_077297.2|	480	0	2	1	6	4	4	0.824	1.4176	1	0.467033	0.912384	RBM42	gi|21359951|ref|NP_077297.2|	0	2	1	0	0	7	0.621	1.0556	1	0.653753	0.944859	RBM42	gi|21359951|ref|NP_077297.2|	0	2	1	4	4	8	1.064	1.8382	0.919883	0.458242	0.943129	RBM42	gi|21359951|ref|NP_077297.2|
-0.7329	-0.9563	-0.2504	-0.7505	0	0	0	0	C19orf43	gi|13128992|ref|NP_076943.1|	176	0	2	2	2	0	2	-0.475	-0.7329	1	0.884982	0.582812	C19orf43	gi|13128992|ref|NP_076943.1|	0	2	2	1	1	1	-0.729	-0.9563	1	0.922238	0.551689	C19orf43	gi|13128992|ref|NP_076943.1|	0	2	2	2	2	2	-0.15	-0.2504	1	0.893258	0.698594	C19orf43	gi|13128992|ref|NP_076943.1|
-0.6059	0.6241	-0.4977	0.8962	0	0	0	0	HEATR1	gi|73695475|ref|NP_060542.4|	2144	0	3	5	0	5	5	-0.273	-0.6059	1	0.875507	0.617366	HEATR1	gi|73695475|ref|NP_060542.4|	0	3	5	5	0	8	0.261	0.6241	1	0.754387	0.910899	HEATR1	gi|73695475|ref|NP_060542.4|	0	3	5	2	2	6	-0.23	-0.4977	1	0.911198	0.629798	HEATR1	gi|73695475|ref|NP_060542.4|
-1.4112	-0.0289	0.128	0.1703	0	0	0	0	TOX4	gi|7662274|ref|NP_055643.1|	621	1	0	4	0	0	2	-0.927	-1.4112	0.949424	0.908343	0.388193	TOX4	gi|7662274|ref|NP_055643.1|	1	0	4	4	1	2	-0.017	-0.0289	1	0.857387	0.81215	TOX4	gi|7662274|ref|NP_055643.1|	1	0	4	2	3	4	0.07	0.128	1	0.852643	0.787121	TOX4	gi|7662274|ref|NP_055643.1|
1.1171	1.1994	0.5341	-0.0515	0	0	0	0	NXF1	gi|15487670|ref|NP_006353.2|	619	0	0	0	1	3	6	0.775	1.1171	1	0.552386	0.900224	NXF1	gi|15487670|ref|NP_006353.2|	0	0	0	1	1	6	0.872	1.1994	1	0.614981	0.951536	NXF1	gi|15487670|ref|NP_006353.2|	0	0	0	0	2	3	0.383	0.5341	1	0.788265	0.859514	NXF1	gi|15487670|ref|NP_006353.2|
0.0267	1.4978	1.5898	0.2476	0	0	0	0	RAI14	gi|224809472|ref|NP_001138993.1|	980	0	0	0	0	0	3	0.02	0.0267	1	0.799471	0.764148	RAI14	gi|224809472|ref|NP_001138993.1|	0	0	0	3	1	6	1.015	1.4978	1	0.527509	0.959168	RAI14	gi|224809472|ref|NP_001138993.1|	0	0	0	1	3	8	1.093	1.5898	1	0.529939	0.941644	RAI14	gi|224809472|ref|NP_001138993.1|
-0.2064	-0.2954	-0.5586	-0.2225	0	0	0	0	ANAPC16	gi|335892801|ref|NP_001229476.1|	110	0	0	3	1	1	5	-0.125	-0.2064	1	0.832699	0.716533	ANAPC16	gi|335892801|ref|NP_001229476.1|	0	0	3	2	0	2	-0.193	-0.2954	1	0.884681	0.751301	ANAPC16	gi|335892801|ref|NP_001229476.1|	0	0	3	1	2	2	-0.36	-0.5586	1	0.91461	0.612046	ANAPC16	gi|335892801|ref|NP_001229476.1|
-0.757	1.3214	0.6488	1.8915	0	0	0	0	ASUN	gi|155030185|ref|NP_060634.2|	706	0	0	2	1	1	2	-0.548	-0.757	1	0.88628	0.577389	ASUN	gi|155030185|ref|NP_060634.2|	0	0	2	1	0	9	0.786	1.3214	1	0.57976	0.955667	ASUN	gi|155030185|ref|NP_060634.2|	0	0	2	1	2	6	0.413	0.6488	1	0.764944	0.87631	ASUN	gi|155030185|ref|NP_060634.2|
-0.0781	0.8268	1.3204	0.732	0	0	0	0	SPEN	gi|14790190|ref|NP_055816.2|	3664	0	0	4	3	2	4	-0.043	-0.0781	1	0.814754	0.744223	SPEN	gi|14790190|ref|NP_055816.2|	0	0	4	1	0	9	0.452	0.8268	1	0.710244	0.929624	SPEN	gi|14790190|ref|NP_055816.2|	0	0	4	0	5	10	0.67	1.3204	1	0.603815	0.933725	SPEN	gi|14790190|ref|NP_055816.2|
0.6446	1.2133	1.0052	0.5854	0	0	0	0	SRRM2	gi|118572613|ref|NP_057417.3|	2752	0	0	1	1	0	5	0.474	0.6446	1	0.674577	0.8604	SRRM2	gi|118572613|ref|NP_057417.3|	0	0	1	6	1	1	0.847	1.2133	1	0.611345	0.95204	SRRM2	gi|118572613|ref|NP_057417.3|	0	0	1	4	0	3	0.708	1.0052	1	0.685848	0.913883	SRRM2	gi|118572613|ref|NP_057417.3|
0.2271	1.1003	1.9956	-0.3797	0	0	0	0	MAP1S	gi|50428935|ref|NP_060644.4|	1059	0	0	7	3	0	12	0.098	0.2271	1	0.763201	0.801915	MAP1S	gi|50428935|ref|NP_060644.4|	0	0	7	4	0	13	0.467	1.1003	1	0.64167	0.947215	MAP1S	gi|50428935|ref|NP_060644.4|	0	0	7	3	9	15	0.767	1.9956	0.85674	0.412736	0.941592	MAP1S	gi|50428935|ref|NP_060644.4|
0.7486	1.4005	1.8625	1.201	0	0	0	0	NFRKB	gi|219802034|ref|NP_001137307.1|	1299	0	0	1	0	2	5	0.551	0.7486	1	0.648214	0.871984	NFRKB	gi|219802034|ref|NP_001137307.1|	0	0	1	4	1	4	0.965	1.4005	1	0.556816	0.95755	NFRKB	gi|219802034|ref|NP_001137307.1|	0	0	1	3	2	9	1.306	1.8625	0.910379	0.449531	0.942972	NFRKB	gi|219802034|ref|NP_001137307.1|
1.4767	0.3999	0.4907	0.2601	0	0	0	0	INO80B	gi|94536798|ref|NP_112578.2|	356	0	0	0	4	3	5	1.009	1.4767	1	0.450366	0.913676	INO80B	gi|94536798|ref|NP_112578.2|	0	0	0	2	2	0	0.294	0.3999	1	0.796166	0.884088	INO80B	gi|94536798|ref|NP_112578.2|	0	0	0	4	1	1	0.352	0.4907	1	0.795156	0.853834	INO80B	gi|94536798|ref|NP_112578.2|
-0.1553	1.4561	1.2105	1.2092	0	0	0	0	TAF4	gi|110832843|ref|NP_003176.2|	1085	0	0	0	2	0	1	-0.127	-0.1553	1	0.826053	0.727417	TAF4	gi|110832843|ref|NP_003176.2|	0	0	0	3	3	3	1.019	1.4561	1	0.541267	0.958511	TAF4	gi|110832843|ref|NP_003176.2|	0	0	0	3	0	5	0.888	1.2105	1	0.634134	0.928021	TAF4	gi|110832843|ref|NP_003176.2|
-5.964	-5.4457	-6.658	-6.8191	0	0	0	0	KRT6A	gi|5031839|ref|NP_005545.1|	564	68	0	0	1	0	0	-3.716	-5.964	0.00051	0.816044	4.4e-05	KRT6A	gi|5031839|ref|NP_005545.1|	68	0	0	1	0	0	-3.523	-5.4457	0.000603	0.866329	3.9e-05	KRT6A	gi|5031839|ref|NP_005545.1|	68	0	0	0	0	14	-1.795	-6.658	1e-05	0.8476	0	KRT6A	gi|5031839|ref|NP_005545.1|
-0.2839	0.7349	1.9702	1.4556	0	0	0	0	HSPA2	gi|13676857|ref|NP_068814.2|	639	0	0	0	0	1	1	-0.24	-0.2839	1	0.842671	0.698532	HSPA2	gi|13676857|ref|NP_068814.2|	0	0	0	3	0	1	0.585	0.7349	1	0.730888	0.921808	HSPA2	gi|13676857|ref|NP_068814.2|	0	0	0	1	5	7	1.415	1.9702	0.867165	0.419196	0.941915	HSPA2	gi|13676857|ref|NP_068814.2|
-9.3706	-8.9376	-9.2626	-8.9473	0	0	0	0	KRT14	gi|15431310|ref|NP_000517.2|	472	134	19	0	9	0	3	-2.941	-9.3706	0	0.796265	0	KRT14	gi|15431310|ref|NP_000517.2|	134	19	0	6	0	0	-3.156	-8.9376	0	0.852785	0	KRT14	gi|15431310|ref|NP_000517.2|	134	19	0	0	7	5	-2.744	-9.2626	0	0.838928	0	KRT14	gi|15431310|ref|NP_000517.2|
-0.1546	1.2992	1.1604	1.8734	0	0	0	0	HNRNPH2	gi|74099697|ref|NP_001027565.1|	449	4	6	0	0	4	12	-0.057	-0.1546	1	0.826052	0.727417	HNRNPH2	gi|74099697|ref|NP_001027565.1|	4	6	0	15	0	7	0.471	1.2992	1	0.587298	0.954916	HNRNPH2	gi|74099697|ref|NP_001027565.1|	4	6	0	4	10	10	0.413	1.1604	1	0.64792	0.924844	HNRNPH2	gi|74099697|ref|NP_001027565.1|
0.3922	0.2758	1.911	1.703	0	0	0	0	PRDX2	gi|32189392|ref|NP_005800.3|	198	0	1	1	0	2	4	0.274	0.3922	1	0.73186	0.826887	PRDX2	gi|32189392|ref|NP_005800.3|	0	1	1	1	0	3	0.207	0.2758	1	0.816519	0.866	PRDX2	gi|32189392|ref|NP_005800.3|	0	1	1	0	5	9	1.158	1.911	0.891129	0.436505	0.942612	PRDX2	gi|32189392|ref|NP_005800.3|
-2.364	-1.5721	-1.0665	-2.715	0	0	0	0	CFDP1	gi|5453567|ref|NP_006315.1|	299	4	10	1	4	1	4	-1.009	-2.364	0.549184	0.893801	0.153399	CFDP1	gi|5453567|ref|NP_006315.1|	4	10	1	0	0	8	-0.638	-1.5721	0.885643	0.929211	0.336679	CFDP1	gi|5453567|ref|NP_006315.1|	4	10	1	0	3	11	-0.372	-1.0665	1	0.931237	0.452476	CFDP1	gi|5453567|ref|NP_006315.1|
-3.2766	-1.6833	-1.5019	-3.2456	0	0	0	0	PPP1CA	gi|4506003|ref|NP_002699.1|	330	20	7	19	6	16	13	-0.751	-3.2766	0.212737	0.866053	0.039872	PPP1CA	gi|4506003|ref|NP_002699.1|	20	7	19	37	0	0	-0.357	-1.6833	0.835406	0.928435	0.300195	PPP1CA	gi|4506003|ref|NP_002699.1|	20	7	19	11	13	24	-0.303	-1.5019	0.868571	0.932526	0.312979	PPP1CA	gi|4506003|ref|NP_002699.1|
0.1242	-0.3045	-0.1729	-0.1805	0	0	0	0	CTPS1	gi|148491070|ref|NP_001896.2|	591	3	1	0	1	3	4	0.075	0.1242	1	0.782902	0.78283	CTPS1	gi|148491070|ref|NP_001896.2|	3	1	0	3	0	0	-0.198	-0.3045	1	0.885249	0.74966	CTPS1	gi|148491070|ref|NP_001896.2|	3	1	0	0	1	4	-0.114	-0.1729	1	0.886496	0.71789	CTPS1	gi|148491070|ref|NP_001896.2|
-0.4953	0.1167	-1.7518	-0.1291	0	0	0	0	PGK1	gi|4505763|ref|NP_000282.1|	417	4	5	6	0	9	10	-0.175	-0.4953	1	0.866003	0.645561	PGK1	gi|4505763|ref|NP_000282.1|	4	5	6	12	0	6	0.042	0.1167	1	0.839278	0.839742	PGK1	gi|4505763|ref|NP_000282.1|	4	5	6	0	1	8	-0.778	-1.7518	0.76155	0.929644	0.241108	PGK1	gi|4505763|ref|NP_000282.1|
-1.5825	-0.0686	0.54	0.5763	0	0	0	0	STIP1	gi|5803181|ref|NP_006810.1|	543	0	0	4	1	0	2	-0.981	-1.5825	0.883388	0.908624	0.340925	STIP1	gi|5803181|ref|NP_006810.1|	0	0	4	4	0	2	-0.04	-0.0686	1	0.86189	0.804021	STIP1	gi|5803181|ref|NP_006810.1|	0	0	4	1	4	6	0.272	0.54	1	0.786864	0.860625	STIP1	gi|5803181|ref|NP_006810.1|
-2.7561	-2.3716	-2.6437	-2.2967	0	0	0	0	BCCIP	gi|17402871|ref|NP_510868.1|	314	11	1	2	2	0	3	-1.416	-2.7561	0.387597	0.881763	0.090578	BCCIP	gi|17402871|ref|NP_510868.1|	11	1	2	1	0	3	-1.321	-2.3716	0.480478	0.915705	0.122867	BCCIP	gi|17402871|ref|NP_510868.1|	11	1	2	1	2	2	-1.471	-2.6437	0.337075	0.908636	0.067691	BCCIP	gi|17402871|ref|NP_510868.1|
0.0715	-0.4392	0.4254	1.6336	0	0	0	0	GDI2	gi|6598323|ref|NP_001485.2|	445	2	0	6	0	5	9	0.029	0.0715	1	0.791347	0.773646	GDI2	gi|6598323|ref|NP_001485.2|	2	0	6	3	0	5	-0.21	-0.4392	1	0.89618	0.713517	GDI2	gi|6598323|ref|NP_001485.2|	2	0	6	1	5	9	0.169	0.4254	1	0.807083	0.843087	GDI2	gi|6598323|ref|NP_001485.2|
0.5869	0.9748	0.7827	1.8142	0	0	0	0	PSME3	gi|30410794|ref|NP_005780.2|	254	1	0	0	3	3	0	0.424	0.5869	1	0.68845	0.853438	PSME3	gi|30410794|ref|NP_005780.2|	1	0	0	2	0	4	0.716	0.9748	1	0.673876	0.9403	PSME3	gi|30410794|ref|NP_005780.2|	1	0	0	0	2	4	0.558	0.7827	1	0.7381	0.891887	PSME3	gi|30410794|ref|NP_005780.2|
-1.1341	0.1917	-0.8982	-0.6475	0	0	0	0	RPS28	gi|4506715|ref|NP_001022.1|	69	4	1	0	2	2	0	-0.683	-1.1341	1	0.903705	0.467976	RPS28	gi|4506715|ref|NP_001022.1|	4	1	0	5	0	2	0.104	0.1917	1	0.829247	0.852262	RPS28	gi|4506715|ref|NP_001022.1|	4	1	0	0	2	2	-0.536	-0.8982	1	0.927896	0.506342	RPS28	gi|4506715|ref|NP_001022.1|
-0.9604	0.2858	0.3753	0.3764	0	0	0	0	C18orf25	gi|56549656|ref|NP_001008240.1|	343	1	2	0	0	0	0	-0.816	-0.9604	1	0.897429	0.519153	C18orf25	gi|56549656|ref|NP_001008240.1|	1	2	0	2	0	3	0.203	0.2858	1	0.814476	0.868014	C18orf25	gi|56549656|ref|NP_001008240.1|	1	2	0	1	1	5	0.257	0.3753	1	0.815932	0.834261	C18orf25	gi|56549656|ref|NP_001008240.1|
-2.1179	-1.3676	-0.6445	-1.6677	0	0	0	0	RPS3	gi|378548190|ref|NP_001243731.1|	243	9	0	1	0	0	4	-1.143	-2.1179	0.656536	0.900405	0.203943	RPS3	gi|378548190|ref|NP_001243731.1|	9	0	1	2	2	3	-0.686	-1.3676	0.967066	0.929218	0.406503	RPS3	gi|378548190|ref|NP_001243731.1|	9	0	1	6	0	5	-0.276	-0.6445	1	0.918751	0.587042	RPS3	gi|378548190|ref|NP_001243731.1|
-1.58	-1.9673	-0.3075	-0.8226	0	0	0	0	PAICS	gi|119220557|ref|NP_001072992.1|	425	0	4	8	3	4	4	-0.659	-1.58	0.884382	0.908623	0.340928	PAICS	gi|119220557|ref|NP_001072992.1|	0	4	8	0	0	4	-0.989	-1.9673	0.693072	0.924536	0.21646	PAICS	gi|119220557|ref|NP_001072992.1|	0	4	8	0	6	9	-0.116	-0.3075	1	0.897613	0.684639	PAICS	gi|119220557|ref|NP_001072992.1|
1.8394	0.6879	0.7401	1.9627	0	0	0	0	RPLP0	gi|16933546|ref|NP_444505.1|	317	0	0	0	0	10	5	1.299	1.8394	0.861513	0.352088	0.915382	RPLP0	gi|16933546|ref|NP_444505.1|	0	0	0	0	0	4	0.538	0.6879	1	0.740774	0.917509	RPLP0	gi|16933546|ref|NP_444505.1|	0	0	0	2	2	3	0.588	0.7401	1	0.74621	0.887545	RPLP0	gi|16933546|ref|NP_444505.1|
0.1509	0.8152	0.8394	0.5928	0	0	0	0	PSMC6	gi|195539395|ref|NP_002797.3|	403	0	0	0	1	2	2	0.118	0.1509	1	0.777681	0.788189	PSMC6	gi|195539395|ref|NP_002797.3|	0	0	0	3	0	2	0.595	0.8152	1	0.713264	0.928569	PSMC6	gi|195539395|ref|NP_002797.3|	0	0	0	0	4	2	0.631	0.8394	1	0.724754	0.898427	PSMC6	gi|195539395|ref|NP_002797.3|
0.5392	-0.0511	0.4951	-0.0395	0	0	0	0	EIF2B4	gi|78000158|ref|NP_001029288.1|	523	0	0	1	0	0	5	0.419	0.5392	1	0.699721	0.847283	EIF2B4	gi|78000158|ref|NP_001029288.1|	0	0	1	0	0	1	-0.046	-0.0511	1	0.860409	0.806761	EIF2B4	gi|78000158|ref|NP_001029288.1|	0	0	1	0	0	4	0.387	0.4951	1	0.795157	0.853834	EIF2B4	gi|78000158|ref|NP_001029288.1|
0.5875	-0.0113	0.6258	-0.014	0	0	0	0	EIF2B4	gi|187607323|ref|NP_751945.2|	543	0	0	1	0	0	5	0.444	0.5875	1	0.68845	0.853437	EIF2B4	gi|187607323|ref|NP_751945.2|	0	0	1	0	0	1	-0.01	-0.0113	1	0.855844	0.814803	EIF2B4	gi|187607323|ref|NP_751945.2|	0	0	1	0	0	4	0.472	0.6258	1	0.770954	0.872306	EIF2B4	gi|187607323|ref|NP_751945.2|
-0.1069	0.1853	0.3503	0.3655	0	0	0	0	PHGDH	gi|23308577|ref|NP_006614.2|	533	0	0	4	1	5	3	-0.058	-0.1069	1	0.819088	0.73801	PHGDH	gi|23308577|ref|NP_006614.2|	0	0	4	6	0	0	0.102	0.1853	1	0.830186	0.851159	PHGDH	gi|23308577|ref|NP_006614.2|	0	0	4	1	2	7	0.187	0.3503	1	0.819609	0.830353	PHGDH	gi|23308577|ref|NP_006614.2|
0.3849	0.942	1.1653	0.994	0	0	0	0	PSAP	gi|110224476|ref|NP_001035930.1|	527	0	1	0	0	3	2	0.285	0.3849	1	0.731858	0.826888	PSAP	gi|110224476|ref|NP_001035930.1|	0	1	0	2	0	4	0.706	0.942	1	0.682034	0.9382	PSAP	gi|110224476|ref|NP_001035930.1|	0	1	0	2	2	5	0.824	1.1653	1	0.645965	0.925319	PSAP	gi|110224476|ref|NP_001035930.1|
-2.8012	-0.8612	1.2382	-1.3415	0	0	0	0	SF3A1	gi|5032087|ref|NP_005868.1|	793	4	2	7	0	0	2	-1.689	-2.8012	0.370347	0.880525	0.085497	SF3A1	gi|5032087|ref|NP_005868.1|	4	2	7	4	0	6	-0.36	-0.8612	1	0.918931	0.585009	SF3A1	gi|5032087|ref|NP_005868.1|	4	2	7	4	7	16	0.439	1.2382	1	0.626146	0.929687	SF3A1	gi|5032087|ref|NP_005868.1|
-0.671	-1.9045	-2.2586	-0.7914	0	0	0	0	SRP19	gi|4507213|ref|NP_003126.1|	144	2	2	6	2	3	7	-0.286	-0.671	1	0.880838	0.598917	SRP19	gi|4507213|ref|NP_003126.1|	2	2	6	0	0	2	-1.196	-1.9045	0.725821	0.925655	0.234677	SRP19	gi|4507213|ref|NP_003126.1|	2	2	6	0	2	1	-1.372	-2.2586	0.515999	0.918819	0.124322	SRP19	gi|4507213|ref|NP_003126.1|
-2.2501	-1.5204	-1.007	-1.3518	0	0	0	0	EXOSC6	gi|17402904|ref|NP_478126.1|	272	2	2	8	0	1	4	-1.2	-2.2501	0.598654	0.897111	0.176597	EXOSC6	gi|17402904|ref|NP_478126.1|	2	2	8	3	1	3	-0.745	-1.5204	0.907635	0.929397	0.354352	EXOSC6	gi|17402904|ref|NP_478126.1|	2	2	8	0	2	8	-0.438	-1.007	1	0.930234	0.47213	EXOSC6	gi|17402904|ref|NP_478126.1|
0.7435	0.0306	-0.5643	1.0145	0	0	0	0	RPL4	gi|16579885|ref|NP_000959.2|	427	0	0	0	2	1	5	0.491	0.7435	1	0.650661	0.870993	RPL4	gi|16579885|ref|NP_000959.2|	0	0	0	0	2	1	0.023	0.0306	1	0.850286	0.823855	RPL4	gi|16579885|ref|NP_000959.2|	0	0	0	1	0	0	-0.466	-0.5643	1	0.915012	0.609803	RPL4	gi|16579885|ref|NP_000959.2|
-0.7941	0.2651	0.2027	-0.5852	0	0	0	0	HEXIM1	gi|5453682|ref|NP_006451.1|	359	2	2	0	0	2	2	-0.487	-0.7941	1	0.888744	0.566474	HEXIM1	gi|5453682|ref|NP_006451.1|	2	2	0	1	0	5	0.153	0.2651	1	0.817533	0.864983	HEXIM1	gi|5453682|ref|NP_006451.1|	2	2	0	2	1	5	0.115	0.2027	1	0.842382	0.80237	HEXIM1	gi|5453682|ref|NP_006451.1|
-2.049	-0.1769	-1.5617	-3.4385	0	0	0	0	GTF2E2	gi|4504195|ref|NP_002086.1|	291	10	5	3	3	3	8	-0.754	-2.049	0.686692	0.902021	0.219568	GTF2E2	gi|4504195|ref|NP_002086.1|	10	5	3	2	0	18	-0.057	-0.1769	1	0.873682	0.779551	GTF2E2	gi|4504195|ref|NP_002086.1|	10	5	3	5	2	8	-0.566	-1.5617	0.844248	0.932023	0.294842	GTF2E2	gi|4504195|ref|NP_002086.1|
-1.8447	-1.6646	-0.4487	-3.6275	0	0	0	0	RRP9	gi|4759276|ref|NP_004695.1|	475	14	4	1	5	7	5	-0.611	-1.8447	0.775043	0.906013	0.2699	RRP9	gi|4759276|ref|NP_004695.1|	14	4	1	0	0	11	-0.58	-1.6646	0.844117	0.928607	0.306513	RRP9	gi|4759276|ref|NP_004695.1|	14	4	1	3	7	14	-0.137	-0.4487	1	0.907926	0.645005	RRP9	gi|4759276|ref|NP_004695.1|
-0.7604	1.0081	-0.3352	-0.1087	0	0	0	0	CAMK2G	gi|26667191|ref|NP_001213.2|	495	0	0	1	1	0	1	-0.624	-0.7604	1	0.886909	0.574675	CAMK2G	gi|26667191|ref|NP_001213.2|	0	0	1	6	0	2	0.654	1.0081	1	0.665584	0.942282	CAMK2G	gi|26667191|ref|NP_001213.2|	0	0	1	0	0	2	-0.255	-0.3352	1	0.899963	0.676505	CAMK2G	gi|26667191|ref|NP_001213.2|
0.0481	1.6755	1.5219	1.9408	0	0	0	0	DCAF7	gi|108936958|ref|NP_005819.3|	342	0	0	0	0	1	3	0.037	0.0481	1	0.79626	0.767985	DCAF7	gi|108936958|ref|NP_005819.3|	0	0	0	7	0	3	1.192	1.6755	0.95783	0.473531	0.960204	DCAF7	gi|108936958|ref|NP_005819.3|	0	0	0	0	3	7	1.052	1.5219	1	0.549259	0.940282	DCAF7	gi|108936958|ref|NP_005819.3|
0.18	1.2476	0.3204	1.9643	0	0	0	0	PSMC4	gi|5729991|ref|NP_006494.1|	418	0	0	0	0	2	2	0.138	0.18	1	0.772346	0.793432	PSMC4	gi|5729991|ref|NP_006494.1|	0	0	0	3	0	4	0.973	1.2476	1	0.602179	0.953227	PSMC4	gi|5729991|ref|NP_006494.1|	0	0	0	1	1	3	0.252	0.3204	1	0.824407	0.825025	PSMC4	gi|5729991|ref|NP_006494.1|
1.2244	1.2924	0.6221	1.0773	0	0	0	0	XPO5	gi|22748937|ref|NP_065801.1|	1204	0	0	1	0	3	6	0.835	1.2244	1	0.522388	0.905648	XPO5	gi|22748937|ref|NP_065801.1|	0	0	1	4	0	3	0.936	1.2924	1	0.589172	0.954719	XPO5	gi|22748937|ref|NP_065801.1|	0	0	1	0	4	1	0.453	0.6221	1	0.770954	0.872307	XPO5	gi|22748937|ref|NP_065801.1|
1.2655	0.8559	1.7168	0.3971	0	0	0	0	VPRBP	gi|7662316|ref|NP_055518.1|	1507	0	0	0	0	2	7	0.83	1.2655	1	0.51138	0.907307	VPRBP	gi|7662316|ref|NP_055518.1|	0	0	0	0	0	4	0.598	0.8559	1	0.702592	0.932169	VPRBP	gi|7662316|ref|NP_055518.1|	0	0	0	3	3	5	1.06	1.7168	0.965795	0.493092	0.94306	VPRBP	gi|7662316|ref|NP_055518.1|
-0.0638	0.3207	0.1315	-0.4169	0	0	0	0	LSM2	gi|10863977|ref|NP_067000.1|	95	0	0	2	0	1	4	-0.048	-0.0638	1	0.813283	0.746271	LSM2	gi|10863977|ref|NP_067000.1|	0	0	2	3	2	0	0.233	0.3207	1	0.809266	0.872934	LSM2	gi|10863977|ref|NP_067000.1|	0	0	2	2	0	3	0.096	0.1315	1	0.85165	0.788683	LSM2	gi|10863977|ref|NP_067000.1|
1.0795	1.4776	0.8469	1.0122	0	0	0	0	SEC13	gi|210032390|ref|NP_001129704.1|	308	0	0	1	1	0	7	0.792	1.0795	1	0.563167	0.897929	SEC13	gi|210032390|ref|NP_001129704.1|	0	0	1	2	0	6	1.071	1.4776	1	0.535389	0.958812	SEC13	gi|210032390|ref|NP_001129704.1|	0	0	1	1	2	4	0.64	0.8469	1	0.723055	0.89921	SEC13	gi|210032390|ref|NP_001129704.1|
-1.3795	0.6678	0.2224	-0.039	0	0	0	0	SBNO1	gi|269846807|ref|NP_060653.3|	1392	4	1	0	2	0	0	-0.922	-1.3795	0.961145	0.90811	0.396671	SBNO1	gi|269846807|ref|NP_060653.3|	4	1	0	0	2	7	0.355	0.6678	1	0.744921	0.915584	SBNO1	gi|269846807|ref|NP_060653.3|	4	1	0	3	1	5	0.118	0.2224	1	0.839159	0.806781	SBNO1	gi|269846807|ref|NP_060653.3|
1.0291	-0.5971	0.3039	0.5088	0	0	0	0	RPL30	gi|4506631|ref|NP_000980.1|	115	2	2	1	2	2	9	0.549	1.0291	1	0.576525	0.894812	RPL30	gi|4506631|ref|NP_000980.1|	2	2	1	0	0	2	-0.415	-0.5971	1	0.906471	0.668351	RPL30	gi|4506631|ref|NP_000980.1|	2	2	1	5	2	1	0.174	0.3039	1	0.82676	0.822311	RPL30	gi|4506631|ref|NP_000980.1|
0.724	0.4072	-0.0981	0.6172	0	0	0	0	PIN1	gi|5453898|ref|NP_006212.1|	163	0	2	5	4	7	7	0.332	0.724	1	0.65552	0.868974	PIN1	gi|5453898|ref|NP_006212.1|	0	2	5	6	0	5	0.192	0.4072	1	0.795036	0.884976	PIN1	gi|5453898|ref|NP_006212.1|	0	2	5	1	0	9	-0.047	-0.0981	1	0.879075	0.736408	PIN1	gi|5453898|ref|NP_006212.1|
-2.5956	-2.5431	-1.4045	0.2153	0	0	0	0	PDCD6	gi|389565483|ref|NP_001254485.1|	189	5	6	2	0	1	4	-1.34	-2.5956	0.451531	0.886993	0.114541	PDCD6	gi|389565483|ref|NP_001254485.1|	5	6	2	0	0	2	-1.518	-2.5431	0.3967	0.911449	0.09368	PDCD6	gi|389565483|ref|NP_001254485.1|	5	6	2	1	6	4	-0.568	-1.4045	0.90632	0.933035	0.343236	PDCD6	gi|389565483|ref|NP_001254485.1|
0.0791	0.0027	-0.5049	-0.4849	0	0	0	0	YTHDC2	gi|269847874|ref|NP_073739.3|	1430	0	0	3	3	1	4	0.05	0.0791	1	0.789684	0.775508	YTHDC2	gi|269847874|ref|NP_073739.3|	0	0	3	0	0	4	0.002	0.0027	1	0.854282	0.817426	YTHDC2	gi|269847874|ref|NP_073739.3|	0	0	3	3	0	1	-0.342	-0.5049	1	0.911644	0.627601	YTHDC2	gi|269847874|ref|NP_073739.3|
-1.4084	-0.3349	-0.343	-1.5459	0	0	0	0	SUMO2	gi|54792069|ref|NP_008868.3|	95	0	2	3	0	1	2	-0.898	-1.4084	0.950466	0.908342	0.3882	SUMO2	gi|54792069|ref|NP_008868.3|	0	2	3	1	4	0	-0.196	-0.3349	1	0.888023	0.741349	SUMO2	gi|54792069|ref|NP_008868.3|	0	2	3	2	3	2	-0.186	-0.343	1	0.900535	0.674454	SUMO2	gi|54792069|ref|NP_008868.3|
0.0257	1.0777	0.1679	0.9187	0	0	0	0	COX6B1	gi|4502985|ref|NP_001854.1|	86	0	0	0	0	2	2	0.021	0.0257	1	0.799471	0.764147	COX6B1	gi|4502985|ref|NP_001854.1|	0	0	0	5	0	2	0.844	1.0777	1	0.648606	0.945895	COX6B1	gi|4502985|ref|NP_001854.1|	0	0	0	0	1	3	0.139	0.1679	1	0.846576	0.79637	COX6B1	gi|4502985|ref|NP_001854.1|
1.087	1.0365	1.1451	1.8205	0	0	0	0	HNRNPUL2	gi|118601081|ref|NP_001073027.1|	747	0	0	0	1	2	7	0.79	1.087	1	0.560478	0.89852	HNRNPUL2	gi|118601081|ref|NP_001073027.1|	0	0	0	2	0	4	0.718	1.0365	1	0.658855	0.943782	HNRNPUL2	gi|118601081|ref|NP_001073027.1|	0	0	0	2	0	6	0.801	1.1451	1	0.651813	0.923875	HNRNPUL2	gi|118601081|ref|NP_001073027.1|
0.6073	0.8753	1.9718	1.0739	0	0	0	0	SEC24B	gi|112382212|ref|NP_006314.2|	1268	0	0	2	2	0	6	0.386	0.6073	1	0.683867	0.855809	SEC24B	gi|112382212|ref|NP_006314.2|	0	0	2	1	0	6	0.56	0.8753	1	0.697932	0.933635	SEC24B	gi|112382212|ref|NP_006314.2|	0	0	2	0	6	10	1.236	1.9718	0.866511	0.419198	0.941915	SEC24B	gi|112382212|ref|NP_006314.2|
-1.6996	-1.2312	-1.254	-0.9311	0	0	0	0	CNOT3	gi|7657387|ref|NP_055331.1|	753	0	2	4	0	0	2	-1.122	-1.6996	0.835927	0.907875	0.308619	CNOT3	gi|7657387|ref|NP_055331.1|	0	2	4	2	0	1	-0.832	-1.2312	1	0.928028	0.45511	CNOT3	gi|7657387|ref|NP_055331.1|	0	2	4	1	3	1	-0.743	-1.254	0.959994	0.932978	0.391218	CNOT3	gi|7657387|ref|NP_055331.1|
-2.6322	-3.4952	-2.8024	-2.871	0	0	0	0	DVL2	gi|4758216|ref|NP_004413.1|	736	8	10	2	4	6	3	-0.944	-2.6322	0.43663	0.885771	0.108545	DVL2	gi|4758216|ref|NP_004413.1|	8	10	2	0	0	1	-2.271	-3.4952	0.095557	0.889226	0.014202	DVL2	gi|4758216|ref|NP_004413.1|	8	10	2	2	4	4	-1.104	-2.8024	0.273292	0.904331	0.051284	DVL2	gi|4758216|ref|NP_004413.1|
-1.7402	0.2905	-0.4538	-1.2151	0	0	0	0	DNAJC21	gi|68077166|ref|NP_001012339.2|	531	2	4	0	0	2	1	-1.08	-1.7402	0.819099	0.907472	0.298095	DNAJC21	gi|68077166|ref|NP_001012339.2|	2	4	0	3	3	4	0.148	0.2905	1	0.814476	0.868014	DNAJC21	gi|68077166|ref|NP_001012339.2|	2	4	0	1	1	6	-0.223	-0.4538	1	0.90841	0.642853	DNAJC21	gi|68077166|ref|NP_001012339.2|
-2.4782	-2.4572	-3.0985	-2.8165	0	0	0	0	BZW1	gi|333470717|ref|NP_001193996.1|	419	10	5	1	0	2	6	-1.063	-2.4782	0.500398	0.890604	0.13388	BZW1	gi|333470717|ref|NP_001193996.1|	10	5	1	0	2	3	-1.226	-2.4572	0.437817	0.913596	0.107555	BZW1	gi|333470717|ref|NP_001193996.1|	10	5	1	0	2	1	-1.834	-3.0985	0.175403	0.896509	0.02938	BZW1	gi|333470717|ref|NP_001193996.1|
-1.0949	-0.0227	-1.0689	-0.1228	0	0	0	0	EXOSC2	gi|19923403|ref|NP_055100.2|	293	5	3	1	2	4	3	-0.518	-1.0949	1	0.902552	0.479403	EXOSC2	gi|19923403|ref|NP_055100.2|	5	3	1	3	0	7	-0.01	-0.0227	1	0.856618	0.81348	EXOSC2	gi|19923403|ref|NP_055100.2|	5	3	1	0	0	6	-0.52	-1.0689	1	0.931346	0.450026	EXOSC2	gi|19923403|ref|NP_055100.2|
-0.6687	-0.4126	0.5084	1.5811	0	0	0	0	SERPINH1	gi|333360851|ref|NP_001193943.1|	418	4	2	0	2	4	2	-0.347	-0.6687	1	0.880113	0.601569	SERPINH1	gi|333360851|ref|NP_001193943.1|	4	2	0	1	0	5	-0.218	-0.4126	1	0.894241	0.72065	SERPINH1	gi|333360851|ref|NP_001193943.1|	4	2	0	0	2	10	0.238	0.5084	1	0.792423	0.856131	SERPINH1	gi|333360851|ref|NP_001193943.1|
-1.4698	-0.9436	-2.5214	1.4397	0	0	0	0	2014-09-07	gi|148352329|ref|NP_001011553.2|	436	1	0	10	4	2	5	-0.583	-1.4698	0.927332	0.908637	0.371352	2014-09-07	gi|148352329|ref|NP_001011553.2|	1	0	10	0	4	5	-0.393	-0.9436	1	0.921837	0.556182	2014-09-07	gi|148352329|ref|NP_001011553.2|	1	0	10	3	0	0	-1.255	-2.5214	0.390851	0.912108	0.083763	2014-09-07	gi|148352329|ref|NP_001011553.2|
0.525	0.2826	1.3269	0.7654	0	0	0	0	AP2A1	gi|19913414|ref|NP_055018.2|	977	2	0	1	4	3	1	0.338	0.525	1	0.701941	0.846016	AP2A1	gi|19913414|ref|NP_055018.2|	2	0	1	0	0	4	0.197	0.2826	1	0.8155	0.86701	AP2A1	gi|19913414|ref|NP_055018.2|	2	0	1	1	3	7	0.799	1.3269	1	0.601759	0.934054	AP2A1	gi|19913414|ref|NP_055018.2|
1.3343	0.4234	0.1564	-0.1436	0	0	0	0	PRRC2C	gi|115298682|ref|NP_055987.2|	2817	0	1	2	3	5	5	0.781	1.3343	1	0.492024	0.909829	PRRC2C	gi|115298682|ref|NP_055987.2|	0	1	2	1	0	4	0.28	0.4234	1	0.79161	0.887604	PRRC2C	gi|115298682|ref|NP_055987.2|	0	1	2	1	1	4	0.104	0.1564	1	0.848627	0.793321	PRRC2C	gi|115298682|ref|NP_055987.2|
1.2033	0.9122	1.6357	0.8757	0	0	0	0	KARS	gi|194272210|ref|NP_001123561.1|	625	0	0	0	2	2	7	0.852	1.2033	1	0.527873	0.904757	KARS	gi|194272210|ref|NP_001123561.1|	0	0	0	4	0	2	0.629	0.9122	1	0.690055	0.935979	KARS	gi|194272210|ref|NP_001123561.1|	0	0	0	0	5	7	1.134	1.6357	0.994847	0.514802	0.942407	KARS	gi|194272210|ref|NP_001123561.1|
-0.8073	-1.0939	-2.1733	-1.8647	0	0	0	0	DHX37	gi|29029601|ref|NP_116045.2|	1157	0	8	1	5	2	4	-0.347	-0.8073	1	0.889337	0.563729	DHX37	gi|29029601|ref|NP_116045.2|	0	8	1	0	2	4	-0.548	-1.0939	1	0.92574	0.503784	DHX37	gi|29029601|ref|NP_116045.2|	0	8	1	1	0	2	-1.311	-2.1733	0.558151	0.92105	0.141466	DHX37	gi|29029601|ref|NP_116045.2|
-0.415	-1.3705	-0.6967	0.4946	0	0	0	0	AP2M1	gi|14917109|ref|NP_004059.2|	435	3	1	2	5	0	2	-0.22	-0.415	1	0.858199	0.665383	AP2M1	gi|14917109|ref|NP_004059.2|	3	1	2	0	0	1	-1.092	-1.3705	0.966017	0.929218	0.406496	AP2M1	gi|14917109|ref|NP_004059.2|	3	1	2	1	2	3	-0.417	-0.6967	1	0.92107	0.57081	AP2M1	gi|14917109|ref|NP_004059.2|
-1.992	-1.2247	-1.2395	-0.9218	0	0	0	0	AMOT	gi|166064029|ref|NP_001106962.1|	1084	0	2	5	1	0	2	-1.257	-1.992	0.711549	0.903302	0.233433	AMOT	gi|166064029|ref|NP_001106962.1|	0	2	5	2	0	2	-0.711	-1.2247	1	0.927945	0.457433	AMOT	gi|166064029|ref|NP_001106962.1|	0	2	5	1	0	4	-0.679	-1.2395	0.964866	0.932911	0.396084	AMOT	gi|166064029|ref|NP_001106962.1|
-4.3497	-2.7888	-2.8753	-2.7497	0	0	0	0	CORO1C	gi|7656991|ref|NP_055140.1|	474	7	15	5	0	2	5	-1.731	-4.3497	0.034716	0.839844	0.004334	CORO1C	gi|7656991|ref|NP_055140.1|	7	15	5	4	0	8	-0.945	-2.7888	0.290775	0.90529	0.061513	CORO1C	gi|7656991|ref|NP_055140.1|	7	15	5	0	3	13	-0.843	-2.8753	0.246553	0.902498	0.04531	CORO1C	gi|7656991|ref|NP_055140.1|
0.8784	1.5702	1.2445	0.6203	0	0	0	0	SMARCA1	gi|21071044|ref|NP_003060.2|	1054	3	3	0	8	1	9	0.36	0.8784	1	0.615665	0.883745	SMARCA1	gi|21071044|ref|NP_003060.2|	3	3	0	5	0	13	0.651	1.5702	0.990403	0.505668	0.959868	SMARCA1	gi|21071044|ref|NP_003060.2|	3	3	0	2	0	16	0.526	1.2445	1	0.624137	0.930087	SMARCA1	gi|21071044|ref|NP_003060.2|
-1.1625	-0.0984	-0.7014	-1.258	0	0	0	0	WDR43	gi|157743245|ref|NP_055946.1|	677	5	1	1	0	0	4	-0.644	-1.1625	1	0.904484	0.4594	WDR43	gi|157743245|ref|NP_055946.1|	5	1	1	4	0	3	-0.051	-0.0984	1	0.865505	0.797046	WDR43	gi|157743245|ref|NP_055946.1|	5	1	1	1	1	5	-0.358	-0.7014	1	0.921381	0.568475	WDR43	gi|157743245|ref|NP_055946.1|
-0.6383	0.0383	0.68	0.4144	0	0	0	0	AP1M1	gi|14210504|ref|NP_115882.1|	423	0	0	1	1	0	1	-0.574	-0.6383	1	0.87786	0.609502	AP1M1	gi|14210504|ref|NP_115882.1|	0	0	1	0	0	2	0.031	0.0383	1	0.849471	0.82512	AP1M1	gi|14210504|ref|NP_115882.1|	0	0	1	3	1	3	0.476	0.68	1	0.758816	0.880183	AP1M1	gi|14210504|ref|NP_115882.1|
0.6514	1.844	1.6365	1.6273	0	0	0	0	FUBP3	gi|100816392|ref|NP_003925.1|	572	0	0	0	0	2	4	0.499	0.6514	1	0.672227	0.861517	FUBP3	gi|100816392|ref|NP_003925.1|	0	0	0	0	0	9	1.252	1.844	0.900369	0.422956	0.959276	FUBP3	gi|100816392|ref|NP_003925.1|	0	0	0	2	2	8	1.195	1.6365	0.994567	0.514804	0.942406	FUBP3	gi|100816392|ref|NP_003925.1|
-0.7052	-1.9583	-0.9563	-1.4128	0	0	0	0	EXOC8	gi|44921615|ref|NP_787072.2|	725	3	1	7	5	1	7	-0.312	-0.7052	1	0.88296	0.590892	EXOC8	gi|44921615|ref|NP_787072.2|	3	1	7	2	0	0	-1.283	-1.9583	0.697796	0.924652	0.218251	EXOC8	gi|44921615|ref|NP_787072.2|	3	1	7	0	2	7	-0.457	-0.9563	1	0.929324	0.486838	EXOC8	gi|44921615|ref|NP_787072.2|
-2.0961	-1.1794	0.373	-0.4976	0	0	0	0	TRIM25	gi|68160937|ref|NP_005073.2|	630	0	5	3	1	1	2	-1.407	-2.0961	0.666087	0.901113	0.210553	TRIM25	gi|68160937|ref|NP_005073.2|	0	5	3	0	0	4	-0.645	-1.1794	1	0.927292	0.47369	TRIM25	gi|68160937|ref|NP_005073.2|	0	5	3	3	2	10	0.158	0.373	1	0.815932	0.834261	TRIM25	gi|68160937|ref|NP_005073.2|
0.0205	0.9651	-0.1272	1.3528	0	0	0	0	CENPB	gi|21735415|ref|NP_001801.1|	599	0	1	0	1	2	2	0.017	0.0205	1	0.799472	0.764147	CENPB	gi|21735415|ref|NP_001801.1|	0	1	0	2	2	3	0.674	0.9651	1	0.677158	0.939474	CENPB	gi|21735415|ref|NP_001801.1|	0	1	0	2	0	0	-0.104	-0.1272	1	0.882124	0.729096	CENPB	gi|21735415|ref|NP_001801.1|
-0.3971	0.0189	0.7645	-0.2221	0	0	0	0	ASCC3	gi|76880486|ref|NP_006819.2|	2202	1	2	0	1	0	3	-0.28	-0.3971	1	0.856128	0.67024	ASCC3	gi|76880486|ref|NP_006819.2|	1	2	0	2	0	2	0.013	0.0189	1	0.8519	0.821305	ASCC3	gi|76880486|ref|NP_006819.2|	1	2	0	1	1	7	0.501	0.7645	1	0.741365	0.890174	ASCC3	gi|76880486|ref|NP_006819.2|
1.118	1.1372	0.7491	-0.2413	0	0	0	0	ARID1B	gi|297139703|ref|NP_059989.2|	2236	0	1	3	1	2	10	0.567	1.118	1	0.552387	0.900223	ARID1B	gi|297139703|ref|NP_059989.2|	0	1	3	4	0	5	0.602	1.1372	1	0.631119	0.94906	ARID1B	gi|297139703|ref|NP_059989.2|	0	1	3	0	2	7	0.403	0.7491	1	0.744603	0.888429	ARID1B	gi|297139703|ref|NP_059989.2|
0.6078	1.5646	1.5864	-2.7578	0	0	0	0	TBL3	gi|19913369|ref|NP_006444.2|	808	2	7	4	6	4	15	0.217	0.6078	1	0.683867	0.855809	TBL3	gi|19913369|ref|NP_006444.2|	2	7	4	0	0	25	0.56	1.5646	0.99206	0.507665	0.95982	TBL3	gi|19913369|ref|NP_006444.2|	2	7	4	9	7	15	0.53	1.5864	1	0.529937	0.941646	TBL3	gi|19913369|ref|NP_006444.2|
-0.4303	-2.0572	-3.0892	-3.063	0	0	0	0	DDX47	gi|20149629|ref|NP_057439.2|	455	5	9	3	7	5	12	-0.135	-0.4303	1	0.859217	0.662935	DDX47	gi|20149629|ref|NP_057439.2|	5	9	3	0	0	7	-0.858	-2.0572	0.645533	0.922795	0.192364	DDX47	gi|20149629|ref|NP_057439.2|	5	9	3	2	0	2	-1.658	-3.0892	0.178042	0.896705	0.029824	DDX47	gi|20149629|ref|NP_057439.2|
1.0238	1.2193	-0.0534	1.8939	0	0	0	0	CAPRIN1	gi|42558250|ref|NP_005889.3|	709	0	0	1	0	2	6	0.686	1.0238	1	0.576518	0.894814	CAPRIN1	gi|42558250|ref|NP_005889.3|	0	0	1	4	0	3	0.852	1.2193	1	0.60952	0.952286	CAPRIN1	gi|42558250|ref|NP_005889.3|	0	0	1	0	1	2	-0.044	-0.0534	1	0.874297	0.747138	CAPRIN1	gi|42558250|ref|NP_005889.3|
0.64	-0.2457	0.8405	0.3231	0	0	0	0	EIF1	gi|5032133|ref|NP_005792.1|	113	0	0	0	0	4	2	0.476	0.64	1	0.674574	0.860401	EIF1	gi|5032133|ref|NP_005792.1|	0	0	0	0	0	1	-0.205	-0.2457	1	0.879976	0.764154	EIF1	gi|5032133|ref|NP_005792.1|	0	0	0	1	2	4	0.611	0.8405	1	0.724754	0.898427	EIF1	gi|5032133|ref|NP_005792.1|
0.3434	0.1105	0.5627	0.2368	0	0	0	0	BAG5	gi|62548854|ref|NP_001015048.1|	447	0	1	0	2	2	2	0.255	0.3434	1	0.741989	0.81944	BAG5	gi|62548854|ref|NP_001015048.1|	0	1	0	0	0	2	0.091	0.1105	1	0.840157	0.838562	BAG5	gi|62548854|ref|NP_001015048.1|	0	1	0	2	1	3	0.416	0.5627	1	0.782615	0.863909	BAG5	gi|62548854|ref|NP_001015048.1|
0.9981	0.7638	0.7783	0.8372	0	0	0	0	COMMD3-BMI1	gi|323276616|ref|NP_001190991.1|	469	0	1	0	6	0	2	0.658	0.9981	1	0.58447	0.892808	COMMD3-BMI1	gi|323276616|ref|NP_001190991.1|	0	1	0	3	0	2	0.552	0.7638	1	0.723646	0.924718	COMMD3-BMI1	gi|323276616|ref|NP_001190991.1|	0	1	0	4	0	2	0.543	0.7783	1	0.738098	0.891888	COMMD3-BMI1	gi|323276616|ref|NP_001190991.1|
-0.5461	-0.1651	0.8708	-0.3212	0	0	0	0	BUB3	gi|4757880|ref|NP_004716.1|	328	0	0	2	0	0	2	-0.406	-0.5461	1	0.870496	0.632874	BUB3	gi|4757880|ref|NP_004716.1|	0	0	2	2	1	1	-0.125	-0.1651	1	0.872367	0.78254	BUB3	gi|4757880|ref|NP_004716.1|	0	0	2	0	2	6	0.542	0.8708	1	0.717917	0.901511	BUB3	gi|4757880|ref|NP_004716.1|
-1.4594	-1.7061	-1.4225	-0.469	0	0	0	0	SAFB	gi|21264343|ref|NP_002958.2|	915	4	4	0	1	1	5	-0.743	-1.4594	0.931292	0.908603	0.37415	SAFB	gi|21264343|ref|NP_002958.2|	4	4	0	2	0	0	-1.085	-1.7061	0.82465	0.928248	0.293924	SAFB	gi|21264343|ref|NP_002958.2|	4	4	0	0	3	2	-0.767	-1.4225	0.899522	0.932952	0.336186	SAFB	gi|21264343|ref|NP_002958.2|
-1.6242	-1.1309	-0.8854	-0.6927	0	0	0	0	DBT	gi|392494079|ref|NP_001909.3|	482	0	2	5	1	2	2	-0.968	-1.6242	0.866683	0.908398	0.327354	DBT	gi|392494079|ref|NP_001909.3|	0	2	5	0	0	3	-0.684	-1.1309	1	0.926391	0.492229	DBT	gi|392494079|ref|NP_001909.3|	0	2	5	0	2	4	-0.488	-0.8854	1	0.927499	0.511195	DBT	gi|392494079|ref|NP_001909.3|
0.3734	0.8246	1.0262	0.2045	0	0	0	0	ZMYM4	gi|44890068|ref|NP_005086.2|	1548	0	1	2	3	0	4	0.228	0.3734	1	0.733907	0.825425	ZMYM4	gi|44890068|ref|NP_005086.2|	0	1	2	6	0	1	0.505	0.8246	1	0.710243	0.929624	ZMYM4	gi|44890068|ref|NP_005086.2|	0	1	2	0	1	8	0.602	1.0262	1	0.680304	0.915711	ZMYM4	gi|44890068|ref|NP_005086.2|
0.7983	-0.0401	0.6274	-0.5028	0	0	0	0	MLLT4	gi|333108224|ref|NP_001193937.1|	1743	0	3	1	0	4	7	0.476	0.7983	1	0.635863	0.876752	MLLT4	gi|333108224|ref|NP_001193937.1|	0	3	1	2	0	3	-0.025	-0.0401	1	0.858908	0.80947	MLLT4	gi|333108224|ref|NP_001193937.1|	0	3	1	2	2	6	0.363	0.6274	1	0.769462	0.87332	MLLT4	gi|333108224|ref|NP_001193937.1|
0.4399	1.4505	0.8297	1.1366	0	0	0	0	RALGAPB	gi|34787409|ref|NP_065069.1|	1494	0	1	2	0	1	6	0.266	0.4399	1	0.721433	0.83401	RALGAPB	gi|34787409|ref|NP_065069.1|	0	1	2	1	0	9	0.872	1.4505	1	0.543222	0.958402	RALGAPB	gi|34787409|ref|NP_065069.1|	0	1	2	0	3	5	0.495	0.8297	1	0.726445	0.897637	RALGAPB	gi|34787409|ref|NP_065069.1|
-1.0246	0.295	0.9501	0.3402	0	0	0	0	NCKAP1	gi|45545411|ref|NP_995314.1|	1134	0	2	1	0	0	1	-0.827	-1.0246	1	0.900207	0.499344	NCKAP1	gi|45545411|ref|NP_995314.1|	0	2	1	0	1	4	0.204	0.295	1	0.813445	0.869011	NCKAP1	gi|45545411|ref|NP_995314.1|	0	2	1	1	1	8	0.588	0.9501	1	0.698563	0.909361	NCKAP1	gi|45545411|ref|NP_995314.1|
-0.5788	0.1583	0.2721	1.503	0	0	0	0	MRPS26	gi|14269586|ref|NP_110438.1|	205	0	0	0	1	1	1	-0.498	-0.5788	1	0.873054	0.625156	MRPS26	gi|14269586|ref|NP_110438.1|	0	0	0	0	0	2	0.129	0.1583	1	0.833889	0.846675	MRPS26	gi|14269586|ref|NP_110438.1|	0	0	0	2	0	2	0.212	0.2721	1	0.832509	0.815379	MRPS26	gi|14269586|ref|NP_110438.1|
-0.2267	0.1097	-0.0588	-0.0393	0	0	0	0	PLK1	gi|21359873|ref|NP_005021.2|	603	0	0	0	2	0	1	-0.182	-0.2267	1	0.835268	0.7121	PLK1	gi|21359873|ref|NP_005021.2|	0	0	0	1	0	2	0.09	0.1097	1	0.840157	0.838562	PLK1	gi|21359873|ref|NP_005021.2|	0	0	0	1	0	2	-0.048	-0.0588	1	0.874298	0.747136	PLK1	gi|21359873|ref|NP_005021.2|
1.9296	1.8442	1.0408	-0.4765	0	0	0	0	SNX9	gi|7706706|ref|NP_057308.1|	595	0	0	0	1	1	14	1.292	1.9296	0.821986	0.325861	0.914294	SNX9	gi|7706706|ref|NP_057308.1|	0	0	0	5	0	6	1.311	1.8442	0.900298	0.422956	0.959276	SNX9	gi|7706706|ref|NP_057308.1|	0	0	0	1	5	2	0.733	1.0408	1	0.676578	0.916893	SNX9	gi|7706706|ref|NP_057308.1|
0.1099	0.9893	0.7963	0.2871	0	0	0	0	KIF23	gi|20143967|ref|NP_612565.1|	960	0	0	0	1	2	2	0.084	0.1099	1	0.784617	0.781018	KIF23	gi|20143967|ref|NP_612565.1|	0	0	0	4	0	2	0.7	0.9893	1	0.670576	0.941107	KIF23	gi|20143967|ref|NP_612565.1|	0	0	0	0	1	5	0.563	0.7963	1	0.734805	0.893569	KIF23	gi|20143967|ref|NP_612565.1|
0.4176	1.7932	1.3829	-0.3847	0	0	0	0	HMGXB4	gi|51173873|ref|NP_001003681.1|	601	0	1	0	2	3	1	0.316	0.4176	1	0.725639	0.831201	HMGXB4	gi|51173873|ref|NP_001003681.1|	0	1	0	9	0	1	1.242	1.7932	0.918353	0.437114	0.959702	HMGXB4	gi|51173873|ref|NP_001003681.1|	0	1	0	1	1	8	0.978	1.3829	1	0.587269	0.936177	HMGXB4	gi|51173873|ref|NP_001003681.1|
1.525	0.4603	0.7306	0.5519	0	0	0	0	ZNF592	gi|108860697|ref|NP_055445.2|	1267	0	0	2	4	3	9	0.92	1.525	0.991184	0.436495	0.914514	ZNF592	gi|108860697|ref|NP_055445.2|	0	0	2	1	0	5	0.307	0.4603	1	0.785782	0.89186	ZNF592	gi|108860697|ref|NP_055445.2|	0	0	2	1	0	7	0.472	0.7306	1	0.749406	0.885752	ZNF592	gi|108860697|ref|NP_055445.2|
-0.6658	1.0601	0.5763	1.0906	0	0	0	0	PRPF40A	gi|151301228|ref|NP_060362.3|	930	0	0	2	1	1	2	-0.509	-0.6658	1	0.880111	0.601571	PRPF40A	gi|151301228|ref|NP_060362.3|	0	0	2	3	0	5	0.637	1.0601	1	0.652041	0.94521	PRPF40A	gi|151301228|ref|NP_060362.3|	0	0	2	0	1	6	0.364	0.5763	1	0.779745	0.866058	PRPF40A	gi|151301228|ref|NP_060362.3|
0.763	0.0588	0.1733	0.5289	0	0	0	0	2014-09-08	gi|149363638|ref|NP_001092282.1|	442	0	0	0	1	3	4	0.526	0.763	1	0.645765	0.872961	2014-09-08	gi|149363638|ref|NP_001092282.1|	0	0	0	0	1	2	0.046	0.0588	1	0.846995	0.828871	2014-09-08	gi|149363638|ref|NP_001092282.1|	0	0	0	0	1	3	0.129	0.1733	1	0.846575	0.796371	2014-09-08	gi|149363638|ref|NP_001092282.1|
1.2227	1.0359	0.5349	1.4777	0	0	0	0	SCAF8	gi|62460633|ref|NP_055707.3|	1271	0	0	0	1	3	4	0.903	1.2227	1	0.522385	0.905648	SCAF8	gi|62460633|ref|NP_055707.3|	0	0	0	0	1	5	0.788	1.0359	1	0.658855	0.943782	SCAF8	gi|62460633|ref|NP_055707.3|	0	0	0	0	1	3	0.409	0.5349	1	0.788265	0.859514	SCAF8	gi|62460633|ref|NP_055707.3|
0.7059	-0.3881	0.837	-2.1033	0	0	0	0	GAR1	gi|15011916|ref|NP_127460.1|	217	0	6	0	7	3	7	0.311	0.7059	1	0.660343	0.866905	GAR1	gi|15011916|ref|NP_127460.1|	0	6	0	0	0	6	-0.206	-0.3881	1	0.892236	0.727666	GAR1	gi|15011916|ref|NP_127460.1|	0	6	0	3	5	8	0.395	0.837	1	0.724752	0.898427	GAR1	gi|15011916|ref|NP_127460.1|
-0.4524	0.0577	0.5202	-1.6837	0	0	0	0	KANSL3	gi|169234787|ref|NP_001108488.1|	878	0	0	5	3	0	5	-0.245	-0.4524	1	0.861217	0.658017	KANSL3	gi|169234787|ref|NP_001108488.1|	0	0	5	5	1	3	0.03	0.0577	1	0.846995	0.828871	KANSL3	gi|169234787|ref|NP_001108488.1|	0	0	5	5	2	6	0.246	0.5202	1	0.791044	0.857266	KANSL3	gi|169234787|ref|NP_001108488.1|
1.1116	0.8458	1.2907	-0.4025	0	0	0	0	FOXK2	gi|31563338|ref|NP_004505.2|	660	0	0	2	1	0	10	0.696	1.1116	1	0.552378	0.900225	FOXK2	gi|31563338|ref|NP_004505.2|	0	0	2	4	0	3	0.572	0.8458	1	0.705671	0.931166	FOXK2	gi|31563338|ref|NP_004505.2|	0	0	2	3	4	5	0.841	1.2907	1	0.611996	0.932347	FOXK2	gi|31563338|ref|NP_004505.2|
-0.1241	0.5368	0.0321	0.6929	0	0	0	0	RBMX	gi|56699409|ref|NP_002130.2|	391	0	2	0	2	0	3	-0.088	-0.1241	1	0.821911	0.733809	RBMX	gi|56699409|ref|NP_002130.2|	0	2	0	5	0	0	0.369	0.5368	1	0.771182	0.901457	RBMX	gi|56699409|ref|NP_002130.2|	0	2	0	1	2	3	0.022	0.0321	1	0.863986	0.767721	RBMX	gi|56699409|ref|NP_002130.2|
1.3267	-0.0008	0.0503	1.324	0	0	0	0	FXR1	gi|61835148|ref|NP_005078.2|	621	0	2	0	0	4	8	0.715	1.3267	1	0.494796	0.909497	FXR1	gi|61835148|ref|NP_005078.2|	0	2	0	2	0	2	-0.001	-0.0008	1	0.854282	0.817425	FXR1	gi|61835148|ref|NP_005078.2|	0	2	0	0	1	4	0.034	0.0503	1	0.862168	0.771037	FXR1	gi|61835148|ref|NP_005078.2|
0.4474	1.1349	1.8336	1.6121	0	0	0	0	CSTF1	gi|75709220|ref|NP_001028694.1|	431	0	0	2	0	1	6	0.275	0.4474	1	0.719313	0.835396	CSTF1	gi|75709220|ref|NP_001028694.1|	0	0	2	3	0	5	0.655	1.1349	1	0.632892	0.948763	CSTF1	gi|75709220|ref|NP_001028694.1|	0	0	2	0	6	8	1.027	1.8336	0.921671	0.458238	0.94313	CSTF1	gi|75709220|ref|NP_001028694.1|
-0.1685	0.1769	1.4863	-0.3557	0	0	0	0	FEN1	gi|4758356|ref|NP_004102.1|	380	0	0	0	1	2	1	-0.143	-0.1685	1	0.828748	0.723101	FEN1	gi|4758356|ref|NP_004102.1|	0	0	0	2	1	1	0.148	0.1769	1	0.83112	0.850048	FEN1	gi|4758356|ref|NP_004102.1|	0	0	0	0	2	8	1.066	1.4863	1	0.557781	0.939534	FEN1	gi|4758356|ref|NP_004102.1|
1.2151	0.6978	1.5327	0.2431	0	0	0	0	FKBP3	gi|4503727|ref|NP_002004.1|	224	0	0	0	1	2	8	0.846	1.2151	1	0.525134	0.905207	FKBP3	gi|4503727|ref|NP_002004.1|	0	0	0	1	0	4	0.514	0.6978	1	0.737978	0.918765	FKBP3	gi|4503727|ref|NP_002004.1|	0	0	0	1	4	7	1.09	1.5327	1	0.544978	0.940625	FKBP3	gi|4503727|ref|NP_002004.1|
1.5464	1.1572	1.132	0.2414	0	0	0	0	ORC5	gi|32454754|ref|NP_859531.1|	324	0	0	0	3	6	4	0.998	1.5464	0.982877	0.430962	0.91479	ORC5	gi|32454754|ref|NP_859531.1|	0	0	0	3	0	4	0.868	1.1572	1	0.62578	0.949924	ORC5	gi|32454754|ref|NP_859531.1|	0	0	0	0	3	5	0.816	1.132	1	0.653748	0.923382	ORC5	gi|32454754|ref|NP_859531.1|
0.4323	1.2956	1.2449	1.2152	0	0	0	0	INTS4	gi|50086624|ref|NP_291025.3|	963	0	0	0	1	4	1	0.321	0.4323	1	0.723542	0.832611	INTS4	gi|50086624|ref|NP_291025.3|	0	0	0	0	0	6	0.926	1.2956	1	0.587295	0.954917	INTS4	gi|50086624|ref|NP_291025.3|	0	0	0	1	2	6	0.908	1.2449	1	0.624137	0.930087	INTS4	gi|50086624|ref|NP_291025.3|
1.105	0.0654	1.2293	1.989	0	0	0	0	ANAPC2	gi|7019327|ref|NP_037498.1|	822	0	0	0	1	3	6	0.764	1.105	1	0.555086	0.899668	ANAPC2	gi|7019327|ref|NP_037498.1|	0	0	0	0	0	2	0.053	0.0654	1	0.846159	0.830107	ANAPC2	gi|7019327|ref|NP_037498.1|	0	0	0	0	3	6	0.854	1.2293	1	0.628148	0.929281	ANAPC2	gi|7019327|ref|NP_037498.1|
0.4482	0.5639	0.6048	-0.0093	0	0	0	0	ZNF148	gi|145386566|ref|NP_068799.2|	794	0	0	0	2	0	3	0.338	0.4482	1	0.719313	0.835396	ZNF148	gi|145386566|ref|NP_068799.2|	0	0	0	0	0	3	0.428	0.5639	1	0.766123	0.904466	ZNF148	gi|145386566|ref|NP_068799.2|	0	0	0	2	2	2	0.485	0.6048	1	0.773914	0.870257	ZNF148	gi|145386566|ref|NP_068799.2|
0.5674	0.9824	-0.3512	1.0384	0	0	0	0	THOC7	gi|156151381|ref|NP_079351.2|	204	0	0	0	0	2	4	0.401	0.5674	1	0.69299	0.851015	THOC7	gi|156151381|ref|NP_079351.2|	0	0	0	1	5	1	0.668	0.9824	1	0.672229	0.940706	THOC7	gi|156151381|ref|NP_079351.2|	0	0	0	0	1	0	-0.313	-0.3512	1	0.901102	0.672395	THOC7	gi|156151381|ref|NP_079351.2|
-0.576	1.9033	1.7004	1.0361	0	0	0	0	KMT2D	gi|148762969|ref|NP_003473.3|	5537	0	0	0	0	1	1	-0.488	-0.576	1	0.873053	0.625157	KMT2D	gi|148762969|ref|NP_003473.3|	0	0	0	7	0	4	1.196	1.9033	0.8787	0.404788	0.958556	KMT2D	gi|148762969|ref|NP_003473.3|	0	0	0	1	5	6	1.104	1.7004	0.971781	0.497442	0.942969	KMT2D	gi|148762969|ref|NP_003473.3|
-1.4397	-1.2957	-0.8534	-1.3666	0	0	0	0	TUBB2B	gi|29788768|ref|NP_821080.1|	445	3	2	1	0	2	0	-0.941	-1.4397	0.938748	0.908517	0.379756	TUBB2B	gi|29788768|ref|NP_821080.1|	3	2	1	1	0	1	-0.921	-1.2957	0.99202	0.928725	0.431904	TUBB2B	gi|29788768|ref|NP_821080.1|	3	2	1	2	1	2	-0.477	-0.8534	1	0.926654	0.520877	TUBB2B	gi|29788768|ref|NP_821080.1|
-0.5713	-0.343	-0.4953	-0.3816	0	0	0	0	KRT6B	gi|119703753|ref|NP_005546.2|	564	0	0	0	1	0	0	-0.482	-0.5713	1	0.873052	0.625163	KRT6B	gi|119703753|ref|NP_005546.2|	0	0	0	1	0	0	-0.306	-0.343	1	0.888565	0.739664	KRT6B	gi|119703753|ref|NP_005546.2|	0	0	0	0	0	0	-0.434	-0.4953	1	0.910749	0.631986	KRT6B	gi|119703753|ref|NP_005546.2|
-0.4293	-0.2242	-0.3766	-0.3839	0	0	0	0	KRT6C	gi|155969697|ref|NP_775109.2|	564	0	0	0	1	0	0	-0.375	-0.4293	1	0.859217	0.662936	KRT6C	gi|155969697|ref|NP_775109.2|	0	0	0	1	0	0	-0.195	-0.2242	1	0.878136	0.768851	KRT6C	gi|155969697|ref|NP_775109.2|	0	0	0	0	0	0	-0.335	-0.3766	1	0.903307	0.664094	KRT6C	gi|155969697|ref|NP_775109.2|
1.5806	-0.2552	-1.9115	0.5898	0	0	0	0	HSPA6	gi|34419635|ref|NP_002146.2|	643	0	0	7	4	13	8	0.589	1.5806	0.96942	0.422678	0.915142	HSPA6	gi|34419635|ref|NP_002146.2|	0	0	7	0	0	8	-0.117	-0.2552	1	0.881179	0.760986	HSPA6	gi|34419635|ref|NP_002146.2|	0	0	7	0	0	2	-1.129	-1.9115	0.68674	0.926857	0.200093	HSPA6	gi|34419635|ref|NP_002146.2|
-1.91	1.0027	-1.5608	-3.905	0	0	0	0	PCBP2	gi|14141166|ref|NP_114366.1|	362	5	11	12	19	6	0	-0.531	-1.91	0.747061	0.904842	0.252587	PCBP2	gi|14141166|ref|NP_114366.1|	5	11	12	30	0	12	0.259	1.0027	1	0.667254	0.941894	PCBP2	gi|14141166|ref|NP_114366.1|	5	11	12	5	6	12	-0.47	-1.5608	0.844621	0.932023	0.294844	PCBP2	gi|14141166|ref|NP_114366.1|
-1.7337	-2.1949	-3.2144	-3.0854	0	0	0	0	BTF3	gi|20070130|ref|NP_001198.2|	162	9	3	5	5	3	7	-0.61	-1.7337	0.821805	0.907471	0.298107	BTF3	gi|20070130|ref|NP_001198.2|	9	3	5	0	0	7	-0.917	-2.1949	0.572336	0.919868	0.159428	BTF3	gi|20070130|ref|NP_001198.2|	9	3	5	0	0	2	-1.835	-3.2144	0.144843	0.893617	0.023378	BTF3	gi|20070130|ref|NP_001198.2|
0.5581	0.3701	1.2152	-0.6339	0	0	0	0	LDHB	gi|291575128|ref|NP_001167568.1|	334	1	0	4	0	3	8	0.278	0.5581	1	0.695245	0.849784	LDHB	gi|291575128|ref|NP_001167568.1|	1	0	4	5	0	3	0.198	0.3701	1	0.800626	0.880471	LDHB	gi|291575128|ref|NP_001167568.1|	1	0	4	0	3	11	0.593	1.2152	1	0.632142	0.928448	LDHB	gi|291575128|ref|NP_001167568.1|
-1.962	-0.7387	-0.5717	0.6742	0	0	0	0	PSMD2	gi|25777602|ref|NP_002799.3|	908	0	0	6	0	0	2	-1.298	-1.962	0.724581	0.903903	0.240528	PSMD2	gi|25777602|ref|NP_002799.3|	0	0	6	3	0	3	-0.382	-0.7387	1	0.914007	0.623636	PSMD2	gi|25777602|ref|NP_002799.3|	0	0	6	0	4	4	-0.273	-0.5717	1	0.915409	0.607552	PSMD2	gi|25777602|ref|NP_002799.3|
0.0119	0.1881	-0.0097	0.3413	0	0	0	0	YBX3	gi|224586884|ref|NP_001138898.1|	303	0	0	0	0	2	2	0.009	0.0119	1	0.801058	0.76221	YBX3	gi|224586884|ref|NP_001138898.1|	0	0	0	1	0	2	0.141	0.1881	1	0.829247	0.852262	YBX3	gi|224586884|ref|NP_001138898.1|	0	0	0	1	0	2	-0.007	-0.0097	1	0.869268	0.757576	YBX3	gi|224586884|ref|NP_001138898.1|
0.0615	0.2327	0.0547	0.3442	0	0	0	0	YBX3	gi|224586882|ref|NP_003642.3|	372	0	0	0	0	2	2	0.049	0.0615	1	0.792998	0.771771	YBX3	gi|224586882|ref|NP_003642.3|	0	0	0	1	0	2	0.196	0.2327	1	0.822513	0.8598	YBX3	gi|224586882|ref|NP_003642.3|	0	0	0	1	0	2	0.045	0.0547	1	0.861249	0.772682	YBX3	gi|224586882|ref|NP_003642.3|
-0.5474	-0.7479	-0.1152	0.0332	0	0	0	0	FAM21B	gi|154090959|ref|NP_060702.1|	1253	0	0	2	0	0	2	-0.397	-0.5474	1	0.870496	0.632873	FAM21B	gi|154090959|ref|NP_060702.1|	0	0	2	0	0	0	-0.589	-0.7479	1	0.914309	0.621532	FAM21B	gi|154090959|ref|NP_060702.1|	0	0	2	1	1	3	-0.075	-0.1152	1	0.880613	0.732767	FAM21B	gi|154090959|ref|NP_060702.1|
-0.5993	0.1212	1.1451	0.9606	0	0	0	0	ZNF428	gi|38788219|ref|NP_872304.2|	188	0	0	1	0	0	1	-0.52	-0.5993	1	0.874702	0.61997	ZNF428	gi|38788219|ref|NP_872304.2|	0	0	1	0	2	0	0.102	0.1212	1	0.838393	0.840914	ZNF428	gi|38788219|ref|NP_872304.2|	0	0	1	6	2	1	0.802	1.1451	1	0.651813	0.923875	ZNF428	gi|38788219|ref|NP_872304.2|
-0.639	1.0558	0.9571	-0.9833	0	0	0	0	PEBP1	gi|4505621|ref|NP_002558.1|	187	0	0	4	0	2	4	-0.342	-0.639	1	0.877861	0.609501	PEBP1	gi|4505621|ref|NP_002558.1|	0	0	4	9	0	2	0.512	1.0558	1	0.653753	0.944859	PEBP1	gi|4505621|ref|NP_002558.1|	0	0	4	0	3	9	0.466	0.9571	1	0.698567	0.909359	PEBP1	gi|4505621|ref|NP_002558.1|
-5.424	-4.6146	-4.5027	-5.0243	0	0	0	0	AHCYL1	gi|21361647|ref|NP_006612.2|	530	16	22	2	3	0	0	-2.643	-5.424	0.002504	0.822471	0.00024	AHCYL1	gi|21361647|ref|NP_006612.2|	16	22	2	4	2	0	-1.98	-4.6146	0.007837	0.873313	0.000662	AHCYL1	gi|21361647|ref|NP_006612.2|	16	22	2	1	2	9	-1.529	-4.5027	0.009258	0.867577	0.000971	AHCYL1	gi|21361647|ref|NP_006612.2|
-1.3844	-1.2025	-0.1603	-0.2659	0	0	0	0	EIF4G1	gi|302699237|ref|NP_886553.3|	1600	2	5	10	1	4	13	-0.465	-1.3844	0.959344	0.908111	0.396661	EIF4G1	gi|302699237|ref|NP_886553.3|	2	5	10	0	0	12	-0.437	-1.2025	1	0.927588	0.466719	EIF4G1	gi|302699237|ref|NP_886553.3|	2	5	10	3	5	15	-0.051	-0.1603	1	0.885066	0.721655	EIF4G1	gi|302699237|ref|NP_886553.3|
-0.5745	0.0832	0.759	1.306	0	0	0	0	UCHL1	gi|21361091|ref|NP_004172.2|	223	0	0	0	0	1	1	-0.501	-0.5745	1	0.873052	0.625159	UCHL1	gi|21361091|ref|NP_004172.2|	0	0	0	2	0	1	0.067	0.0832	1	0.843619	0.833773	UCHL1	gi|21361091|ref|NP_004172.2|	0	0	0	1	4	2	0.598	0.759	1	0.742988	0.889305	UCHL1	gi|21361091|ref|NP_004172.2|
-0.7494	-0.399	-1.2457	-2.2421	0	0	0	0	EIF2B3	gi|9966779|ref|NP_065098.1|	452	7	1	0	0	6	3	-0.358	-0.7494	1	0.886277	0.577396	EIF2B3	gi|9966779|ref|NP_065098.1|	7	1	0	1	1	7	-0.195	-0.399	1	0.893247	0.724174	EIF2B3	gi|9966779|ref|NP_065098.1|	7	1	0	0	1	5	-0.632	-1.2457	0.962789	0.932946	0.393651	EIF2B3	gi|9966779|ref|NP_065098.1|
-0.5993	0.0606	1.2084	-0.1337	0	0	0	0	CDC37	gi|5901922|ref|NP_008996.1|	378	0	2	1	0	1	2	-0.452	-0.5993	1	0.874702	0.61997	CDC37	gi|5901922|ref|NP_008996.1|	0	2	1	0	0	3	0.043	0.0606	1	0.846995	0.828871	CDC37	gi|5901922|ref|NP_008996.1|	0	2	1	4	1	6	0.74	1.2084	1	0.634132	0.928021	CDC37	gi|5901922|ref|NP_008996.1|
-1.4228	-0.3197	0.8447	-0.8923	0	0	0	0	KDM3B	gi|38372909|ref|NP_057688.2|	1761	1	0	3	0	0	0	-1.051	-1.4228	0.945095	0.908408	0.385373	KDM3B	gi|38372909|ref|NP_057688.2|	1	0	3	2	0	2	-0.201	-0.3197	1	0.886926	0.744697	KDM3B	gi|38372909|ref|NP_057688.2|	1	0	3	2	2	7	0.468	0.8447	1	0.723053	0.89921	KDM3B	gi|38372909|ref|NP_057688.2|
-0.2671	-0.3362	0.9154	0.9474	0	0	0	0	PHAX	gi|66392146|ref|NP_115553.2|	394	0	0	1	0	0	2	-0.217	-0.2671	1	0.841467	0.700824	PHAX	gi|66392146|ref|NP_115553.2|	0	0	1	1	0	1	-0.292	-0.3362	1	0.888023	0.741349	PHAX	gi|66392146|ref|NP_115553.2|	0	0	1	0	1	6	0.662	0.9154	1	0.70746	0.905906	PHAX	gi|66392146|ref|NP_115553.2|
1.409	0.3849	1.6207	0.5356	0	0	0	0	KPNA4	gi|4504901|ref|NP_002259.1|	521	4	0	0	2	10	6	0.712	1.409	1	0.469814	0.912137	KPNA4	gi|4504901|ref|NP_002259.1|	4	0	0	0	0	7	0.216	0.3849	1	0.798408	0.882292	KPNA4	gi|4504901|ref|NP_002259.1|	4	0	0	0	4	12	0.752	1.6207	1	0.519133	0.942215	KPNA4	gi|4504901|ref|NP_002259.1|
-5.2941	-3.7494	-2.7998	-4.7675	0	0	0	0	TDP1	gi|57242805|ref|NP_001008744.1|	608	6	14	15	2	2	3	-2.14	-5.2941	0.00358	0.824314	0.000359	TDP1	gi|57242805|ref|NP_001008744.1|	6	14	15	0	0	10	-1.285	-3.7494	0.059142	0.884612	0.007649	TDP1	gi|57242805|ref|NP_001008744.1|	6	14	15	9	5	9	-0.776	-2.7998	0.274277	0.904536	0.051981	TDP1	gi|57242805|ref|NP_001008744.1|
-3.3907	-2.9856	-3.0881	-3.6433	0	0	0	0	GTF2E1	gi|144922725|ref|NP_005504.2|	439	6	6	8	0	0	6	-1.409	-3.3907	0.182296	0.862655	0.032277	GTF2E1	gi|144922725|ref|NP_005504.2|	6	6	8	0	0	5	-1.3	-2.9856	0.220189	0.900428	0.042436	GTF2E1	gi|144922725|ref|NP_005504.2|	6	6	8	4	1	3	-1.293	-3.0881	0.178356	0.896705	0.029824	GTF2E1	gi|144922725|ref|NP_005504.2|
0.0269	-0.3726	-0.3184	-0.0803	0	0	0	0	C12orf45	gi|116256458|ref|NP_689531.2|	185	0	1	3	2	0	5	0.015	0.0269	1	0.799471	0.764148	C12orf45	gi|116256458|ref|NP_689531.2|	0	1	3	3	0	0	-0.239	-0.3726	1	0.891208	0.731132	C12orf45	gi|116256458|ref|NP_689531.2|	0	1	3	2	2	2	-0.185	-0.3184	1	0.898799	0.680588	C12orf45	gi|116256458|ref|NP_689531.2|
-0.2028	1.5688	-0.1039	0.2282	0	0	0	0	PPT1	gi|4506031|ref|NP_000301.1|	306	0	0	0	0	0	2	-0.168	-0.2028	1	0.832697	0.716534	PPT1	gi|4506031|ref|NP_000301.1|	0	0	0	7	0	2	1.042	1.5688	0.990818	0.50767	0.959819	PPT1	gi|4506031|ref|NP_000301.1|	0	0	0	1	1	2	-0.084	-0.1039	1	0.879076	0.736406	PPT1	gi|4506031|ref|NP_000301.1|
0.0447	-0.2934	0.7344	0.9537	0	0	0	0	PSMD14	gi|5031981|ref|NP_005796.1|	310	0	0	0	0	2	2	0.034	0.0447	1	0.79626	0.767984	PSMD14	gi|5031981|ref|NP_005796.1|	0	0	0	0	0	1	-0.246	-0.2934	1	0.88468	0.751302	PSMD14	gi|5031981|ref|NP_005796.1|	0	0	0	1	2	4	0.542	0.7344	1	0.747812	0.886653	PSMD14	gi|5031981|ref|NP_005796.1|
-0.0553	0.4124	-0.1599	0.3668	0	0	0	0	TPM3	gi|114155144|ref|NP_001036816.1|	248	0	1	0	0	0	2	-0.043	-0.0553	1	0.8118	0.748306	TPM3	gi|114155144|ref|NP_001036816.1|	0	1	0	2	2	0	0.315	0.4124	1	0.7939	0.885858	TPM3	gi|114155144|ref|NP_001036816.1|	0	1	0	0	0	2	-0.126	-0.1599	1	0.885066	0.721655	TPM3	gi|114155144|ref|NP_001036816.1|
-0.6577	-1.0499	0.0249	0.4951	0	0	0	0	POLR2G	gi|4505947|ref|NP_002687.1|	172	0	2	3	1	2	4	-0.386	-0.6577	1	0.879372	0.604221	POLR2G	gi|4505947|ref|NP_002687.1|	0	2	3	0	0	2	-0.724	-1.0499	1	0.924713	0.519874	POLR2G	gi|4505947|ref|NP_002687.1|	0	2	3	0	2	6	0.013	0.0249	1	0.864885	0.766051	POLR2G	gi|4505947|ref|NP_002687.1|
-2.5453	-2.6	-2.7707	1.7252	0	0	0	0	TRAP1	gi|155722983|ref|NP_057376.2|	704	0	1	12	3	0	3	-1.212	-2.5453	0.47228	0.88851	0.122354	TRAP1	gi|155722983|ref|NP_057376.2|	0	1	12	2	0	1	-1.56	-2.6	0.370543	0.910117	0.08583	TRAP1	gi|155722983|ref|NP_057376.2|	0	1	12	0	0	2	-1.705	-2.7707	0.285438	0.90515	0.054136	TRAP1	gi|155722983|ref|NP_057376.2|
0.1745	0.1858	1.1275	0.8575	0	0	0	0	FAM207A	gi|17158023|ref|NP_478070.1|	230	0	0	1	2	0	2	0.135	0.1745	1	0.774137	0.791697	FAM207A	gi|17158023|ref|NP_478070.1|	0	0	1	0	0	2	0.152	0.1858	1	0.830186	0.851159	FAM207A	gi|17158023|ref|NP_478070.1|	0	0	1	1	5	2	0.813	1.1275	1	0.655683	0.922879	FAM207A	gi|17158023|ref|NP_478070.1|
-3.2147	-3.1079	-2.1683	-1.6857	0	0	0	0	WBP4	gi|6005948|ref|NP_009118.1|	376	8	8	2	0	3	3	-1.475	-3.2147	0.230501	0.867794	0.04418	WBP4	gi|6005948|ref|NP_009118.1|	8	8	2	0	0	2	-1.804	-3.1079	0.182933	0.897479	0.033074	WBP4	gi|6005948|ref|NP_009118.1|	8	8	2	1	2	8	-0.884	-2.1683	0.560631	0.921049	0.141475	WBP4	gi|6005948|ref|NP_009118.1|
-0.5683	-0.1264	-0.2638	0.1358	0	0	0	0	JMJD6	gi|125988389|ref|NP_055982.2|	403	1	4	4	2	2	7	-0.251	-0.5683	1	0.872213	0.627736	JMJD6	gi|125988389|ref|NP_055982.2|	1	4	4	0	0	8	-0.062	-0.1264	1	0.868308	0.791332	JMJD6	gi|125988389|ref|NP_055982.2|	1	4	4	3	0	7	-0.122	-0.2638	1	0.894533	0.694646	JMJD6	gi|125988389|ref|NP_055982.2|
0.6266	-1.1635	-0.3667	1.7655	0	0	0	0	EIF3M	gi|23397429|ref|NP_006351.2|	374	4	0	5	0	9	10	0.237	0.6266	1	0.679243	0.85813	EIF3M	gi|23397429|ref|NP_006351.2|	4	0	5	0	0	5	-0.566	-1.1635	1	0.926975	0.480646	EIF3M	gi|23397429|ref|NP_006351.2|	4	0	5	1	1	10	-0.152	-0.3667	1	0.902217	0.668256	EIF3M	gi|23397429|ref|NP_006351.2|
1.856	1.3012	-0.4498	-0.4103	0	0	0	0	RPL7A	gi|4506661|ref|NP_000963.1|	266	0	0	0	3	5	7	1.191	1.856	0.854295	0.346792	0.915213	RPL7A	gi|4506661|ref|NP_000963.1|	0	0	0	1	4	4	0.978	1.3012	1	0.585416	0.95511	RPL7A	gi|4506661|ref|NP_000963.1|	0	0	0	1	0	0	-0.399	-0.4498	1	0.907927	0.645005	RPL7A	gi|4506661|ref|NP_000963.1|
-1.0158	-0.6601	-0.5476	0.101	0	0	0	0	ARID4B	gi|22035679|ref|NP_112739.2|	1226	2	1	0	0	1	1	-0.81	-1.0158	1	0.899837	0.502181	ARID4B	gi|22035679|ref|NP_112739.2|	2	1	0	1	0	0	-0.543	-0.6601	1	0.910111	0.648396	ARID4B	gi|22035679|ref|NP_112739.2|	2	1	0	1	1	2	-0.398	-0.5476	1	0.91379	0.616516	ARID4B	gi|22035679|ref|NP_112739.2|
-0.1951	0.0469	1.3287	-0.4941	0	0	0	0	VAT1	gi|18379349|ref|NP_006364.2|	393	2	1	3	0	2	5	-0.104	-0.1951	1	0.831395	0.718733	VAT1	gi|18379349|ref|NP_006364.2|	2	1	3	0	0	5	0.026	0.0469	1	0.848651	0.826378	VAT1	gi|18379349|ref|NP_006364.2|	2	1	3	2	4	9	0.663	1.3287	1	0.601761	0.934054	VAT1	gi|18379349|ref|NP_006364.2|
0.2879	0.4077	1.521	0.2313	0	0	0	0	BRE	gi|21361171|ref|NP_004890.2|	415	0	0	1	3	0	2	0.207	0.2879	1	0.751815	0.811669	BRE	gi|21361171|ref|NP_004890.2|	0	0	1	0	0	3	0.3	0.4077	1	0.795036	0.884976	BRE	gi|21361171|ref|NP_004890.2|	0	0	1	2	4	5	1.015	1.521	1	0.549259	0.940283	BRE	gi|21361171|ref|NP_004890.2|
-1.7521	-0.9278	0.4417	-0.4655	0	0	0	0	EXOSC7	gi|189083688|ref|NP_055819.2|	291	0	5	3	0	2	3	-0.919	-1.7521	0.814135	0.907243	0.292901	EXOSC7	gi|189083688|ref|NP_055819.2|	0	5	3	5	0	0	-0.46	-0.9278	1	0.921214	0.562892	EXOSC7	gi|189083688|ref|NP_055819.2|	0	5	3	4	2	9	0.182	0.4417	1	0.804486	0.845534	EXOSC7	gi|189083688|ref|NP_055819.2|
1.9013	1.5673	1.4157	0.0367	0	0	0	0	CHD1	gi|68299795|ref|NP_001261.2|	1710	0	0	0	4	2	10	1.469	1.9013	0.834465	0.333659	0.914682	CHD1	gi|68299795|ref|NP_001261.2|	0	0	0	0	1	8	1.144	1.5673	0.991262	0.507669	0.95982	CHD1	gi|68299795|ref|NP_001261.2|	0	0	0	1	0	9	1.085	1.4157	1	0.57891	0.937254	CHD1	gi|68299795|ref|NP_001261.2|
1.4219	0.1482	-0.363	1.2105	0	0	0	0	RPS4X	gi|4506725|ref|NP_000998.1|	263	0	0	0	1	4	7	1.022	1.4219	1	0.467041	0.912383	RPS4X	gi|4506725|ref|NP_000998.1|	0	0	0	0	0	2	0.125	0.1482	1	0.834801	0.845536	RPS4X	gi|4506725|ref|NP_000998.1|	0	0	0	0	0	1	-0.339	-0.363	1	0.902216	0.668258	RPS4X	gi|4506725|ref|NP_000998.1|
0.3321	0.8759	1.5678	1.5365	0	0	0	0	WDHD1	gi|5901892|ref|NP_009017.1|	1129	1	0	0	0	0	4	0.261	0.3321	1	0.743979	0.817912	WDHD1	gi|5901892|ref|NP_009017.1|	1	0	0	3	0	3	0.691	0.8759	1	0.697933	0.933635	WDHD1	gi|5901892|ref|NP_009017.1|	1	0	0	1	5	6	1.076	1.5678	1	0.534239	0.941382	WDHD1	gi|5901892|ref|NP_009017.1|
0.7163	1.6733	1.9955	0.2005	0	0	0	0	UBE2I	gi|35494003|ref|NP_919237.1|	158	0	0	0	2	4	2	0.51	0.7163	1	0.657937	0.867945	UBE2I	gi|35494003|ref|NP_919237.1|	0	0	0	2	0	8	1.161	1.6733	0.958538	0.475554	0.960205	UBE2I	gi|35494003|ref|NP_919237.1|	0	0	0	0	8	6	1.29	1.9955	0.856782	0.412736	0.941592	UBE2I	gi|35494003|ref|NP_919237.1|
0.7706	0.0937	-0.0785	0.8161	0	0	0	0	RPS18	gi|11968182|ref|NP_072045.1|	152	0	0	0	0	3	4	0.55	0.7706	1	0.643302	0.873928	RPS18	gi|11968182|ref|NP_072045.1|	0	0	0	2	1	0	0.073	0.0937	1	0.842761	0.834981	RPS18	gi|11968182|ref|NP_072045.1|	0	0	0	0	0	2	-0.064	-0.0785	1	0.876717	0.741808	RPS18	gi|11968182|ref|NP_072045.1|
0.0141	-0.3135	0.456	-0.0384	0	0	0	0	SNX2	gi|23111038|ref|NP_003091.2|	519	0	0	3	0	3	4	0.009	0.0141	1	0.801058	0.76221	SNX2	gi|23111038|ref|NP_003091.2|	0	0	3	0	0	3	-0.21	-0.3135	1	0.886371	0.74636	SNX2	gi|23111038|ref|NP_003091.2|	0	0	3	0	4	4	0.259	0.456	1	0.801859	0.847947	SNX2	gi|23111038|ref|NP_003091.2|
-0.5813	1.1307	1.5882	0.7246	0	0	0	0	SF3A3	gi|5803167|ref|NP_006793.1|	501	1	0	0	0	1	1	-0.533	-0.5813	1	0.873881	0.622574	SF3A3	gi|5803167|ref|NP_006793.1|	1	0	0	3	0	4	0.853	1.1307	1	0.632889	0.948764	SF3A3	gi|5803167|ref|NP_006793.1|	1	0	0	0	5	6	1.083	1.5882	1	0.529939	0.941645	SF3A3	gi|5803167|ref|NP_006793.1|
0.1456	0.1306	-0.1302	-0.3229	0	0	0	0	FARSB	gi|124028525|ref|NP_005678.3|	589	2	2	1	0	1	7	0.086	0.1456	1	0.779434	0.786415	FARSB	gi|124028525|ref|NP_005678.3|	2	2	1	5	0	1	0.081	0.1306	1	0.837503	0.84208	FARSB	gi|124028525|ref|NP_005678.3|	2	2	1	0	1	5	-0.08	-0.1302	1	0.882124	0.729094	FARSB	gi|124028525|ref|NP_005678.3|
-0.2378	-0.7433	-0.6526	1.7416	0	0	0	0	CSTF2T	gi|14149675|ref|NP_056050.1|	616	0	1	2	0	0	5	-0.134	-0.2378	1	0.837784	0.707624	CSTF2T	gi|14149675|ref|NP_056050.1|	0	1	2	1	1	0	-0.496	-0.7433	1	0.914008	0.623632	CSTF2T	gi|14149675|ref|NP_056050.1|	0	1	2	0	2	1	-0.44	-0.6526	1	0.919098	0.584738	CSTF2T	gi|14149675|ref|NP_056050.1|
-1.4498	-1.0583	-0.884	-0.9216	0	0	0	0	EXOSC9	gi|77812670|ref|NP_005024.2|	439	3	0	0	1	0	1	-1.121	-1.4498	0.934933	0.908563	0.37695	EXOSC9	gi|77812670|ref|NP_005024.2|	3	0	0	0	0	1	-0.828	-1.0583	1	0.924869	0.51758	EXOSC9	gi|77812670|ref|NP_005024.2|	3	0	0	0	1	2	-0.622	-0.884	1	0.927499	0.511196	EXOSC9	gi|77812670|ref|NP_005024.2|
0.0147	1.2898	0.7317	1.2241	0	0	0	0	SF3B4	gi|5032069|ref|NP_005841.1|	424	0	0	1	0	1	3	0.012	0.0147	1	0.801058	0.76221	SF3B4	gi|5032069|ref|NP_005841.1|	0	0	1	3	0	5	0.976	1.2898	1	0.58917	0.95472	SF3B4	gi|5032069|ref|NP_005841.1|	0	0	1	1	0	5	0.56	0.7317	1	0.747811	0.886653	SF3B4	gi|5032069|ref|NP_005841.1|
0.2847	0.6714	-0.5299	1.0601	0	0	0	0	ARPC3	gi|5031597|ref|NP_005710.1|	178	0	1	1	0	2	3	0.213	0.2847	1	0.753745	0.810075	ARPC3	gi|5031597|ref|NP_005710.1|	0	1	1	0	0	4	0.51	0.6714	1	0.744921	0.915584	ARPC3	gi|5031597|ref|NP_005710.1|	0	1	1	0	1	1	-0.485	-0.5299	1	0.912947	0.620968	ARPC3	gi|5031597|ref|NP_005710.1|
-0.7738	-0.3077	0.2284	0.2685	0	0	0	0	EXOSC4	gi|9506689|ref|NP_061910.1|	245	1	3	0	0	0	3	-0.52	-0.7738	1	0.887532	0.571945	EXOSC4	gi|9506689|ref|NP_061910.1|	1	3	0	1	0	3	-0.209	-0.3077	1	0.885812	0.748014	EXOSC4	gi|9506689|ref|NP_061910.1|	1	3	0	3	2	3	0.135	0.2284	1	0.83807	0.808235	EXOSC4	gi|9506689|ref|NP_061910.1|
0.6439	-0.0512	0.2776	0.6958	0	0	0	0	NUP214	gi|33946327|ref|NP_005076.3|	2090	0	0	2	1	2	7	0.378	0.6439	1	0.674577	0.860401	NUP214	gi|33946327|ref|NP_005076.3|	0	0	2	0	0	3	-0.034	-0.0512	1	0.860409	0.806761	NUP214	gi|33946327|ref|NP_005076.3|	0	0	2	0	0	5	0.171	0.2776	1	0.831374	0.816782	NUP214	gi|33946327|ref|NP_005076.3|
0.9604	0.9588	1.6471	-0.4527	0	0	0	0	AQR	gi|38788372|ref|NP_055506.1|	1485	0	0	0	2	0	6	0.649	0.9604	1	0.59498	0.889973	AQR	gi|38788372|ref|NP_055506.1|	0	0	0	2	0	4	0.666	0.9588	1	0.678789	0.939054	AQR	gi|38788372|ref|NP_055506.1|	0	0	0	3	0	8	1.028	1.6471	0.990848	0.512642	0.942494	AQR	gi|38788372|ref|NP_055506.1|
-0.659	1.0734	0.8542	0.8683	0	0	0	0	AIMP2	gi|11125770|ref|NP_006294.2|	320	0	1	2	2	0	1	-0.48	-0.659	1	0.879373	0.604221	AIMP2	gi|11125770|ref|NP_006294.2|	0	1	2	3	0	5	0.668	1.0734	1	0.648604	0.945896	AIMP2	gi|11125770|ref|NP_006294.2|	0	1	2	1	2	6	0.516	0.8542	1	0.721349	0.899985	AIMP2	gi|11125770|ref|NP_006294.2|
0.4749	-0.9525	-0.3794	1.7924	0	0	0	0	EIF3H	gi|4503515|ref|NP_003747.1|	352	4	1	0	1	1	10	0.249	0.4749	1	0.712883	0.839476	EIF3H	gi|4503515|ref|NP_003747.1|	4	1	0	0	0	2	-0.65	-0.9525	1	0.922039	0.553934	EIF3H	gi|4503515|ref|NP_003747.1|	4	1	0	0	1	5	-0.219	-0.3794	1	0.903307	0.664091	EIF3H	gi|4503515|ref|NP_003747.1|
0.0416	0.0651	-0.4809	1.7942	0	0	0	0	MYO1B	gi|240120050|ref|NP_001155291.1|	1136	0	0	0	0	3	1	0.033	0.0416	1	0.796261	0.767984	MYO1B	gi|240120050|ref|NP_001155291.1|	0	0	0	1	1	2	0.054	0.0651	1	0.846159	0.830107	MYO1B	gi|240120050|ref|NP_001155291.1|	0	0	0	1	0	0	-0.436	-0.4809	1	0.909831	0.636351	MYO1B	gi|240120050|ref|NP_001155291.1|
0.9028	1.2416	0.2807	0.8282	0	0	0	0	CLINT1	gi|307078123|ref|NP_001182484.1|	643	0	0	1	1	6	0	0.678	0.9028	1	0.610539	0.885371	CLINT1	gi|307078123|ref|NP_001182484.1|	0	0	1	0	0	6	0.918	1.2416	1	0.604021	0.952997	CLINT1	gi|307078123|ref|NP_001182484.1|	0	0	1	1	1	3	0.225	0.2807	1	0.830232	0.818176	CLINT1	gi|307078123|ref|NP_001182484.1|
-0.768	1.4603	1.2748	-0.2612	0	0	0	0	RB1	gi|108773787|ref|NP_000312.2|	928	0	1	2	0	1	2	-0.557	-0.768	1	0.886913	0.574669	RB1	gi|108773787|ref|NP_000312.2|	0	1	2	1	0	9	0.82	1.4603	1	0.539308	0.958615	RB1	gi|108773787|ref|NP_000312.2|	0	1	2	3	3	6	0.784	1.2748	1	0.61606	0.93162	RB1	gi|108773787|ref|NP_000312.2|
-0.9934	0.5618	0.7093	-0.1932	0	0	0	0	SEPHS1	gi|24797148|ref|NP_036379.2|	392	0	2	1	1	0	0	-0.848	-0.9934	1	0.898677	0.510675	SEPHS1	gi|24797148|ref|NP_036379.2|	0	2	1	3	0	3	0.387	0.5618	1	0.766123	0.904467	SEPHS1	gi|24797148|ref|NP_036379.2|	0	2	1	0	2	6	0.451	0.7093	1	0.752571	0.883928	SEPHS1	gi|24797148|ref|NP_036379.2|
1.6293	1.6987	0.8287	1.7823	0	0	0	0	SLIRP	gi|13654278|ref|NP_112487.1|	109	0	0	1	2	4	7	1.078	1.6293	0.949893	0.408904	0.915571	SLIRP	gi|13654278|ref|NP_112487.1|	0	0	1	0	0	8	1.094	1.6987	0.950299	0.467478	0.960182	SLIRP	gi|13654278|ref|NP_112487.1|	0	0	1	0	3	3	0.562	0.8287	1	0.728133	0.896838	SLIRP	gi|13654278|ref|NP_112487.1|
-0.1086	0.1681	0.3245	0.1314	0	0	0	0	FNBP4	gi|158534059|ref|NP_056123.2|	1017	4	1	0	0	0	7	-0.058	-0.1086	1	0.819088	0.73801	FNBP4	gi|158534059|ref|NP_056123.2|	4	1	0	3	1	4	0.095	0.1681	1	0.832049	0.84893	FNBP4	gi|158534059|ref|NP_056123.2|	4	1	0	2	0	7	0.165	0.3245	1	0.824406	0.825026	FNBP4	gi|158534059|ref|NP_056123.2|
0.3494	1.0115	-0.4962	0.5116	0	0	0	0	RPS13	gi|4506685|ref|NP_001008.1|	151	0	0	0	0	1	4	0.255	0.3494	1	0.739987	0.820956	RPS13	gi|4506685|ref|NP_001008.1|	0	0	0	0	1	5	0.717	1.0115	1	0.665585	0.942281	RPS13	gi|4506685|ref|NP_001008.1|	0	0	0	0	0	1	-0.454	-0.4962	1	0.911198	0.6298	RPS13	gi|4506685|ref|NP_001008.1|
1.3351	0.9243	1.3265	0.2758	0	0	0	0	EXOSC3	gi|50511943|ref|NP_057126.2|	275	1	1	0	1	2	8	0.939	1.3351	1	0.492025	0.909829	EXOSC3	gi|50511943|ref|NP_057126.2|	1	1	0	1	0	5	0.748	0.9243	1	0.686864	0.936882	EXOSC3	gi|50511943|ref|NP_057126.2|	1	1	0	0	4	5	0.935	1.3265	1	0.601758	0.934054	EXOSC3	gi|50511943|ref|NP_057126.2|
-1.2827	-0.9667	0.712	0.3945	0	0	0	0	BRPF1	gi|51173720|ref|NP_001003694.1|	1220	0	2	6	0	3	4	-0.625	-1.2827	0.995874	0.906897	0.425091	BRPF1	gi|51173720|ref|NP_001003694.1|	0	2	6	0	0	5	-0.469	-0.9667	1	0.922435	0.549433	BRPF1	gi|51173720|ref|NP_001003694.1|	0	2	6	3	3	10	0.285	0.712	1	0.752572	0.883928	BRPF1	gi|51173720|ref|NP_001003694.1|
0.9728	1.0975	1.8262	-1.2392	0	0	0	0	TCERG1	gi|21327715|ref|NP_006697.2|	1098	2	1	2	2	1	10	0.52	0.9728	1	0.592363	0.890697	TCERG1	gi|21327715|ref|NP_006697.2|	2	1	2	1	0	9	0.609	1.0975	1	0.643413	0.94689	TCERG1	gi|21327715|ref|NP_006697.2|	2	1	2	1	3	13	0.902	1.8262	0.92454	0.460415	0.943159	TCERG1	gi|21327715|ref|NP_006697.2|
-3.4161	-1.5234	-2.752	-2.2802	0	0	0	0	GPC4	gi|21614525|ref|NP_001439.2|	556	4	6	5	0	2	1	-1.907	-3.4161	0.175928	0.861823	0.03058	GPC4	gi|21614525|ref|NP_001439.2|	4	6	5	7	0	2	-0.644	-1.5234	0.906384	0.929397	0.354347	GPC4	gi|21614525|ref|NP_001439.2|	4	6	5	1	3	2	-1.321	-2.752	0.292746	0.905764	0.056351	GPC4	gi|21614525|ref|NP_001439.2|
1.5357	-0.0609	-0.0097	-0.9416	0	0	0	0	RRP15	gi|126362983|ref|NP_057136.2|	282	0	2	0	3	2	9	0.822	1.5357	0.987042	0.433728	0.914656	RRP15	gi|126362983|ref|NP_057136.2|	0	2	0	0	0	3	-0.04	-0.0609	1	0.861152	0.805394	RRP15	gi|126362983|ref|NP_057136.2|	0	2	0	1	2	3	-0.006	-0.0097	1	0.869268	0.757576	RRP15	gi|126362983|ref|NP_057136.2|
1.1776	1.5654	1.379	0.8081	0	0	0	0	TUBGCP3	gi|5453660|ref|NP_006313.1|	907	0	0	0	3	0	6	0.892	1.1776	1	0.536082	0.90334	TUBGCP3	gi|5453660|ref|NP_006313.1|	0	0	0	3	0	6	1.17	1.5654	0.991824	0.507667	0.95982	TUBGCP3	gi|5453660|ref|NP_006313.1|	0	0	0	0	3	6	1.02	1.379	1	0.589353	0.93589	TUBGCP3	gi|5453660|ref|NP_006313.1|
1.3292	0.9828	0.3707	0.0395	0	0	0	0	CNOT11	gi|188497630|ref|NP_060016.3|	510	0	0	0	0	5	5	0.977	1.3292	1	0.492016	0.909831	CNOT11	gi|188497630|ref|NP_060016.3|	0	0	0	2	0	4	0.753	0.9828	1	0.67223	0.940706	CNOT11	gi|188497630|ref|NP_060016.3|	0	0	0	1	1	3	0.296	0.3707	1	0.815932	0.834261	CNOT11	gi|188497630|ref|NP_060016.3|
0.5326	1.8759	1.6771	0.9922	0	0	0	0	HBS1L	gi|223555963|ref|NP_001138630.1|	642	0	1	0	1	0	5	0.396	0.5326	1	0.699718	0.847285	HBS1L	gi|223555963|ref|NP_001138630.1|	0	1	0	0	0	10	1.315	1.8759	0.888801	0.412853	0.9589	HBS1L	gi|223555963|ref|NP_001138630.1|	0	1	0	0	3	9	1.202	1.6771	0.98019	0.503962	0.942795	HBS1L	gi|223555963|ref|NP_001138630.1|
0.1159	0.7309	0.5824	-0.0547	0	0	0	0	NUF2	gi|117968420|ref|NP_663735.2|	464	0	0	1	0	0	3	0.094	0.1159	1	0.784616	0.781019	NUF2	gi|117968420|ref|NP_663735.2|	0	0	1	3	0	2	0.543	0.7309	1	0.730887	0.921809	NUF2	gi|117968420|ref|NP_663735.2|	0	0	1	2	2	2	0.449	0.5824	1	0.778298	0.86712	NUF2	gi|117968420|ref|NP_663735.2|
0.3602	-0.236	-0.4567	0.3025	0	0	0	0	TWISTNB	gi|50962817|ref|NP_001002926.1|	338	0	1	1	2	2	2	0.269	0.3602	1	0.737973	0.822458	TWISTNB	gi|50962817|ref|NP_001002926.1|	0	1	1	0	0	0	-0.203	-0.236	1	0.879367	0.765728	TWISTNB	gi|50962817|ref|NP_001002926.1|	0	1	1	1	1	0	-0.386	-0.4567	1	0.908411	0.642851	TWISTNB	gi|50962817|ref|NP_001002926.1|
-0.2794	0.6564	0.3823	-0.438	0	0	0	0	CBLL1	gi|209180481|ref|NP_079090.2|	491	0	2	1	1	0	3	-0.187	-0.2794	1	0.842669	0.698533	CBLL1	gi|209180481|ref|NP_079090.2|	0	2	1	3	0	3	0.425	0.6564	1	0.747656	0.914273	CBLL1	gi|209180481|ref|NP_079090.2|	0	2	1	1	1	5	0.249	0.3823	1	0.81469	0.835547	CBLL1	gi|209180481|ref|NP_079090.2|
-0.4598	-0.0181	0.0548	-0.2194	0	0	0	0	GSE1	gi|44955926|ref|NP_055430.1|	1217	2	0	1	0	1	3	-0.322	-0.4598	1	0.862198	0.655545	GSE1	gi|44955926|ref|NP_055430.1|	2	0	1	0	1	3	-0.013	-0.0181	1	0.856618	0.813481	GSE1	gi|44955926|ref|NP_055430.1|	2	0	1	3	0	2	0.036	0.0548	1	0.861248	0.772682	GSE1	gi|44955926|ref|NP_055430.1|
0.8925	0.6571	0.8873	-0.3876	0	0	0	0	C11orf31	gi|25014109|ref|NP_734467.1|	122	0	2	1	0	5	4	0.54	0.8925	1	0.613107	0.884563	C11orf31	gi|25014109|ref|NP_734467.1|	0	2	1	0	0	5	0.45	0.6571	1	0.747656	0.914273	C11orf31	gi|25014109|ref|NP_734467.1|	0	2	1	4	1	4	0.546	0.8873	1	0.714458	0.903006	C11orf31	gi|25014109|ref|NP_734467.1|
-1.6587	1.7549	0.3388	-1.9643	0	0	0	0	ZFC3H1	gi|87116683|ref|NP_659419.3|	1989	0	4	3	0	0	3	-1.004	-1.6587	0.852694	0.908203	0.319273	ZFC3H1	gi|87116683|ref|NP_659419.3|	0	4	3	7	2	11	0.742	1.7549	0.931542	0.449266	0.959967	ZFC3H1	gi|87116683|ref|NP_659419.3|	0	4	3	2	2	9	0.154	0.3388	1	0.822023	0.827706	ZFC3H1	gi|87116683|ref|NP_659419.3|
1.2404	-0.1425	0.0278	0.0006	0	0	0	0	TCEB3	gi|208022641|ref|NP_003189.2|	798	0	0	0	5	1	4	0.846	1.2404	1	0.516883	0.906499	TCEB3	gi|208022641|ref|NP_003189.2|	0	0	0	1	0	0	-0.125	-0.1425	1	0.870359	0.786971	TCEB3	gi|208022641|ref|NP_003189.2|	0	0	0	1	2	1	0.023	0.0278	1	0.864884	0.766051	TCEB3	gi|208022641|ref|NP_003189.2|
1.6729	0.2122	1.2145	-0.3138	0	0	0	0	MTF2	gi|256419014|ref|NP_001157864.1|	536	0	0	0	5	3	6	1.234	1.6729	0.932072	0.395195	0.915811	MTF2	gi|256419014|ref|NP_001157864.1|	0	0	0	0	0	2	0.175	0.2122	1	0.826394	0.855533	MTF2	gi|256419014|ref|NP_001157864.1|	0	0	0	1	3	5	0.877	1.2145	1	0.632141	0.928448	MTF2	gi|256419014|ref|NP_001157864.1|
1.2847	0.2663	0.1091	-0.2972	0	0	0	0	UPF3B	gi|12711674|ref|NP_075386.1|	470	0	0	1	2	2	6	0.891	1.2847	1	0.50586	0.908077	UPF3B	gi|12711674|ref|NP_075386.1|	0	0	1	1	0	2	0.21	0.2663	1	0.817533	0.864983	UPF3B	gi|12711674|ref|NP_075386.1|	0	0	1	0	1	2	0.086	0.1091	1	0.854606	0.78397	UPF3B	gi|12711674|ref|NP_075386.1|
1.5628	1.6344	0.9011	1.3	0	0	0	0	RSF1	gi|38788333|ref|NP_057662.3|	1441	1	0	0	2	2	9	1.095	1.5628	0.976451	0.428205	0.914913	RSF1	gi|38788333|ref|NP_057662.3|	1	0	0	1	0	8	1.201	1.6344	0.970861	0.487639	0.960151	RSF1	gi|38788333|ref|NP_057662.3|	1	0	0	0	0	5	0.674	0.9011	1	0.710972	0.904471	RSF1	gi|38788333|ref|NP_057662.3|
1.0093	0.3674	1.0345	-0.8261	0	0	0	0	NVL	gi|45643123|ref|NP_002524.2|	856	0	0	2	5	4	2	0.603	1.0093	1	0.581828	0.893487	NVL	gi|45643123|ref|NP_002524.2|	0	0	2	0	2	3	0.234	0.3674	1	0.801727	0.879551	NVL	gi|45643123|ref|NP_002524.2|	0	0	2	2	0	7	0.634	1.0345	1	0.678445	0.916305	NVL	gi|45643123|ref|NP_002524.2|
-0.9808	0.8259	1.0147	0.8282	0	0	0	0	TAF9	gi|62865614|ref|NP_001015892.1|	264	0	0	2	0	0	0	-0.858	-0.9808	1	0.898269	0.513505	TAF9	gi|62865614|ref|NP_001015892.1|	0	0	2	3	0	4	0.523	0.8259	1	0.710244	0.929624	TAF9	gi|62865614|ref|NP_001015892.1|	0	0	2	4	0	5	0.629	1.0147	1	0.684007	0.914499	TAF9	gi|62865614|ref|NP_001015892.1|
-0.0324	0.3847	0.6062	-0.8987	0	0	0	0	SFMBT1	gi|53692193|ref|NP_057413.2|	866	0	0	2	1	0	4	-0.021	-0.0324	1	0.808795	0.75234	SFMBT1	gi|53692193|ref|NP_057413.2|	0	0	2	2	0	3	0.25	0.3847	1	0.798408	0.882292	SFMBT1	gi|53692193|ref|NP_057413.2|	0	0	2	2	5	1	0.363	0.6062	1	0.773914	0.870257	SFMBT1	gi|53692193|ref|NP_057413.2|
0.7464	0.596	1.4654	-0.4944	0	0	0	0	RNF40	gi|333440440|ref|NP_001193962.1|	1000	0	0	1	1	0	5	0.497	0.7464	1	0.650662	0.870991	RNF40	gi|333440440|ref|NP_001193962.1|	0	0	1	2	0	2	0.425	0.596	1	0.759663	0.908097	RNF40	gi|333440440|ref|NP_001193962.1|	0	0	1	2	2	7	0.975	1.4654	1	0.564152	0.938912	RNF40	gi|333440440|ref|NP_001193962.1|
-1.0266	0.7973	0.8119	-0.4926	0	0	0	0	PIP4K2A	gi|6857820|ref|NP_005019.2|	406	0	0	2	1	0	0	-0.828	-1.0266	1	0.900207	0.49934	PIP4K2A	gi|6857820|ref|NP_005019.2|	0	0	2	3	2	3	0.506	0.7973	1	0.716259	0.927496	PIP4K2A	gi|6857820|ref|NP_005019.2|	0	0	2	1	3	5	0.494	0.8119	1	0.731483	0.895219	PIP4K2A	gi|6857820|ref|NP_005019.2|
-0.2091	0.7068	-0.0791	0.7579	0	0	0	0	SRSF5	gi|86991440|ref|NP_008856.2|	272	0	0	0	2	0	0	-0.169	-0.2091	1	0.833988	0.714324	SRSF5	gi|86991440|ref|NP_008856.2|	0	0	0	3	2	0	0.565	0.7068	1	0.736573	0.919384	SRSF5	gi|86991440|ref|NP_008856.2|	0	0	0	1	1	2	-0.065	-0.0791	1	0.876717	0.741808	SRSF5	gi|86991440|ref|NP_008856.2|
-0.7529	-0.7377	0.0327	1.2853	0	0	0	0	SMAD3	gi|223029440|ref|NP_001138574.1|	320	2	0	0	2	0	0	-0.529	-0.7529	1	0.886278	0.577391	SMAD3	gi|223029440|ref|NP_001138574.1|	2	0	0	0	0	1	-0.574	-0.7377	1	0.913703	0.625727	SMAD3	gi|223029440|ref|NP_001138574.1|	2	0	0	3	2	1	0.021	0.0327	1	0.863986	0.767721	SMAD3	gi|223029440|ref|NP_001138574.1|
-0.5123	0.1549	0.2609	1.5004	0	0	0	0	INTS5	gi|44771201|ref|NP_085131.1|	1019	0	0	1	1	0	0	-0.478	-0.5123	1	0.867835	0.640517	INTS5	gi|44771201|ref|NP_085131.1|	0	0	1	0	0	2	0.132	0.1549	1	0.833889	0.846674	INTS5	gi|44771201|ref|NP_085131.1|	0	0	1	3	1	1	0.209	0.2609	1	0.833636	0.813966	INTS5	gi|44771201|ref|NP_085131.1|
0.356	0.0414	0.1226	0.0599	0	0	0	0	MED16	gi|38146094|ref|NP_005472.2|	877	0	0	2	0	1	6	0.243	0.356	1	0.737972	0.822459	MED16	gi|38146094|ref|NP_005472.2|	0	0	2	2	0	2	0.03	0.0414	1	0.849471	0.825121	MED16	gi|38146094|ref|NP_005472.2|	0	0	2	0	4	0	0.084	0.1226	1	0.852643	0.78712	MED16	gi|38146094|ref|NP_005472.2|
-0.8075	-1.1103	0.196	-0.9143	0	0	0	0	VPS16	gi|17978479|ref|NP_072097.2|	839	0	0	3	0	0	3	-0.535	-0.8075	1	0.889913	0.56099	VPS16	gi|17978479|ref|NP_072097.2|	0	0	3	1	0	1	-0.834	-1.1103	1	0.926009	0.499164	VPS16	gi|17978479|ref|NP_072097.2|	0	0	3	0	2	5	0.114	0.196	1	0.843442	0.800883	VPS16	gi|17978479|ref|NP_072097.2|
1.0694	1.6045	1.8279	-0.4441	0	0	0	0	EHMT1	gi|224465233|ref|NP_079033.4|	1298	0	0	0	1	1	7	0.72	1.0694	1	0.565849	0.897328	EHMT1	gi|224465233|ref|NP_079033.4|	0	0	0	1	0	8	1.123	1.6045	0.980087	0.495667	0.960057	EHMT1	gi|224465233|ref|NP_079033.4|	0	0	0	3	2	8	1.251	1.8279	0.923882	0.460418	0.943159	EHMT1	gi|224465233|ref|NP_079033.4|
-0.1833	-0.213	-0.3648	0.6381	0	0	0	0	MBNL1	gi|46411166|ref|NP_997176.1|	388	0	0	0	1	1	2	-0.146	-0.1833	1	0.830078	0.720922	MBNL1	gi|46411166|ref|NP_997176.1|	0	0	0	1	0	1	-0.179	-0.213	1	0.876888	0.771945	MBNL1	gi|46411166|ref|NP_997176.1|	0	0	0	0	1	0	-0.314	-0.3648	1	0.902216	0.668257	MBNL1	gi|46411166|ref|NP_997176.1|
1.8009	-0.2561	-0.1008	-0.4093	0	0	0	0	CHD1L	gi|373428660|ref|NP_004275.4|	897	0	0	0	3	2	9	1.2	1.8009	0.878138	0.36006	0.915595	CHD1L	gi|373428660|ref|NP_004275.4|	0	0	0	0	1	1	-0.222	-0.2561	1	0.881179	0.760986	CHD1L	gi|373428660|ref|NP_004275.4|	0	0	0	0	1	2	-0.08	-0.1008	1	0.879075	0.736407	CHD1L	gi|373428660|ref|NP_004275.4|
1.6925	0.4607	0.2444	0.5193	0	0	0	0	POLB	gi|4505931|ref|NP_002681.1|	335	0	0	0	2	5	7	1.146	1.6925	0.923963	0.38974	0.915854	POLB	gi|4505931|ref|NP_002681.1|	0	0	0	0	0	3	0.39	0.4607	1	0.785782	0.89186	POLB	gi|4505931|ref|NP_002681.1|	0	0	0	0	2	2	0.203	0.2444	1	0.835868	0.811117	POLB	gi|4505931|ref|NP_002681.1|
-0.5493	-0.2238	-0.4021	0.0361	0	0	0	0	NOL8	gi|46048234|ref|NP_060418.4|	1167	0	0	0	1	1	1	-0.474	-0.5493	1	0.870497	0.632872	NOL8	gi|46048234|ref|NP_060418.4|	0	0	0	0	0	1	-0.191	-0.2238	1	0.878136	0.768851	NOL8	gi|46048234|ref|NP_060418.4|	0	0	0	0	1	1	-0.349	-0.4021	1	0.904899	0.65779	NOL8	gi|46048234|ref|NP_060418.4|
0.702	0.2228	0.3591	1.1013	0	0	0	0	MRPS25	gi|14028877|ref|NP_071942.1|	173	0	0	0	4	1	2	0.511	0.702	1	0.660341	0.866907	MRPS25	gi|14028877|ref|NP_071942.1|	0	0	0	0	0	2	0.179	0.2228	1	0.824465	0.85768	MRPS25	gi|14028877|ref|NP_071942.1|	0	0	0	0	0	3	0.281	0.3591	1	0.818391	0.831664	MRPS25	gi|14028877|ref|NP_071942.1|
-0.5274	0.464	0.7489	1.316	0	0	0	0	PBX2	gi|27436887|ref|NP_002577.2|	430	0	0	0	1	0	1	-0.467	-0.5274	1	0.868734	0.637974	PBX2	gi|27436887|ref|NP_002577.2|	0	0	0	0	0	3	0.366	0.464	1	0.784598	0.892693	PBX2	gi|27436887|ref|NP_002577.2|	0	0	0	0	1	5	0.585	0.7489	1	0.744603	0.888429	PBX2	gi|27436887|ref|NP_002577.2|
-0.6637	0.9558	-0.4935	0.2212	0	0	0	0	TRIOBP	gi|88501738|ref|NP_001034230.1|	2365	0	0	0	0	1	1	-0.557	-0.6637	1	0.88011	0.601572	TRIOBP	gi|88501738|ref|NP_001034230.1|	0	0	0	5	1	0	0.676	0.9558	1	0.678788	0.939055	TRIOBP	gi|88501738|ref|NP_001034230.1|	0	0	0	0	0	1	-0.428	-0.4935	1	0.910748	0.631987	TRIOBP	gi|88501738|ref|NP_001034230.1|
0.9801	0.155	1.4736	1.5428	0	0	0	0	FKBP15	gi|150010552|ref|NP_056073.1|	1219	0	0	0	0	3	5	0.705	0.9801	1	0.589738	0.891413	FKBP15	gi|150010552|ref|NP_056073.1|	0	0	0	1	0	2	0.131	0.155	1	0.833889	0.846674	FKBP15	gi|150010552|ref|NP_056073.1|	0	0	0	0	2	8	1.037	1.4736	1	0.562033	0.939125	FKBP15	gi|150010552|ref|NP_056073.1|
0.0785	-0.2728	-0.4497	0.213	0	0	0	0	MED27	gi|28558979|ref|NP_004260.2|	311	0	0	0	0	2	2	0.063	0.0785	1	0.789684	0.775508	MED27	gi|28558979|ref|NP_004260.2|	0	0	0	1	0	0	-0.25	-0.2728	1	0.88295	0.756179	MED27	gi|28558979|ref|NP_004260.2|	0	0	0	1	0	1	-0.407	-0.4497	1	0.907927	0.645005	MED27	gi|28558979|ref|NP_004260.2|
0.1328	0.5008	-0.0632	0.3811	0	0	0	0	RQCD1	gi|4885579|ref|NP_005435.1|	299	0	0	0	0	1	3	0.103	0.1328	1	0.781174	0.784629	RQCD1	gi|4885579|ref|NP_005435.1|	0	0	0	0	1	3	0.367	0.5008	1	0.77859	0.896766	RQCD1	gi|4885579|ref|NP_005435.1|	0	0	0	0	1	2	-0.049	-0.0632	1	0.875111	0.745369	RQCD1	gi|4885579|ref|NP_005435.1|
-0.5958	-0.2572	0.8062	-0.4349	0	0	0	0	CDKN2AIP	gi|8923040|ref|NP_060102.1|	580	0	0	0	0	0	1	-0.503	-0.5958	1	0.8747	0.619971	CDKN2AIP	gi|8923040|ref|NP_060102.1|	0	0	0	1	1	1	-0.225	-0.2572	1	0.881179	0.760985	CDKN2AIP	gi|8923040|ref|NP_060102.1|	0	0	0	1	2	4	0.565	0.8062	1	0.733148	0.894397	CDKN2AIP	gi|8923040|ref|NP_060102.1|
0.4962	-1.1706	0.8212	-1.3304	0	0	0	0	UBQLN2	gi|16753207|ref|NP_038472.2|	624	0	1	6	0	2	12	0.214	0.4962	1	0.70854	0.84213	UBQLN2	gi|16753207|ref|NP_038472.2|	0	1	6	0	0	2	-0.691	-1.1706	1	0.927084	0.478327	UBQLN2	gi|16753207|ref|NP_038472.2|	0	1	6	5	4	6	0.35	0.8212	1	0.729811	0.896032	UBQLN2	gi|16753207|ref|NP_038472.2|
-0.818	-0.3925	0.2432	-0.3036	0	0	0	0	PGAM1	gi|4505753|ref|NP_002620.1|	254	1	0	3	1	0	3	-0.541	-0.818	1	0.890483	0.558234	PGAM1	gi|4505753|ref|NP_002620.1|	1	0	3	3	0	1	-0.266	-0.3925	1	0.892744	0.725924	PGAM1	gi|4505753|ref|NP_002620.1|	1	0	3	0	0	6	0.142	0.2432	1	0.835868	0.811117	PGAM1	gi|4505753|ref|NP_002620.1|
-1.9732	-1.2487	-0.6588	-0.7052	0	0	0	0	TXN	gi|50592994|ref|NP_003320.2|	105	0	2	5	0	0	2	-1.25	-1.9732	0.71972	0.903706	0.238149	TXN	gi|50592994|ref|NP_003320.2|	0	2	5	3	0	0	-0.73	-1.2487	1	0.928188	0.450458	TXN	gi|50592994|ref|NP_003320.2|	0	2	5	0	3	4	-0.35	-0.6588	1	0.919438	0.582429	TXN	gi|50592994|ref|NP_003320.2|
-3.8027	-2.123	-2.544	-3.5299	0	0	0	0	BTF3L4	gi|56847620|ref|NP_689478.1|	158	14	2	6	1	0	3	-2.048	-3.8027	0.096933	0.851744	0.014439	BTF3L4	gi|56847620|ref|NP_689478.1|	14	2	6	10	0	0	-0.811	-2.123	0.610521	0.921443	0.176191	BTF3L4	gi|56847620|ref|NP_689478.1|	14	2	6	6	3	3	-0.949	-2.544	0.380647	0.911498	0.080733	BTF3L4	gi|56847620|ref|NP_689478.1|
-0.6279	0.0432	-0.1605	0.7791	0	0	0	0	YWHAH	gi|4507951|ref|NP_003396.1|	246	0	0	0	0	0	1	-0.584	-0.6279	1	0.877087	0.612131	YWHAH	gi|4507951|ref|NP_003396.1|	0	0	0	1	0	2	0.035	0.0432	1	0.848651	0.826377	YWHAH	gi|4507951|ref|NP_003396.1|	0	0	0	0	1	2	-0.128	-0.1605	1	0.885066	0.721655	YWHAH	gi|4507951|ref|NP_003396.1|
-1.4153	-0.6093	-1.1813	0.3095	0	0	0	0	PDCD5	gi|4759224|ref|NP_004699.1|	125	2	1	2	0	0	1	-1.028	-1.4153	0.947897	0.908344	0.388187	PDCD5	gi|4759224|ref|NP_004699.1|	2	1	2	1	0	2	-0.424	-0.6093	1	0.907228	0.664412	PDCD5	gi|4759224|ref|NP_004699.1|	2	1	2	0	1	1	-0.887	-1.1813	0.983898	0.932522	0.41563	PDCD5	gi|4759224|ref|NP_004699.1|
-0.3196	0.0437	1.2895	0.4296	0	0	0	0	GLO1	gi|118402586|ref|NP_006699.2|	184	0	0	0	0	1	2	-0.264	-0.3196	1	0.847354	0.689269	GLO1	gi|118402586|ref|NP_006699.2|	0	0	0	0	0	2	0.037	0.0437	1	0.848651	0.826377	GLO1	gi|118402586|ref|NP_006699.2|	0	0	0	0	5	5	0.888	1.2895	1	0.611995	0.932348	GLO1	gi|118402586|ref|NP_006699.2|
-0.5413	-0.2427	-0.4034	0.3296	0	0	0	0	DUT	gi|4503423|ref|NP_001939.1|	164	0	1	1	0	1	1	-0.462	-0.5413	1	0.869623	0.635426	DUT	gi|4503423|ref|NP_001939.1|	0	1	1	0	0	1	-0.206	-0.2427	1	0.879975	0.764154	DUT	gi|4503423|ref|NP_001939.1|	0	1	1	0	0	1	-0.349	-0.4034	1	0.9049	0.657789	DUT	gi|4503423|ref|NP_001939.1|
-0.8191	-0.6471	-0.2542	-0.3641	0	0	0	0	FAM21C	gi|281182690|ref|NP_056077.2|	1320	0	0	2	0	0	1	-0.643	-0.8191	1	0.890484	0.558232	FAM21C	gi|281182690|ref|NP_056077.2|	0	0	2	0	0	0	-0.512	-0.6471	1	0.909413	0.652438	FAM21C	gi|281182690|ref|NP_056077.2|	0	0	2	1	0	2	-0.176	-0.2542	1	0.893259	0.698593	FAM21C	gi|281182690|ref|NP_056077.2|
0.3725	0.0728	0.5651	-0.1546	0	0	0	0	COPS4	gi|38373690|ref|NP_057213.2|	406	0	0	2	0	1	6	0.245	0.3725	1	0.735947	0.823947	COPS4	gi|38373690|ref|NP_057213.2|	0	0	2	0	0	3	0.052	0.0728	1	0.845317	0.831336	COPS4	gi|38373690|ref|NP_057213.2|	0	0	2	0	4	3	0.386	0.5651	1	0.782615	0.863909	COPS4	gi|38373690|ref|NP_057213.2|
-0.0236	-0.0057	1.1511	-0.9749	0	0	0	0	CAPZA2	gi|5453599|ref|NP_006127.1|	286	0	0	2	1	2	4	-0.015	-0.0236	1	0.807273	0.754339	CAPZA2	gi|5453599|ref|NP_006127.1|	0	0	2	0	0	3	-0.004	-0.0057	1	0.855066	0.816118	CAPZA2	gi|5453599|ref|NP_006127.1|	0	0	2	0	4	7	0.681	1.1511	1	0.649868	0.924364	CAPZA2	gi|5453599|ref|NP_006127.1|
-0.1636	0.5087	1.5152	1.7092	0	0	0	0	PSMD3	gi|25777612|ref|NP_002800.2|	534	0	0	0	0	0	2	-0.135	-0.1636	1	0.827407	0.725264	PSMD3	gi|25777612|ref|NP_002800.2|	0	0	0	1	0	3	0.391	0.5087	1	0.776145	0.898354	PSMD3	gi|25777612|ref|NP_002800.2|	0	0	0	0	4	6	1.03	1.5152	1	0.549252	0.940284	PSMD3	gi|25777612|ref|NP_002800.2|
0.4266	0.2005	-0.3411	0.5275	0	0	0	0	CAP1	gi|157649073|ref|NP_001099000.1|	475	0	0	0	2	0	3	0.36	0.4266	1	0.723541	0.832612	CAP1	gi|157649073|ref|NP_001099000.1|	0	0	0	2	0	1	0.169	0.2005	1	0.827351	0.85445	CAP1	gi|157649073|ref|NP_001099000.1|	0	0	0	0	1	1	-0.311	-0.3411	1	0.900535	0.674455	CAP1	gi|157649073|ref|NP_001099000.1|
0.3645	1.1309	0.7578	-0.0134	0	0	0	0	PSMC1	gi|24430151|ref|NP_002793.2|	440	0	0	0	0	0	4	0.291	0.3645	1	0.735946	0.823948	PSMC1	gi|24430151|ref|NP_002793.2|	0	0	0	2	0	5	0.883	1.1309	1	0.632889	0.948764	PSMC1	gi|24430151|ref|NP_002793.2|	0	0	0	0	3	3	0.601	0.7578	1	0.742988	0.889306	PSMC1	gi|24430151|ref|NP_002793.2|
0.8504	0.5384	0.2697	-0.3863	0	0	0	0	PSMD1	gi|25777600|ref|NP_002798.2|	953	0	0	1	0	1	6	0.602	0.8504	1	0.623301	0.881212	PSMD1	gi|25777600|ref|NP_002798.2|	0	0	1	3	0	1	0.41	0.5384	1	0.771182	0.901457	PSMD1	gi|25777600|ref|NP_002798.2|	0	0	1	0	1	3	0.214	0.2697	1	0.832509	0.815378	PSMD1	gi|25777600|ref|NP_002798.2|
-0.081	-0.6654	0.9714	1.3109	0	0	0	0	PRDX4	gi|5453549|ref|NP_006397.1|	271	0	2	1	0	1	4	-0.053	-0.081	1	0.81621	0.742166	PRDX4	gi|5453549|ref|NP_006397.1|	0	2	1	1	0	0	-0.526	-0.6654	1	0.910113	0.648392	PRDX4	gi|5453549|ref|NP_006397.1|	0	2	1	0	4	5	0.605	0.9714	1	0.694964	0.910688	PRDX4	gi|5453549|ref|NP_006397.1|
0.0532	0.4228	0.7601	-0.0537	0	0	0	0	PSMB5	gi|4506201|ref|NP_002788.1|	263	0	0	0	0	1	3	0.041	0.0532	1	0.794635	0.769884	PSMB5	gi|4506201|ref|NP_002788.1|	0	0	0	3	0	0	0.325	0.4228	1	0.79161	0.887604	PSMB5	gi|4506201|ref|NP_002788.1|	0	0	0	0	2	4	0.528	0.7601	1	0.742988	0.889305	PSMB5	gi|4506201|ref|NP_002788.1|
-2.6079	-1.972	0.4428	-1.1982	0	0	0	0	CRKL	gi|4885153|ref|NP_005198.1|	303	0	5	4	0	0	1	-1.818	-2.6079	0.446505	0.886689	0.113019	CRKL	gi|4885153|ref|NP_005198.1|	0	5	4	1	0	2	-1.204	-1.972	0.690604	0.924418	0.214688	CRKL	gi|4885153|ref|NP_005198.1|	0	5	4	0	8	8	0.174	0.4428	1	0.804486	0.845534	CRKL	gi|4885153|ref|NP_005198.1|
-0.0201	-0.6973	0.1539	-0.8343	0	0	0	0	PFKP	gi|11321601|ref|NP_002618.1|	784	3	0	0	0	2	4	-0.011	-0.0201	1	0.80574	0.756324	PFKP	gi|11321601|ref|NP_002618.1|	3	0	0	0	0	2	-0.495	-0.6973	1	0.911797	0.638179	PFKP	gi|11321601|ref|NP_002618.1|	3	0	0	0	3	3	0.087	0.1539	1	0.848628	0.79332	PFKP	gi|11321601|ref|NP_002618.1|
1.2644	1.5162	-0.4523	1.3044	0	0	0	0	RPS15	gi|4506687|ref|NP_001009.1|	145	0	1	0	1	5	5	0.852	1.2644	1	0.511379	0.907308	RPS15	gi|4506687|ref|NP_001009.1|	0	1	0	0	0	8	1.035	1.5162	1	0.523563	0.959324	RPS15	gi|4506687|ref|NP_001009.1|	0	1	0	0	0	0	-0.4	-0.4523	1	0.90841	0.642855	RPS15	gi|4506687|ref|NP_001009.1|
-0.5362	-0.2734	0.8834	-0.4405	0	0	0	0	PSMD6	gi|7661914|ref|NP_055629.1|	389	0	0	0	0	1	1	-0.52	-0.5362	1	0.869621	0.635429	PSMD6	gi|7661914|ref|NP_055629.1|	0	0	0	0	0	1	-0.257	-0.2734	1	0.88295	0.756178	PSMD6	gi|7661914|ref|NP_055629.1|	0	0	0	0	1	6	0.655	0.8834	1	0.714457	0.903007	PSMD6	gi|7661914|ref|NP_055629.1|
-0.5981	0.382	0.1988	-0.474	0	0	0	0	ARF3	gi|4502203|ref|NP_001650.1|	181	0	0	0	0	0	0	-0.559	-0.5981	1	0.874701	0.61997	ARF3	gi|4502203|ref|NP_001650.1|	0	0	0	2	2	0	0.299	0.382	1	0.79952	0.881385	ARF3	gi|4502203|ref|NP_001650.1|	0	0	0	2	0	2	0.154	0.1988	1	0.842383	0.80237	ARF3	gi|4502203|ref|NP_001650.1|
-0.1589	0.4891	0.5645	1.4109	0	0	0	0	COPS3	gi|23238222|ref|NP_003644.2|	423	0	0	0	0	1	2	-0.134	-0.1589	1	0.827406	0.725266	COPS3	gi|23238222|ref|NP_003644.2|	0	0	0	0	0	3	0.395	0.4891	1	0.779803	0.895964	COPS3	gi|23238222|ref|NP_003644.2|	0	0	0	0	2	3	0.437	0.5645	1	0.782615	0.863909	COPS3	gi|23238222|ref|NP_003644.2|
-1.0935	-0.7949	0.9819	-1.1786	0	0	0	0	TNIK	gi|239735580|ref|NP_001155032.1|	1352	2	2	0	2	1	0	-0.772	-1.0935	1	0.902552	0.479406	TNIK	gi|239735580|ref|NP_001155032.1|	2	2	0	0	0	1	-0.593	-0.7949	1	0.916328	0.606671	TNIK	gi|239735580|ref|NP_001155032.1|	2	2	0	3	4	5	0.537	0.9819	1	0.691335	0.911989	TNIK	gi|239735580|ref|NP_001155032.1|
1.5328	-0.2551	1.5422	1.264	0	0	0	0	AP1B1	gi|260436860|ref|NP_663782.2|	939	0	1	0	0	1	9	0.965	1.5328	0.988167	0.436508	0.914511	AP1B1	gi|260436860|ref|NP_663782.2|	0	1	0	0	0	0	-0.228	-0.2551	1	0.881179	0.760986	AP1B1	gi|260436860|ref|NP_663782.2|	0	1	0	1	6	3	0.978	1.5422	1	0.542837	0.940787	AP1B1	gi|260436860|ref|NP_663782.2|
0.8046	0.12	1.1497	1.6347	0	0	0	0	TMPO	gi|73760405|ref|NP_001027454.1|	454	0	0	0	1	0	5	0.609	0.8046	1	0.635867	0.876749	TMPO	gi|73760405|ref|NP_001027454.1|	0	0	0	1	0	1	0.099	0.12	1	0.839277	0.839742	TMPO	gi|73760405|ref|NP_001027454.1|	0	0	0	0	2	5	0.856	1.1497	1	0.649868	0.924364	TMPO	gi|73760405|ref|NP_001027454.1|
-0.4872	0.149	1.4618	-0.0005	0	0	0	0	TLE3	gi|157384982|ref|NP_005069.2|	772	0	0	0	0	0	1	-0.443	-0.4872	1	0.865069	0.64807	TLE3	gi|157384982|ref|NP_005069.2|	0	0	0	1	0	2	0.125	0.149	1	0.834801	0.845536	TLE3	gi|157384982|ref|NP_005069.2|	0	0	0	2	0	8	1.081	1.4618	1	0.566271	0.938691	TLE3	gi|157384982|ref|NP_005069.2|
1.1191	0.7381	0.7305	-0.0468	0	0	0	0	PDCD2L	gi|14150141|ref|NP_115722.1|	358	0	0	0	3	0	6	0.828	1.1191	1	0.552387	0.900223	PDCD2L	gi|14150141|ref|NP_115722.1|	0	0	0	0	0	4	0.594	0.7381	1	0.729451	0.922401	PDCD2L	gi|14150141|ref|NP_115722.1|	0	0	0	2	0	4	0.548	0.7305	1	0.749406	0.885752	PDCD2L	gi|14150141|ref|NP_115722.1|
0.9467	-0.2424	1.2502	0.5516	0	0	0	0	DPYSL3	gi|308818200|ref|NP_001184223.1|	684	0	0	0	0	4	4	0.721	0.9467	1	0.597587	0.889236	DPYSL3	gi|308818200|ref|NP_001184223.1|	0	0	0	1	0	0	-0.229	-0.2424	1	0.879975	0.764155	DPYSL3	gi|308818200|ref|NP_001184223.1|	0	0	0	0	7	2	0.954	1.2502	1	0.624141	0.930085	DPYSL3	gi|308818200|ref|NP_001184223.1|
-1.8696	-0.4021	-0.9109	-0.6791	0	0	0	0	EIF4H	gi|11559923|ref|NP_071496.1|	248	5	1	2	0	0	2	-1.25	-1.8696	0.764409	0.905698	0.264892	EIF4H	gi|11559923|ref|NP_071496.1|	5	1	2	3	0	4	-0.219	-0.4021	1	0.893247	0.724172	EIF4H	gi|11559923|ref|NP_071496.1|	5	1	2	0	3	3	-0.514	-0.9109	1	0.928277	0.501482	EIF4H	gi|11559923|ref|NP_071496.1|
1.8314	-0.2359	-0.4491	0.7756	0	0	0	0	CLASP2	gi|333440451|ref|NP_001193973.1|	1294	0	0	0	4	6	5	1.21	1.8314	0.864981	0.352077	0.915385	CLASP2	gi|333440451|ref|NP_001193973.1|	0	0	0	0	0	1	-0.2	-0.2359	1	0.879367	0.765728	CLASP2	gi|333440451|ref|NP_001193973.1|	0	0	0	0	0	0	-0.401	-0.4491	1	0.907927	0.645005	CLASP2	gi|333440451|ref|NP_001193973.1|
0.715	0.463	1.5597	-0.3865	0	0	0	0	CLASP2	gi|333440449|ref|NP_055912.2|	1515	0	0	0	5	0	0	0.553	0.715	1	0.657936	0.867946	CLASP2	gi|333440449|ref|NP_055912.2|	0	0	0	3	0	1	0.387	0.463	1	0.784598	0.892693	CLASP2	gi|333440449|ref|NP_055912.2|	0	0	0	5	4	3	1.103	1.5597	1	0.538547	0.941093	CLASP2	gi|333440449|ref|NP_055912.2|
0.8502	0.1004	-0.4525	0.2531	0	0	0	0	BYSL	gi|51173724|ref|NP_004044.3|	437	0	0	0	3	0	4	0.613	0.8502	1	0.623301	0.881212	BYSL	gi|51173724|ref|NP_004044.3|	0	0	0	0	0	2	0.085	0.1004	1	0.841898	0.836182	BYSL	gi|51173724|ref|NP_004044.3|	0	0	0	0	1	0	-0.41	-0.4525	1	0.90841	0.642854	BYSL	gi|51173724|ref|NP_004044.3|
0.4927	0.5655	0.0563	-0.3043	0	0	0	0	RPL23A	gi|17105394|ref|NP_000975.2|	156	0	0	0	1	2	3	0.38	0.4927	1	0.708539	0.842131	RPL23A	gi|17105394|ref|NP_000975.2|	0	0	0	2	1	2	0.429	0.5655	1	0.766123	0.904466	RPL23A	gi|17105394|ref|NP_000975.2|	0	0	0	2	0	0	0.044	0.0563	1	0.861248	0.772683	RPL23A	gi|17105394|ref|NP_000975.2|
-0.2453	0.3916	0.9267	-0.4786	0	0	0	0	RPL29	gi|4506629|ref|NP_000983.1|	159	0	0	0	1	2	0	-0.202	-0.2453	1	0.837786	0.707621	RPL29	gi|4506629|ref|NP_000983.1|	0	0	0	0	2	2	0.285	0.3916	1	0.79729	0.883193	RPL29	gi|4506629|ref|NP_000983.1|	0	0	0	4	2	2	0.624	0.9267	1	0.705695	0.906611	RPL29	gi|4506629|ref|NP_000983.1|
-0.0878	0.8932	1.0818	0.376	0	0	0	0	PPP1R12A	gi|219842212|ref|NP_001137357.1|	1030	0	1	0	0	0	2	-0.066	-0.0878	1	0.816212	0.742164	PPP1R12A	gi|219842212|ref|NP_001137357.1|	0	1	0	2	0	3	0.639	0.8932	1	0.6948	0.934587	PPP1R12A	gi|219842212|ref|NP_001137357.1|	0	1	0	3	0	4	0.726	1.0818	1	0.667167	0.919721	PPP1R12A	gi|219842212|ref|NP_001137357.1|
-0.0999	0.5176	1.2472	-0.3372	0	0	0	0	UNC119B	gi|122937500|ref|NP_001074002.1|	251	0	0	1	0	1	2	-0.086	-0.0999	1	0.819086	0.738012	UNC119B	gi|122937500|ref|NP_001074002.1|	0	0	1	3	0	1	0.415	0.5176	1	0.774913	0.899139	UNC119B	gi|122937500|ref|NP_001074002.1|	0	0	1	0	2	6	0.925	1.2472	1	0.62414	0.930086	UNC119B	gi|122937500|ref|NP_001074002.1|
-1.7658	-0.3949	-0.3935	0.0902	0	0	0	0	RTF1	gi|195976782|ref|NP_055953.3|	710	1	4	0	0	0	1	-1.346	-1.7658	0.8084	0.907123	0.290298	RTF1	gi|195976782|ref|NP_055953.3|	1	4	0	0	3	2	-0.235	-0.3949	1	0.892744	0.725923	RTF1	gi|195976782|ref|NP_055953.3|	1	4	0	0	2	4	-0.23	-0.3935	1	0.904374	0.659898	RTF1	gi|195976782|ref|NP_055953.3|
1.7274	1.3925	0.0073	-0.0169	0	0	0	0	RAD23A	gi|392996949|ref|NP_001257291.1|	362	0	0	1	7	0	6	1.22	1.7274	0.909383	0.381601	0.915864	RAD23A	gi|392996949|ref|NP_001257291.1|	0	0	1	0	0	7	0.996	1.3925	1	0.560677	0.957272	RAD23A	gi|392996949|ref|NP_001257291.1|	0	0	1	2	0	1	0.006	0.0073	1	0.867536	0.760992	RAD23A	gi|392996949|ref|NP_001257291.1|
-0.4901	-0.1548	-0.3267	1.2302	0	0	0	0	RAB1B	gi|13569962|ref|NP_112243.1|	201	0	0	0	0	1	0	-0.412	-0.4901	1	0.86507	0.648069	RAB1B	gi|13569962|ref|NP_112243.1|	0	0	0	1	0	0	-0.131	-0.1548	1	0.871703	0.784026	RAB1B	gi|13569962|ref|NP_112243.1|	0	0	0	0	0	0	-0.281	-0.3267	1	0.899384	0.67855	RAB1B	gi|13569962|ref|NP_112243.1|
-1.0711	0.0662	-0.1716	-0.9074	0	0	0	0	SF3B14	gi|7706326|ref|NP_057131.1|	125	2	0	0	0	1	0	-0.823	-1.0711	1	0.901601	0.487952	SF3B14	gi|7706326|ref|NP_057131.1|	2	0	0	1	0	3	0.045	0.0662	1	0.846159	0.830107	SF3B14	gi|7706326|ref|NP_057131.1|	2	0	0	1	1	3	-0.121	-0.1716	1	0.885785	0.719775	SF3B14	gi|7706326|ref|NP_057131.1|
0.324	0.4169	1.8242	0.7536	0	0	0	0	GMPS	gi|4504035|ref|NP_003866.1|	693	0	1	0	0	2	3	0.235	0.324	1	0.745956	0.81637	GMPS	gi|4504035|ref|NP_003866.1|	0	1	0	2	0	2	0.324	0.4169	1	0.792758	0.886734	GMPS	gi|4504035|ref|NP_003866.1|	0	1	0	0	3	9	1.182	1.8242	0.925314	0.460411	0.943159	GMPS	gi|4504035|ref|NP_003866.1|
-0.5754	-0.2219	0.5898	0.3062	0	0	0	0	SF3B5	gi|13775200|ref|NP_112577.1|	86	0	1	0	1	0	0	-0.486	-0.5754	1	0.873053	0.625158	SF3B5	gi|13775200|ref|NP_112577.1|	0	1	0	0	1	0	-0.188	-0.2219	1	0.878136	0.768852	SF3B5	gi|13775200|ref|NP_112577.1|	0	1	0	2	3	0	0.417	0.5898	1	0.776844	0.868174	SF3B5	gi|13775200|ref|NP_112577.1|
1.0809	1.3428	0.6302	-0.515	0	0	0	0		gi|39812492|ref|NP_945327.1|	590	0	0	1	0	1	8	0.765	1.0809	1	0.563168	0.897928		gi|39812492|ref|NP_945327.1|	0	0	1	3	0	5	0.941	1.3428	1	0.574073	0.956188		gi|39812492|ref|NP_945327.1|	0	0	1	1	1	5	0.478	0.6302	1	0.769463	0.87332		gi|39812492|ref|NP_945327.1|
0.5697	0.1211	0.7968	-0.0572	0	0	0	0	A2M	gi|66932947|ref|NP_000005.2|	1474	0	0	0	0	2	4	0.412	0.5697	1	0.692991	0.851014	A2M	gi|66932947|ref|NP_000005.2|	0	0	0	2	1	0	0.094	0.1211	1	0.838393	0.840914	A2M	gi|66932947|ref|NP_000005.2|	0	0	0	0	0	5	0.559	0.7968	1	0.734805	0.893569	A2M	gi|66932947|ref|NP_000005.2|
0.8616	1.3863	1.1858	0.6258	0	0	0	0	DCP1A	gi|291327466|ref|NP_060873.4|	582	0	0	1	0	0	6	0.642	0.8616	1	0.620765	0.882068	DCP1A	gi|291327466|ref|NP_060873.4|	0	0	1	1	0	7	1.094	1.3863	1	0.560672	0.957273	DCP1A	gi|291327466|ref|NP_060873.4|	0	0	1	0	1	7	0.935	1.1858	1	0.64007	0.926701	DCP1A	gi|291327466|ref|NP_060873.4|
1.4261	0.1048	-0.0802	-0.4012	0	0	0	0	DAW1	gi|32189425|ref|NP_849143.1|	415	0	0	0	9	0	2	0.98	1.4261	1	0.467043	0.91238	DAW1	gi|32189425|ref|NP_849143.1|	0	0	0	1	0	2	0.087	0.1048	1	0.84103	0.837375	DAW1	gi|32189425|ref|NP_849143.1|	0	0	0	0	2	0	-0.064	-0.0802	1	0.876718	0.741808	DAW1	gi|32189425|ref|NP_849143.1|
[truncated: 266 more rows]
[truncated: 11 more columns]

## Sheet: qspec_results_criteria_Zscore
Supplemental Table 3. Proteins that have a z-score greater than 2 in at least one histone and WDR76 purifications.
[truncated: 165 more rows]
[truncated: 3 more columns]

## Sheet: qspec_results_criteria_Z_fold
Supplemental Table 3. Proteins in WDR76 purifications with a Z-score greater than 2 and a log2(fold change) less than 0.05 (colored in green).
[truncated: 1,451 more rows]
[truncated: 17 more columns]

[truncated: 1 more sheets: Relative Abundance]
