# Supplementary material for: WDR76 Co-Localizes with Heterochromatin Related Proteins and Rapidly Responds to DNA Damage
Source: PLoS One. 2016 Jun 1;11(6):e0155492. doi: 10.1371/journal.pone.0155492 (PMC4889050; doi:10.1371/journal.pone.0155492)
Supplement: S4 Table — (XLSX) [file pone.0155492.s017.xlsx]

## Sheet: Pathways enrichment
Supplemental Table 4. Pathways analysis.
		Number of proteins	p-value	-log2(pvalue)
Mismatch repair		7	6.7e-08	23.8313
Nucleotide excision repair		8	1.9e-07	22.3275
DNA replication		5	0.00042	11.2173
Tight junction		7	0.002	8.96578
Homologous recombination		4	0.0026	8.58727
Non-homologous end-joining		3	0.0072	7.11779
Spliceosome		6	0.0081	6.94786
Valine,leucine and isoleucin degradation		3	0.071	3.81604

## Sheet: Pathways separation
Supplemental Table 4. Pathways separations.
	Proteins with a z>=2 and a FDR<0.05
Zstatistic	FDRup	NCBI_Gene
-3.0872	0.881747	2014-09-02			3.554	0.048159	RFC1	4.37605	3.554
-0.0239	0.837732	2014-09-06			7.2045	1e-06	MSH2	19.9316	7.2045
-0.6929	0.8954	2014-09-07			3.7247	0.036042	MSH3	4.79418	3.7247
1.4397	0.503364	2014-09-07			6.6799	1e-05	RPA1	16.6096	6.6799
0.5289	0.745887	2014-09-08			5.6603	0.000327	RPA2	11.5784	5.6603
-1.2255	0.911573	2014-09-09			6.0904	8.3e-05	RPA3	13.5565	6.0904
-0.381	0.87516	2014-09-11
-0.0572	0.842417	A2M
-1.5054	0.91315	AAR2
-0.1856	0.856932	AATF
-6.9109	0.830481	ABCF1
2.0046	0.33551	ACAA2
2.2326	0.273857	ACADVL
0.2771	0.792975	ACLY
3.1145	0.096438	ACTBL2
-4.1863	0.85759	ACTC1
25.0081	0	ACTG1
-0.6041	0.89045	ACTL6A
2.3745	0.237716	ACTN1			4.4095	0.008891	DDB1	6.81344	4.4095
2.8663	0.135142	ACTN4			6.0623	9.2e-05	XPC	13.408	6.0623
0.5079	0.749004	ACTR10			4.9687	0.002311	CETN2	8.75727	4.9687
-0.8382	0.902071	ACTR1A			4.7082	0.00448	RAD23B	7.80229	4.7082
0.263	0.79553	ACTR1B
1.2164	0.570238	ACTR2
1.7048	0.423863	ACTR3
0.2606	0.79553	ACTR5
0.1464	0.814751	ACTR6
0.1295	0.817003	ACTR8
0.8041	0.682316	ADAR
2.6038	0.18611	ADD1
0.4896	0.753618	ADD2
1.281	0.552666	ADNP
-0.3947	0.876377	AGTPBP1
-5.0243	0.845643	AHCYL1
0.4968	0.752089	AHNAK			XRCC5	15.9498	0	XRCC5
1.3476	0.532644	AIMP1			XRCC6	10.9219	0	XRCC6
0.8683	0.667187	AIMP2			PRKDC	24.0505	0	PRKDC
-0.3612	0.873288	ALDH7A1			PARP1	10.802	0	PARP1
-2.5158	0.896814	ALDOA
-1.1166	0.909909	ALDOC
-1.4668	0.913151	ALYREF
-0.9218	0.904971	AMOT
3.4132	0.061021	ANAPC1
-0.2225	0.860798	ANAPC16
1.989	0.339788	ANAPC2
-0.0086	0.835803	ANAPC4
0.9102	0.655545	ANAPC5
2.1554	0.293833	ANAPC7
-0.4159	0.87757	ANKFY1
-0.0639	0.843331	ANKRD17
0.9419	0.64765	ANKRD28
-14.7399	0.812945	ANP32A
-14.0821	0.813791	ANP32B
-11.6821	0.817095	ANP32E
1.264	0.557081	AP1B1
0.4144	0.768444	AP1M1
0.7654	0.691535	AP2A1
-0.7567	0.898635	AP2A2
0.9553	0.643663	AP2B1
0.4946	0.752089	AP2M1
2.1445	0.297909	AP3B1
-2.2479	0.903321	AP3D1
-0.3965	0.876377	AP3M1
-3.0275	0.883324	APEX1
0.2471	0.798051	API5
3.0016	0.11292	APOBEC3C
-0.4527	0.88044	AQR
-1.428	0.913089	ARCN1
-0.474	0.882089	ARF3
1.7678	0.40583	ARHGEF2
0.5667	0.737946	ARHGEF7
1.0162	0.627467	ARID1A
-0.2413	0.862296	ARID1B
1.34	0.53488	ARID2
0.101	0.821408	ARID4B
1.0601	0.615072	ARPC3
0.9528	0.643661	ARPC4
-1.4716	0.913155	ARPC5
-0.4807	0.882627	ARPC5L
-1.1736	0.910822	ARRB2
-0.2221	0.860798	ASCC3
-0.381	0.87516	ASH2L
1.8915	0.36802	ASUN
0.9762	0.637634	ATAD5
-1.2464	0.911846	ATF7IP
0.3574	0.778313	ATM
6.294	4.2e-05	ATP1A1
-1.2124	0.911375	ATXN2L
0.2368	0.800537	BAG5
2.2207	0.277806	BASP1
1.3082	0.543796	BAZ1A
1.6246	0.448821	BAZ1B
-0.8544	0.902637	BCAS2
-2.2967	0.902128	BCCIP
0.762	0.693357	BCL7A
2.6039	0.18611	BCLAF1
0.2658	0.79553	BCOR
0.2067	0.80541	BLM
1.123	0.598243	BOD1L1
0.5628	0.737945	BOP1
-0.2728	0.865207	BPTF
3.0386	0.107222	BRD2
-2.4166	0.89926	BRD3
-1.1793	0.910939	BRD4
2.2603	0.266039	BRD7
-0.6117	0.890891	BRD8
0.2313	0.800538	BRE
-0.408	0.876977	BRIX1
0.267	0.794257	BRMS1L
0.3945	0.772725	BRPF1
-0.285	0.86662	BRPF3
-0.9846	0.906766	BTF3
-3.0854	0.881943	BTF3
-3.5299	0.870777	BTF3L4
-0.3212	0.870036	BUB3
0.2531	0.796795	BYSL
-2.8165	0.888918	BZW1
-1.5461	0.913068	BZW2
-0.3876	0.875772	C11orf31
-8.6826	0.822564	C11orf58
-3.7317	0.866437	C12orf43
-0.0803	0.845136	C12orf45
2.2187	0.277805	C14orf166
-1.0608	0.908659	C17orf49
-1.0505	0.908486	C17orf49
-1.7635	0.911569	C17orf85
0.3764	0.775536	C18orf25
-0.7505	0.898295	C19orf43
5.8021	0.00021	C1QBP
-1.3796	0.912929	C21orf33
-0.0684	0.843332	CABIN1
-0.7872	0.899949	CACYBP
4.0512	0.019168	CAD
8.0744	0	CALM3
1.6015	0.455644	CALR
2.6135	0.182916	CAMK2D
-0.1087	0.847788	CAMK2G
0.6637	0.716329	CAND1
0.5275	0.745887	CAP1
1.8939	0.368025	CAPRIN1
0.3035	0.789079	CAPZA1
-0.9749	0.906555	CAPZA2
0.7558	0.693355	CAPZB
0.8233	0.676694	CARS
-0.438	0.879311	CBLL1
3.7187	0.036039	CBX1
8.1497	0	CBX3
-0.4153	0.87757	CBX4
11.1627	0	CBX5
0.286	0.791685	CBX8
1.4099	0.512406	CCAR1
-0.2428	0.862296	CCAR2
0.6311	0.723127	CCDC132
-0.9244	0.904971	CCDC22
-0.8649	0.902914	CCDC82
-0.4719	0.882089	CCDC86
-0.1441	0.852055	CCDC97
-1.8699	0.910269	CCNL2
5.7553	0.000242	CCT2
3.8851	0.026511	CCT3
2.3378	0.246983	CCT4
4.6528	0.005087	CCT5
4.2783	0.011976	CCT6A
2.4907	0.211037	CCT7
1.9695	0.346247	CCT8
1.1525	0.589708	CD2AP
-2.3958	0.899811	CD2BP2
-1.401	0.912994	CD3EAP
1.1156	0.600365	CDC16
1.5497	0.471576	CDC23
0.6013	0.729795	CDC26
0.6426	0.72144	CDC27
-0.1337	0.851216	CDC37
-0.4432	0.879878	CDC42BPB
-2.1217	0.906024	CDC5L
-1.0038	0.907373	CDC73
-0.4709	0.882089	CDCA5
2.4204	0.22684	CDK1
-2.5786	0.895269	CDK11B
1.8699	0.374629	CDK2AP1
-0.4349	0.87931	CDKN2AIP
-1.7307	0.911949	CEBPZ
-0.0751	0.844238	CECR2
2.0369	0.327013	CELF1
0.1401	0.814751	CELF2
1.3528	0.530403	CENPB
-0.3607	0.873288	CENPV
-0.4706	0.882089	CEP170
4.9687	0.002311	CETN2
-2.715	0.891719	CFDP1
-1.1321	0.910187	CFL1
0.321	0.785106	CHAF1B
2.5222	0.202518	CHAMP1
0.0367	0.829827	CHD1
-0.4093	0.876978	CHD1L
0.9914	0.633585	CHD2
1.347	0.532643	CHD3
-3.4012	0.873974	CHD4
2.8223	0.143152	CHD7
1.5109	0.482948	CHD8
0.356	0.779689	CHD9
0.5384	0.742735	CHERP
1.2313	0.565866	CHTOP
0.3631	0.778313	CIRBP
-0.5292	0.885732	CIZ1
0.0324	0.830842	CKAP2
-1.5953	0.912905	CKAP5
0.7267	0.700564	CKB
1.6033	0.455646	CKMT1A
0.7756	0.689707	CLASP2
-0.3865	0.875162	CLASP2
0.8282	0.676697	CLINT1
-0.7162	0.896523	CLTA
-4.6578	0.850248	CLTC
-0.3991	0.876378	CMAS
-0.3812	0.87516	CMTR1
2.0785	0.3165	CNBP
2.1669	0.291814	CNOT1
0.6286	0.723126	CNOT10
0.0395	0.829826	CNOT11
0.0511	0.827771	CNOT2
-0.9311	0.90521	CNOT3
-0.4816	0.882627	COA6
0.5782	0.73471	COG1
0.3149	0.786439	COG2
2.0077	0.335516	COG3
-0.4001	0.876378	COG8
1.121	0.598243	COIL
0.8372	0.67481	COMMD3-BMI1
-0.7437	0.897951	COPA
2.6273	0.179759	COPB1
0.1594	0.812466	COPB2
1.3339	0.537114	COPE
1.4	0.516924	COPG1
1.4297	0.507895	COPG2
0.0887	0.822489	COPS2
1.4109	0.512408	COPS3
-0.1546	0.853709	COPS4
-0.5031	0.884205	COPS8
-0.118	0.849516	COPZ1
-2.7497	0.890721	CORO1C
0.9187	0.653581	COX6B1
3.4057	0.061764	CPSF1
2.519	0.204213	CPSF2
0.6064	0.72814	CPSF3
-5.4497	0.841055	CPSF6
2.6779	0.170506	CPSF7
2.5884	0.189329	CPT2
3.2133	0.083606	CPVL
-0.5759	0.889091	CREBBP
-1.1982	0.911164	CRKL
5.5639	0.00044	CSE1L
-8.4602	0.823361	CSNK2A1
-9.5968	0.819934	CSNK2A2
-7.9513	0.825436	CSNK2B
1.6121	0.453371	CSTF1
-0.4045	0.876976	CSTF2
1.7416	0.412574	CSTF2T
0.6337	0.723127	CSTF3
-0.0123	0.836771	CTBP1
-5.3174	0.842411	CTCF
4.6196	0.005466	CTNNA1
-2.142	0.905569	CTNNBL1
-0.1805	0.856137	CTPS1
0.1738	0.810147	CTR9
-2.6118	0.894488	CTTN
0.7572	0.693356	CUL4B
0.9103	0.655545	CUTA
-0.5125	0.88472	CUX1
-2.5149	0.896814	CWC15
1.5266	0.478401	CWC27
0.1375	0.815881	CXXC1
-0.1279	0.85037	CYCS
0.8836	0.661394	CYFIP1
0.7221	0.702348	CYFIP2
-0.0186	0.836772	DARS
-0.4012	0.876378	DAW1
0.7203	0.702348	DAXX
-0.3144	0.869366	DAZAP1
4.5522	0.006411	DBN1
-0.6927	0.8954	DBT
1.9408	0.354912	DCAF7
0.6258	0.724807	DCP1A
1.0677	0.612987	DCTN1
-1.5552	0.913047	DCTN2
1.3751	0.523672	DCTN4
-5.8315	0.837625	DCTPP1
4.4095	0.008891	DDB1
2.6023	0.186109	DDB2
4.0381	0.019756	DDX1
-2.213	0.904146	DDX17
-0.5076	0.884719	DDX18
0.7096	0.705891	DDX20
0.7129	0.704123	DDX21
-0.4857	0.883158	DDX23
2.8735	0.133836	DDX24
-0.0778	0.844239	DDX27
1.0657	0.612985	DDX39A
-1.0312	0.907947	DDX39B
-0.0805	0.845136	DDX3X
0.3841	0.774135	DDX41
-3.9842	0.861278	DDX42
-1.3687	0.912855	DDX46
-3.063	0.882534	DDX47
-1.0074	0.907374	DDX5
0.0741	0.824626	DDX50
4.1748	0.014976	DDX52
-0.431	0.878737	DDX54
-0.4743	0.882089	DDX55
0.9801	0.637636	DDX6
1.2639	0.557081	DECR1
-22.1802	0.80841	DEK
0.5279	0.745887	DENR
-3.3515	0.875072	DHX15
-6.806	0.831064	DHX16
-1.8647	0.910374	DHX37
-0.3923	0.875773	DHX38
0.0315	0.830842	DHX57
-2.0822	0.906759	DHX8
5.9297	0.00014	DHX9
-3.5739	0.869916	DIDO1
-8.6424	0.822697	DIEXF
-0.4264	0.878735	DIMT1
-0.3523	0.87265	DIP2B
0.8312	0.674807	DKC1
3.7336	0.035072	DLD
1.3841	0.521426	DLG1
0.5228	0.745886	DLST
-0.5131	0.88472	DMAP1
6.5647	1.6e-05	DNAJA1
6.1248	7.3e-05	DNAJA2
-1.2151	0.911475	DNAJC21
-0.0295	0.838685	DNAJC8
-0.4489	0.880439	DNAJC9
0.9367	0.647647	DNM1L
4.3823	0.009509	DNM2
-1.1747	0.910822	DNMT1
-0.4018	0.876379	DNTTIP1
0.9355	0.649634	DOCK7
0.2583	0.796794	DPF1
-1.7939	0.911233	DPF2
3.1169	0.095398	DPY30
0.9042	0.657503	DPYSL2
0.5516	0.741147	DPYSL3
0.8915	0.65945	DR1
0.1962	0.806607	DRAP1
-0.1387	0.851217	DRG1
-1.2025	0.91127	DSCR3
5.4457	0.000627	DSP
-0.4048	0.876976	DST
0.3296	0.783765	DUT
-2.871	0.887514	DVL2
-1.6904	0.91228	DYNC1H1
2.9901	0.114079	DYNC1I2
1.9883	0.341944	DYNC1LI1
-1.0712	0.908993	DYNC1LI2
0.1545	0.812466	DYNLL1
1.8888	0.370227	DYNLL2
1.9452	0.352735	DYNLRB1
-2.0956	0.906468	DYNLT1
1.3573	0.528157	DYNLT3
-0.4194	0.878155	EBNA1BP2
2.437	0.223276	ECHS1
1.9933	0.339796	ECI1
0.9841	0.635613	EDC3
4.4826	0.007628	EDC4
3.2327	0.080829	EEA1
-0.0999	0.846912	EED
-2.0056	0.908138	EEF1A1
-2.1103	0.906173	EEF1A2
-2.2274	0.903819	EEF1B2
-2.703	0.891918	EEF1D
0.2925	0.790386	EEF1E1
-2.5603	0.895658	EEF1G
-2.948	0.885513	EEF2
-9.6037	0.819918	EFTUD2
-0.4441	0.879878	EHMT1
0.3231	0.785106	EIF1
-5.0973	0.844774	EIF1AX
-1.251	0.911848	EIF2B2
-2.2421	0.903488	EIF2B3
-0.0395	0.83963	EIF2B4
-0.014	0.836771	EIF2B4
-5.165	0.844016	EIF2B5
-2.4636	0.898142	EIF2S1
-0.5191	0.885228	EIF2S2
-2.9534	0.885313	EIF2S3
0.4118	0.768444	EIF3A
0.631	0.723127	EIF3B
-1.6942	0.912281	EIF3C
-0.9301	0.905209	EIF3D
2.1476	0.295864	EIF3E
1.9848	0.341941	EIF3F
-0.8956	0.903977	EIF3G
1.7924	0.399102	EIF3H
2.6696	0.172028	EIF3I
2.2466	0.269936	EIF3K
0.9434	0.64765	EIF3L
1.7655	0.405827	EIF3M
-3.5392	0.870604	EIF4A1
0.9563	0.643663	EIF4A2
4.4914	0.007498	EIF4A3
-2.2901	0.902301	EIF4B
-0.2659	0.864489	EIF4G1
-0.6791	0.894627	EIF4H
-3.2218	0.878261	EIF5
-2.2325	0.903654	EIF5A
-4.7927	0.848432	EIF5B
0.2932	0.790386	EIF6
0.515	0.749005	ELAVL1
-0.5577	0.887685	ELMSAN1
-1.1486	0.910451	ENO1
-0.7524	0.898296	EP300
2.6988	0.165984	EP400
5.0257	0.001973	EPB41L2
0.9751	0.637633	EPB41L2
1.1674	0.585412	EPDR1
1.7441	0.412578	EPRS
-0.9212	0.904971	EPS15L1
-0.539	0.886719	ERCC6
1.0744	0.610895	ERH
2.017	0.333385	ERP29
-1.6525	0.912562	ESD
0.6594	0.716328	EWSR1
1.4181	0.51015	EXOC1
3.6606	0.040126	EXOC2
2.783	0.150056	EXOC3
1.5285	0.478402	EXOC4
1.1197	0.598242	EXOC5
0.7842	0.687871	EXOC6
0.1869	0.807795	EXOC6B
1.3109	0.543797	EXOC7
-1.4128	0.913047	EXOC8
-2.4562	0.89833	EXOSC10
-0.1228	0.849517	EXOSC2
0.2758	0.792975	EXOSC3
0.2685	0.794257	EXOSC4
0.7384	0.698775	EXOSC5
-1.3518	0.912769	EXOSC6
-0.4655	0.881545	EXOSC7
-0.7651	0.898971	EXOSC8
-0.9216	0.904971	EXOSC9
-0.4607	0.880996	EYA4
1.4442	0.503371	EZH2
2.4852	0.211028	EZR
0.1936	0.806607	FAM115A
0.8575	0.669103	FAM207A
-0.0539	0.841496	FAM208A
-0.0653	0.843331	FAM21A
0.0332	0.830842	FAM21B
-0.3641	0.873289	FAM21C
2.1608	0.29384	FAM98A
-1.8215	0.910962	FAM98B
-1.9323	0.909382	FANCD2
2.612	0.184513	FANCI
-0.3229	0.870037	FARSB
-0.629	0.892182	FASN
6.3986	2.9e-05	FBL
-0.4923	0.883684	FBXL19
-0.3557	0.872651	FEN1
1.3245	0.539344	FERMT2
-0.4353	0.87931	FHL1
-0.5359	0.886228	FHOD1
-2.7692	0.890321	FIP1L1
1.5428	0.473852	FKBP15
0.2431	0.799298	FKBP3
1.3318	0.537113	FLII
-13.4242	0.81475	FLNA
3.8728	0.027283	FLNB
3.4292	0.059555	FLNB
0.1314	0.817003	FNBP4
0.1228	0.818116	FOXC1
-0.4025	0.876976	FOXK2
0.757	0.693355	FTSJ3
0.2569	0.796794	FUBP1
1.6273	0.448823	FUBP3
-4.6251	0.850773	FUS
1.324	0.539343	FXR1
0.883	0.663334	FXR2
-1.6872	0.912342	G3BP1
0.8223	0.678578	G3BP2
2.8587	0.136456	GANAB
-13.8288	0.81415	GAPDH
-2.1033	0.906321	GAR1
-0.1645	0.854526	GATAD1
-0.5318	0.886227	GATAD2A
-0.6602	0.893832	GATAD2B
-0.2376	0.862295	GBF1
3.2891	0.073755	GCN1L1
1.6336	0.446549	GDI2
-0.0637	0.842419	GEMIN2
-0.0926	0.846028	GEMIN4
0.3133	0.786439	GEMIN5
-0.0588	0.842418	GGH
-0.0885	0.846028	GIGYF2
0.5515	0.741147	GIT1
0.4296	0.765547	GLO1
-0.3202	0.870036	GLTSCR1
-1.0196	0.907759	GLYR1
0.7536	0.695171	GMPS
-0.6925	0.8954	GNB2L1
-2.7526	0.890721	GNL1
-0.0222	0.837732	GNL3
-2.3864	0.900176	GNPNAT1
1.6995	0.426129	GOT2
-2.0737	0.906903	GPALPP1
-2.2802	0.902645	GPC4
0.0231	0.83185	GPI
-4.3079	0.855567	GPKOW
-0.6092	0.89089	GPX1
1.1009	0.604593	GRN
-4.4887	0.852741	GRWD1
-0.2194	0.86004	GSE1
-0.8661	0.902914	GTF2A1
-3.6433	0.868232	GTF2E1
-3.4385	0.873071	GTF2E2
-3.4037	0.873792	GTF2F1
-3.3306	0.875626	GTF2F2
0.9835	0.635612	GTF2I
4.7293	0.004241	GTF3C1
-0.373	0.874542	GTF3C2
2.0178	0.333385	GTF3C3
2.5664	0.194219	GTF3C4
1.8141	0.392395	GTF3C5
-1.168	0.910702	H1FX
0.2334	0.800537	H2AFX
2.2168	0.277802	H2AFY
2.0907	0.312329	H2AFZ
2.569	0.192575	H3F3B
4.6104	0.005665	HADHA
2.4713	0.21449	HADHB
0.9922	0.633585	HBS1L
-7.6581	0.82674	HCFC1
1.8281	0.387936	HDAC1
-3.1067	0.881355	HDAC2
-3.6653	0.867736	HDGF
1.5494	0.471576	HDGFRP2
-5.0527	0.845292	HDGFRP3
-0.0456	0.840567	HDLBP
0.8962	0.659453	HEATR1
8.3398	0	HELLS
-0.5852	0.889549	HEXIM1
-0.3843	0.875161	HGS
0.6432	0.719743	HIRA
-3.9963	0.860992	HIRIP3
-0.0987	0.846912	HIST1H1C
-0.3463	0.872007	HIST1H2BA
3.1947	0.085492	HIST1H2BD
2.8055	0.145888	HIST1H2BJ
3.1103	0.096434	HIST1H2BK
2.8403	0.139105	HIST1H2BO
2.805	0.145887	HIST1H3D
5.5678	0.00043	HIST2H2AA4
1.823	0.387926	HIST2H2AB
3.8819	0.026896	HIST2H3D
6.5846	1.5e-05	HIST2H4B
-0.7916	0.89995	HIST3H2A
2.6027	0.18611	HK1
2.3011	0.256428	HLTF
-0.1885	0.856932	HMG20A
-5.9217	0.836898	HMGA1
-2.4711	0.897954	HMGA1
0.0858	0.823561	HMGA2
-32.5134	0.807851	HMGB1
-5.2676	0.842882	HMGB2
-7.2939	0.828493	HMGB3
-0.8178	0.901189	HMGN1
-1.1276	0.91005	HMGN5
-0.3847	0.875161	HMGXB4
5.0913	0.001682	HNRNPA0
-2.4602	0.89833	HNRNPA1
2.0398	0.327016	HNRNPA2B1
2.1386	0.299952	HNRNPA3
5.1221	0.001551	HNRNPAB
6.8416	6e-06	HNRNPC
2.9637	0.118822	HNRNPC
5.3885	0.00073	HNRNPD
3.4922	0.053285	HNRNPD
3.8583	0.028071	HNRNPDL
3.0603	0.103902	HNRNPF
-1.9891	0.908398	HNRNPH1
1.8734	0.374634	HNRNPH2
1.5057	0.485223	HNRNPH3
-6.0527	0.835917	HNRNPK
0.1772	0.808976	HNRNPL
-7.8608	0.825829	HNRNPLL
4.0956	0.017492	HNRNPM
2.5102	0.205905	HNRNPR
-5.8291	0.837686	HNRNPU
3.388	0.063269	HNRNPUL1
1.8205	0.390164	HNRNPUL2
-0.0464	0.840567	HP1BP3
4.3699	0.009833	HSD17B10
-3.407	0.873792	HSP90AA1
-4.1671	0.857983	HSP90AB1
3.156	0.090348	HSP90B1
14.6983	0	HSPA1A
1.4556	0.498835	HSPA2
2.6245	0.181341	HSPA4
3.597	0.044571	HSPA4L
8.3054	0	HSPA5
0.5898	0.73308	HSPA6
12.3452	0	HSPA8
8.9226	0	HSPA9
13.3593	0	HSPD1
2.468	0.216236	HSPH1
-4.4484	0.85331	HTATSF1
0.5012	0.750551	HUWE1
2.2002	0.28177	IARS
2.3053	0.254519	IDH3A
0.9865	0.635614	IGF2BP1
-2.4539	0.898517	IK
1.405	0.514667	ILF2
0.9281	0.651611	ILF3
0.5413	0.742735	IMPDH2
0.2347	0.800537	INO80
0.2601	0.79553	INO80B
0.8101	0.68045	INO80E
2.399	0.232247	INTS1
-0.5107	0.884719	INTS2
-2.0347	0.907602	INTS3
1.2152	0.570236	INTS4
1.5004	0.485216	INTS5
1.0365	0.621294	INTS6
0.5362	0.744316	INTS7
0.2792	0.792975	IPO5
1.0015	0.631553	IQGAP1
-0.0053	0.835803	IRF2BP1
2.5886	0.189329	IRS4
-0.1001	0.846912	ISL2
-1.0051	0.907373	ITCH
0.4495	0.761137	ITSN2
-3.7327	0.866277	IWS1
-0.4208	0.878156	JADE3
0.1358	0.815881	JMJD6
0.2331	0.800538	KANSL2
-1.6837	0.912341	KANSL3
0.8757	0.665264	KARS
0.2653	0.79553	KAT7
-0.4616	0.880997	KCTD15
4.6552	0.005088	KDM1A
0.0125	0.832851	KDM1B
-0.8923	0.903976	KDM3B
0.3576	0.778313	KDM6A
0.7145	0.704123	KHDRBS1
-4.9567	0.84645	KHSRP
0.3004	0.789079	KIAA0368
1.6069	0.453366	KIAA1429
2.6072	0.184508	KIF11
1.7868	0.399095	KIF18B
-0.3627	0.873288	KIF20A
-0.3811	0.87516	KIF20B
-0.4383	0.879311	KIF22
0.2871	0.791685	KIF23
-0.2371	0.862295	KIF4A
-0.4206	0.878155	KIFC1
-2.7976	0.88952	KLHDC4
0.6506	0.718039	KMT2A
-2.0156	0.908006	KMT2B
1.0361	0.621294	KMT2D
-0.7486	0.898295	KNOP1
-0.7576	0.898636	KPNA1
-2.3737	0.900357	KPNA2
-0.2553	0.863764	KPNA3
0.5356	0.744316	KPNA4
-0.448	0.880439	KPNA6
-0.4853	0.883158	KPNB1
-0.2296	0.86155	KRI1
0.4904	0.753618	KRR1
-19.1081	0.809665	KRT1
-19.169	0.809616	KRT10
-8.9473	0.821684	KRT14
-4.0948	0.859186	KRT16
8.2476	0	KRT18
8.0002	0	KRT19
-17.4071	0.811035	KRT2
-4.3682	0.854598	KRT5
-6.8191	0.830979	KRT6A
-0.3816	0.87516	KRT6B
-0.3839	0.875161	KRT6C
12.0237	0	KRT8
-17.4347	0.811017	KRT9
1.7034	0.42386	KTN1
0.5749	0.736332	L3MBTL2
0.0124	0.832851	L3MBTL3
0.5107	0.749005	LARP1
-0.2617	0.864488	LARP7
3.0374	0.107221	LARS
-0.6339	0.892184	LDHB
-2.9822	0.884515	LENG8
-2.236	0.903654	LEO1
0.5105	0.749005	LEPRE1
-0.1122	0.848656	LGALS3BP
3.4647	0.056006	LIG3
-0.5826	0.889549	LIG4
2.8973	0.129971	LMNA
6.1664	6.5e-05	LMNB1
3.9114	0.025392	LONP1
8.0177	0	LRPPRC
-1.9802	0.908653	LRRC47
0.6153	0.726477	LRWD1
-0.4169	0.87757	LSM2
0.4139	0.768444	LSM3
-0.4145	0.877569	LSM4
-0.8866	0.903717	LUC7L
-0.9594	0.906122	LUC7L2
-0.1715	0.855335	LUC7L3
-0.4571	0.880995	LYAR
2.3776	0.23772	MACF1
0.3127	0.786439	MAGED2
5.1969	0.001264	MAP1B
-0.3797	0.87516	MAP1S
-1.4822	0.913158	MAP4
2.516	0.204208	MAPRE1
2.2075	0.27978	MARCKS
-0.5504	0.887205	MARS
1.1641	0.58541	MATR3
0.0069	0.833843	MAX
0.6836	0.711145	MAZ
-0.5398	0.886719	MBD2
0.6381	0.721439	MBNL1
0.0779	0.824626	MCM2
-1.8745	0.91027	MCM3
2.5461	0.197512	MCM4
-0.916	0.904729	MCM5
1.8524	0.381272	MCM6
2.8228	0.141786	MCM7
-0.6202	0.891757	MCRS1
-0.4576	0.880995	MCTS1
-0.4662	0.881545	MDC1
2.6823	0.168987	MDH2
4.3253	0.010859	MDN1
1.4498	0.501104	MED1
1.0425	0.619224	MED12
0.9089	0.655544	MED14
0.0599	0.82673	MED16
-0.0041	0.835803	MED19
0.6584	0.716327	MED23
2.1816	0.28778	MED24
-0.36	0.873288	MED25
0.213	0.804204	MED27
0.5579	0.73955	MED4
0.2298	0.800538	MEN1
-0.3538	0.872651	MFAP1
0.0526	0.827771	MGMT
-0.3964	0.876377	MICU1
-0.063	0.842419	MICU2
0.7867	0.686025	MIF
1.1962	0.576767	MINA
-4.1341	0.858513	MKI67
-0.5028	0.884205	MLLT4
0.8394	0.672912	MPG
1.7016	0.42613	MRE11A
0.1734	0.810147	MRGBP
0.9134	0.655546	MRPL12
0.4872	0.753618	MRPS17
1.1013	0.604593	MRPS25
1.503	0.48522	MRPS26
0.5499	0.741147	MRPS27
1.6645	0.437463	MRPS31
0.2577	0.796794	MRPS34
1.0736	0.610895	MRPS9
-3.4526	0.872713	MRTO4
7.2045	1e-06	MSH2
3.7247	0.036042	MSH3
1.6315	0.446547	MSH6
2.0935	0.31233	MSN
-1.5173	0.913132	MTA1
-0.0969	0.846911	MTA2
-0.3138	0.869366	MTF2
1.7882	0.399098	MTHFD1
0.5932	0.731442	MTOR
0.3017	0.789079	MYBBP1A
4.4325	0.008451	MYH10
4.1058	0.017226	MYH9
4.361	0.009997	MYL12B
2.828	0.141795	MYL6
1.7942	0.396856	MYO1B
1.5946	0.457921	MZT2A
-5.0413	0.845379	NACA
3.0061	0.111761	NAP1L1
-0.1308	0.850371	NAP1L4
-8.7523	0.822329	NAT10
1.4821	0.492036	NBN
2.978	0.116436	NCAPD2
-1.6353	0.91266	NCAPD3
1.7857	0.399092	NCAPG
-0.3464	0.872007	NCAPG2
3.5665	0.047549	NCAPH
-0.8029	0.900578	NCAPH2
-0.3618	0.873288	NCBP1
0.3402	0.782415	NCKAP1
-38.0896	0.807293	NCL
-1.4576	0.913143	NELFA
-1.3019	0.91238	NELFB
-2.5654	0.895658	NELFE
0.3051	0.787763	NFIC
1.201	0.574593	NFRKB
-0.507	0.884206	NFYC
-1.2082	0.911374	NHP2
0.1415	0.814751	NHP2L1
-0.4544	0.880441	NIP7
0.97	0.63965	NIPBL
3.8042	0.030978	NME1-NME2
-1.9006	0.909838	NMT1
-1.0679	0.908828	NOC2L
0.5717	0.736332	NOC3L
-0.7998	0.900267	NOL10
0.0361	0.829827	NOL8
0.8119	0.68045	NOL9
-1.4137	0.913047	NOLC1
-0.9027	0.904232	NOM1
-2.4337	0.89889	NONO
-2.2143	0.903983	NOP10
-4.0204	0.860568	NOP2
4.4854	0.007497	NOP56
5.8657	0.000174	NOP58
-0.4526	0.88044	NOP9
-0.0205	0.837732	NPLOC4
-12.0848	0.816585	NPM1
-3.5682	0.869917	NPM3
-2.966	0.884914	NRDE2
0.577	0.73471	NRF1
0.0141	0.832851	NSRP1
0.8094	0.680449	NSUN2
-0.4458	0.879879	NSUN5
-6.2182	0.834723	NUCKS1
-0.8682	0.903185	NUDT21
-0.0547	0.841497	NUF2
7.3568	1e-06	NUMA1
1.0427	0.619224	NUP153
0.6958	0.707649	NUP214
-0.8261	0.901487	NVL
-0.0515	0.841496	NXF1
3.6063	0.043996	OGDH
1.7168	0.421607	OGT
3.0801	0.100651	ORC3
-0.1477	0.852885	ORC4
0.2414	0.799298	ORC5
4.3533	0.010165	P4HB
1.5603	0.467017	PA2G4
2.0835	0.314411	PABPC1
2.3007	0.256428	PABPC4
0.5366	0.744316	PAF1
-0.8226	0.90119	PAICS
1.3109	0.543797	PARN
10.802	0	PARP1
1.1823	0.581099	PARP2
-0.1149	0.848656	PATZ1
-1.3857	0.91293	PAXIP1
3.7402	0.034595	PBRM1
1.316	0.541571	PBX2
3.8999	0.025759	PCBP1
3.0055	0.11176	PCBP2
-3.905	0.862734	PCBP2
-0.7531	0.898296	PCID2
2.4675	0.216236	PCNA
-1.2904	0.912312	PDAP1
-1.0516	0.908486	PDCD11
-0.0468	0.840567	PDCD2L
0.3095	0.787763	PDCD5
0.2153	0.802991	PDCD6
-0.1036	0.847787	PDDC1
2.3711	0.239559	PDHB
-0.1328	0.851216	PDIA3
0.1376	0.815881	PDIA4
-0.3935	0.875773	PDIA6
2.1874	0.285771	PDS5A
1.6459	0.442002	PDS5B
-0.9833	0.906765	PEBP1
-3.5705	0.869917	PELO
-0.4239	0.878157	PES1
-0.8343	0.901782	PFKP
-2.7777	0.889921	PFN1
-0.3036	0.868008	PGAM1
-0.1291	0.85037	PGK1
2.9797	0.116437	PGRMC1
0.9474	0.645659	PHAX
-0.7674	0.898972	PHC1
0.469	0.758156	PHC2
-0.9221	0.904971	PHF10
-0.0887	0.846028	PHF12
1.2804	0.552666	PHF14
-0.2209	0.86004	PHF2
0.2512	0.798051	PHF23
0.2736	0.794257	PHF5A
2.5482	0.197516	PHF6
-0.8695	0.903185	PHF8
0.3655	0.776929	PHGDH
-0.0411	0.839631	PHIP
3.4316	0.058826	PICALM
0.6172	0.726478	PIN1
0.4389	0.764086	PIN4
-0.4926	0.883684	PIP4K2A
-0.4078	0.876977	PIP5K1A
-0.3826	0.875161	PKM
-0.0393	0.83963	PLK1
0.6958	0.707649	PLRG1
-0.042	0.840566	PMF1-BGLAP
1.5328	0.476124	PNKP
1.4013	0.516924	POGZ
0.5193	0.74745	POLB
-0.4372	0.87931	POLD1
2.1232	0.304056	POLDIP3
0.7574	0.693356	POLE3
3.3417	0.067957	POLR1A
2.1684	0.291815	POLR1B
0.2152	0.802991	POLR1C
-3.0188	0.883522	POLR1E
3.4618	0.056002	POLR2A
3.5005	0.052622	POLR2B
0.8436	0.672915	POLR2C
1.8559	0.379052	POLR2D
0.7916	0.686027	POLR2E
0.4951	0.752089	POLR2G
0.0589	0.826731	POLR2H
0.2746	0.792975	POLR2I
0.7548	0.695171	POLR3A
-0.4743	0.882089	POLRMT
0.781	0.68787	POP1
0.8005	0.684176	PPAN-P2RY11
-6.4055	0.833462	PPIA
-2.322	0.901605	PPIB
0.1242	0.817004	PPIH
-0.2687	0.865206	PPIL4
-6.2881	0.834207	PPM1G
-3.2456	0.87769	PPP1CA
-0.5231	0.88573	PPP1CB
1.8829	0.372429	PPP1CC
0.5321	0.744315	PPP1R10
0.376	0.775536	PPP1R12A
0.7885	0.686026	PPP1R21
-0.3803	0.87516	PPP1R8
2.3709	0.239559	PPP2CA
2.884	0.131244	PPP2R1A
0.2282	0.801768	PPT1
-7.8887	0.82573	PQBP1
-1.7928	0.911233	PRCC
-0.4361	0.87931	PRDM15
-0.3706	0.873919	PRDM2
0.2525	0.796795	PRDX1
1.703	0.423859	PRDX2
2.4621	0.216226	PRDX3
1.3109	0.543797	PRDX4
0.5166	0.74745	PRDX6
3.1396	0.092343	PRKAR2A
0.9671	0.639648	PRKCSH
24.0505	0	PRKDC
2.6068	0.184507	PRMT1
0.5188	0.74745	PRMT5
-7.2193	0.828868	PRPF19
1.061	0.615072	PRPF3
2.2788	0.262178	PRPF31
-2.168	0.905104	PRPF4
1.0906	0.606699	PRPF40A
-0.4934	0.883684	PRPF4B
1.1325	0.593981	PRPF6
-8.116	0.824736	PRPF8
0.2203	0.80299	PRR12
-1.2606	0.912014	PRRC2A
-0.1436	0.852055	PRRC2C
0.994	0.633586	PSAP
-5.6528	0.839167	PSIP1
-0.4379	0.87931	PSMA4
-0.4505	0.88044	PSMA6
-1.853	0.910476	PSMB1
-0.0537	0.841496	PSMB5
-0.0134	0.836771	PSMC1
-0.2245	0.860798	PSMC2
0.5789	0.73471	PSMC3
1.9643	0.348409	PSMC4
0.5928	0.731442	PSMC6
-0.3863	0.875162	PSMD1
-0.4958	0.883685	PSMD13
0.9537	0.643662	PSMD14
0.6742	0.71288	PSMD2
1.7092	0.423868	PSMD3
0.4479	0.761137	PSMD4
-0.4405	0.879877	PSMD6
1.8142	0.392395	PSME3
1.5377	0.473844	PSPC1
3.7789	0.032296	PTBP1
0.5415	0.742735	PTBP2
1.3639	0.528164	PTCD3
-8.1853	0.824457	PTGES3
3.0103	0.111764	PUF60
-7.1062	0.829444	PUF60
5.1158	0.001551	PURA
1.4631	0.496568	PURB
0.0351	0.829827	PUS1
-1.6462	0.912612	PWP2
-0.3527	0.872651	PWWP2B
2.0107	0.335518	QARS
1.2302	0.565864	RAB1B
1.0264	0.623354	RACGAP1
-0.6454	0.893018	RAD18
0.835	0.674809	RAD21
-0.0169	0.836772	RAD23A
4.7082	0.00448	RAD23B
-1.2495	0.911847	RAD50
0.7674	0.691535	RAD54L2
-0.9619	0.906123	RAE1
0.119	0.818117	RAI1
0.2476	0.798051	RAI14
-0.4317	0.878737	RALGAPA1
1.1366	0.593985	RALGAPB
-0.2522	0.863764	RAN
1.5196	0.480676	RANBP1
2.3942	0.234065	RANBP2
2.3267	0.24885	RANGAP1
2.4844	0.212763	RARS
2.2084	0.279783	RAVER1
-0.2612	0.864488	RB1
-1.5466	0.913068	RBBP4
2.3863	0.235889	RBBP5
-0.4629	0.881545	RBBP6
-0.3324	0.8707	RBBP7
2.9462	0.121239	RBM10
2.7567	0.154295	RBM14
0.5809	0.73471	RBM17
2.0962	0.310249	RBM25
-2.0701	0.907046	RBM26
-0.5755	0.889091	RBM27
-2.678	0.892713	RBM28
-0.4491	0.880439	RBM34
3.89	0.026513	RBM39
-0.2272	0.860799	RBM42
0.6929	0.709402	RBMX
0.2722	0.794257	RBPJ
-0.2423	0.862296	RCC1
-19.4366	0.809406	RCC2
5.7495	0.000248	RCN2
-0.0264	0.838684	RCOR1
2.5535	0.195858	RCOR3
3.6448	0.041203	RDX
1.9967	0.337646	RECQL
0.0325	0.830842	RECQL5
3.554	0.048159	RFC1
1.1263	0.596114	RFC2
1.4295	0.507895	RFC3
-1.0267	0.907946	RFC4
0.1879	0.807795	RFC5
0.9867	0.635614	RIF1
1.1571	0.587561	RING1
-0.418	0.878155	RIOK1
1.0728	0.610894	RNF2
0.6349	0.723127	RNF20
-0.4944	0.883685	RNF40
6.6799	1e-05	RPA1
5.6603	0.000327	RPA2
6.0904	8.3e-05	RPA3
0.8264	0.676696	RPL13
-1.941	0.909264	RPL18
-0.3511	0.87265	RPL19
-2.4679	0.898142	RPL22
1.4296	0.507895	RPL23
-0.3043	0.868008	RPL23A
0.0434	0.828803	RPL27
-0.4786	0.882627	RPL29
0.6235	0.724806	RPL3
0.5088	0.749004	RPL30
1.0145	0.627466	RPL4
2.0857	0.314413	RPL5
-0.1003	0.846912	RPL6
-0.4103	0.877569	RPL7A
-0.0892	0.846028	RPL7L1
1.9627	0.348408	RPLP0
0.8575	0.669103	RPLP1
0.8198	0.678577	RPLP2
-0.054	0.841496	RPP14
0.3689	0.776929	RPP30
-0.6221	0.891757	RPP40
0.0139	0.832851	RPRD1A
2.291	0.258334	RPRD1B
3.1481	0.091342	RPRD2
0.5116	0.749005	RPS13
-0.0333	0.838686	RPS14
1.3044	0.54379	RPS15
0.8161	0.678575	RPS18
-0.1348	0.851216	RPS20
-2.7617	0.890521	RPS27A
-0.6475	0.893018	RPS28
-1.6677	0.912456	RPS3
-0.3474	0.872007	RPS3A
1.2105	0.572419	RPS4X
1.485	0.489759	RPS5
0.2017	0.80541	RPS7
0.3582	0.778313	RPS8
-1.2811	0.91217	RPSA
0.3811	0.774135	RQCD1
1.5798	0.462472	RRBP1
-0.1501	0.852886	RRP1
4.6812	0.004732	RRP12
-0.9416	0.905445	RRP15
-2.6213	0.894095	RRP1B
-3.6275	0.868565	RRP9
1.3	0.546017	RSF1
-1.0102	0.907374	RSL1D1
2.445	0.221505	RTCB
0.0902	0.822489	RTF1
1.2107	0.572419	RTN4
1.3543	0.530405	RUVBL1
0.86	0.669104	RUVBL2
-0.4079	0.876977	SAE1
-0.469	0.881546	SAFB
0.0343	0.829827	SAMD1
-1.4417	0.913121	SAP130
0.29	0.790386	SAP30L
-2.3544	0.900896	SARNP
-3.4962	0.87165	SART1
0.8715	0.665263	SART3
-0.039	0.83963	SBNO1
-0.1495	0.852886	SCAF11
-3.2648	0.877312	SCAF4
1.4777	0.49203	SCAF8
1.5323	0.476124	SCML2
-0.3648	0.873918	SCOC
2.3743	0.237715	SCRIB
1.0122	0.627464	SEC13
1.0664	0.612986	SEC23A
0.5093	0.749004	SEC23B
-0.3137	0.869366	SEC24A
1.0739	0.610895	SEC24B
0.7721	0.689705	SEC24C
0.9054	0.657503	SEC31A
1.9391	0.35491	SENP3
-0.1932	0.857719	SEPHS1
-1.2431	0.911759	SERBP1
1.5811	0.462473	SERPINH1
-14.64	0.813055	SET
-0.2287	0.860799	SETD1A
-0.516	0.885227	SETDB1
1.5734	0.464749	SF1
-1.3415	0.912673	SF3A1
0.7246	0.702349	SF3A3
1.4246	0.507888	SF3B1
-0.9074	0.904482	SF3B14
0.8602	0.669104	SF3B2
-0.8805	0.903454	SF3B3
1.2241	0.568054	SF3B4
0.3062	0.787763	SF3B5
-0.8987	0.904231	SFMBT1
-0.1296	0.85037	SFPQ
3.9464	0.02361	SHMT2
-0.488	0.883159	SHPRH
0.5516	0.741147	SIN3A
-0.3414	0.871358	SIN3B
-3.0862	0.881747	SKIV2L2
1.1958	0.576767	SKP1
-1.3269	0.912619	SLC4A1AP
2.8651	0.135141	SLFN11
1.7823	0.401341	SLIRP
-0.5562	0.887685	SLU7
1.2853	0.550452	SMAD3
0.6203	0.724805	SMARCA1
1.3041	0.546019	SMARCA2
1.9839	0.34194	SMARCA4
2.9266	0.124932	SMARCA5
-0.4891	0.883159	SMARCAD1
-0.2739	0.865207	SMARCB1
-1.0907	0.909313	SMARCC1
-0.8472	0.902356	SMARCC2
-0.3152	0.869367	SMARCD1
-2.2138	0.903983	SMARCD2
-0.1022	0.847787	SMARCE1
1.7734	0.403582	SMC1A
-0.079	0.845136	SMC2
-0.3723	0.874542	SMC3
2.5395	0.199176	SMC4
2.0418	0.324894	SMCHD1
-0.6433	0.893018	SMN2
-4.1254	0.858646	SMU1
-0.458	0.880995	SNAPIN
0.0397	0.829826	SND1
-9.5563	0.820034	SNRNP200
-1.8861	0.910057	SNRNP40
-5.0865	0.84486	SNRNP70
-1.5908	0.912904	SNRPA
-2.822	0.888918	SNRPA1
-5.4211	0.84135	SNRPC
-12.8521	0.815565	SNRPD1
-9.0269	0.821427	SNRPD2
-2.5019	0.897196	SNRPD3
-0.0674	0.843332	SNRPE
-0.531	0.886227	SNRPF
1.8841	0.370219	SNRPG
-0.3153	0.869367	SNRPN
0.224	0.801768	SNX18
-0.0384	0.83963	SNX2
-0.4765	0.88209	SNX9
-0.5338	0.886228	SP3
0.6858	0.711146	SPATA5
2.2662	0.266047	SPATA5L1
0.732	0.700566	SPEN
20.901	0	SPIN1
22.6754	0	SPTAN1
22.4646	0	SPTBN1
4.9686	0.002311	SPTBN1
-0.4074	0.876977	SRBD1
-0.5705	0.888628	SRCAP
-1.0364	0.90813	SRP14
-0.7914	0.89995	SRP19
1.6656	0.435186	SRP54
0.5406	0.742735	SRP68
0.0622	0.82673	SRP72
-0.7171	0.896524	SRP9
-2.6876	0.892316	SRPK1
0.8749	0.665264	SRRM1
0.5854	0.73308	SRRM2
-2.2385	0.903487	SRRT
-4.1575	0.858115	SRSF1
0.0992	0.821408	SRSF11
-0.0616	0.842418	SRSF2
0.2417	0.799298	SRSF3
0.7579	0.693356	SRSF5
1.1138	0.600364	SRSF9
-0.4013	0.876379	SS18
0.2379	0.799299	SSB
6.4824	2.2e-05	SSBP1
-11.4956	0.817322	SSRP1
-0.3653	0.873918	STAG1
1.392	0.519176	STAG2
0.5763	0.734709	STIP1
1.0344	0.621292	STRAP
-0.0791	0.845136	STRBP
1.988	0.341944	STUB1
-11.4844	0.817331	SUB1
-0.0448	0.840567	SUMO1
-1.5459	0.913068	SUMO2
-13.6382	0.814439	SUPT16H
-5.1551	0.844099	SUPT5H
-5.1144	0.844604	SUPT5H
-16.7733	0.811512	SUPT6H
1.1944	0.576766	SUZ12
0.2509	0.798051	SYMPK
4.8543	0.003085	SYNCRIP
-0.5164	0.885227	TADA3
3.085	0.100655	TAF1
0.38	0.774135	TAF10
1.4339	0.50563	TAF2
1.2092	0.572418	TAF4
2.0124	0.333378	TAF5
1.682	0.430654	TAF6
-0.021	0.837732	TAF6L
0.1709	0.810147	TAF7
0.8282	0.676697	TAF9
-2.3028	0.902128	TAGLN2
0.2974	0.789079	TARDBP
-0.1826	0.856138	TBC1D10B
1.2628	0.55708	TBL1XR1
-2.7578	0.890521	TBL3
-0.85	0.902357	TCEB1
0.0006	0.834827	TCEB3
-1.2392	0.911758	TCERG1
1.0398	0.621296	TCF20
-1.4925	0.913154	TCOF1
-1.3202	0.912563	TCOF1
-1.5687	0.912996	TCOF1
-1.4628	0.91315	TCOF1
4.9879	0.002178	TCP1
-4.7675	0.848826	TDP1
1.1392	0.591844	TERF2IP
0.4052	0.769879	TFAM
1.8852	0.370221	TFCP2
-0.5716	0.888628	TFIP11
3.1597	0.090351	THOC1
1.6537	0.439731	THOC2
2.1596	0.29384	THOC3
2.5702	0.192577	THOC5
0.4734	0.756651	THOC6
1.0384	0.621295	THOC7
1.5815	0.462473	THRAP3
0.5043	0.750551	TIA1
0.4426	0.762616	TIAL1
2.9713	0.117625	TIMM13
0.6791	0.712881	TIMM8A
0.9648	0.64166	TJP1
0.5213	0.74745	TJP2
1.3806	0.521421	TKT
-0.0005	0.834827	TLE3
1.9011	0.365829	TLN1
-2.8345	0.888517	TMA16
1.6514	0.439727	TMPO
1.6347	0.446549	TMPO
-1.1786	0.910939	TNIK
0.3709	0.776929	TNKS1BP1
1.7272	0.417085	TNPO1
4.691	0.004647	TNPO2
-0.5857	0.889549	TONSL
-6.2721	0.83436	TOP1
-3.4662	0.872357	TOP2A
-4.1454	0.858379	TOP2B
2.1426	0.297906	TOP3A
0.1703	0.810148	TOX4
0.4484	0.761137	TP53
1.7526	0.410327	TP53BP1
-2.452	0.898517	TPI1
0.3668	0.776929	TPM3
1.1687	0.585413	TPR
-1.9333	0.909382	TPT1
-1.189	0.911053	TPX2
1.7252	0.419348	TRAP1
-0.5042	0.884205	TRAPPC4
-0.4976	0.883685	TRIM25
-4.5343	0.852071	TRIM28
0.2212	0.80299	TRIOBP
2.489	0.211036	TRIP12
-0.3865	0.875162	TRMT1L
-2.4706	0.897954	TROVE2
3.9307	0.024309	TRRAP
1.0997	0.604593	TSPYL1
-5.5122	0.840478	TSR1
0.7626	0.693357	TTC33
2.3073	0.254524	TUBA1B
7.375	1e-06	TUBA1C
16.8276	0	TUBB
4.0531	0.019168	TUBB2A
-1.3666	0.912854	TUBB2B
3.6235	0.042863	TUBB4A
3.642	0.041752	TUBB4B
3.3018	0.072911	TUBB6
1.843	0.38349	TUBG1
1.5393	0.473848	TUBGCP2
0.8081	0.682317	TUBGCP3
4.9599	0.002356	TUFM
0.3025	0.789079	TWISTNB
-0.793	0.900266	TXLNA
-0.7052	0.896153	TXN
1.1239	0.596111	TXNDC5
0.8115	0.68045	TXNL4A
-3.7827	0.865326	U2AF1
-7.2211	0.82883	U2AF2
2.2468	0.269936	U2SURP
2.2158	0.2778	UBA1
1.0994	0.604593	UBAP2L
0.2005	0.80541	UBE2I
-0.3337	0.870701	UBE2N
0.0136	0.832851	UBP1
2.1644	0.291811	UBQLN1
-1.3304	0.912619	UBQLN2
2.1408	0.297903	UBQLN4
-7.1903	0.828982	UBTF
1.306	0.543793	UCHL1
-0.0169	0.836772	UHRF1
-0.3372	0.871357	UNC119B
-0.4498	0.880439	UPF1
-0.2972	0.868006	UPF3B
0.3299	0.783765	USP14
-5.4523	0.841055	USP39
2.0959	0.310248	USP48
4.3911	0.009352	USP7
1.8357	0.385711	USP9X
2.4365	0.223275	UTRN
-0.4781	0.882626	VAC14
2.6051	0.184503	VARS
-0.4941	0.883684	VAT1
1.5602	0.467017	VCL
2.8045	0.145887	VCP
-0.4424	0.879878	VEZF1
36.8796	0	VIM
0.3971	0.771306	VPRBP
-0.9143	0.904728	VPS16
0.1954	0.806607	VPS33A
-0.0329	0.838685	VPS35
2.888	0.13125	VWA9
-0.1266	0.85037	WAC
0.506	0.750551	WAPAL
1.1971	0.576768	WASF2
-1.4071	0.913022	WBP11
-1.6857	0.912341	WBP4
1.5365	0.476128	WDHD1
1.1999	0.574591	WDR11
0.3018	0.789079	WDR12
0.9392	0.647649	WDR26
-1.5098	0.913142	WDR3
1.7674	0.40583	WDR33
-3.4059	0.873792	WDR36
-1.258	0.911933	WDR43
-0.4583	0.880995	WDR48
-0.3669	0.873918	WDR5
0.0746	0.824626	WDR61
-1.8581	0.910476	WDR70
-0.2825	0.866619	WDR75
14.1736	0	WDR76
0.0179	0.83285	WDR77
0.0456	0.828802	WDR82
-0.0524	0.841496	WHSC1L1
0.5145	0.749005	WIZ
-0.1005	0.846912	WRAP53
1.4271	0.507893	WRNIP1
-0.1495	0.852886	WTAP
6.0623	9.2e-05	XPC
2.3615	0.241404	XPO1
1.0773	0.610897	XPO5
-0.4672	0.881546	XRCC1
0.8449	0.672915	XRCC4
15.9498	0	XRCC5
10.9219	0	XRCC6
-0.8451	0.902072	XRN2
2.5137	0.205909	YARS
4.1291	0.016446	YBX1
0.3413	0.782415	YBX3
0.3442	0.781056	YBX3
-0.1619	0.854526	YEATS2
0.2427	0.799298	YEATS4
-1.2788	0.912169	YLPM1
-0.4849	0.883158	YTHDC2
2.1997	0.281768	YWHAB
-1.6762	0.912399	YWHAE
0.4758	0.756652	YWHAG
0.7791	0.687869	YWHAH
2.3436	0.245112	YWHAQ
2.382	0.235884	YWHAZ
2.3439	0.245113	YY1
-0.0723	0.844238	ZBTB40
1.0775	0.610897	ZC3H18
-5.3466	0.842103	ZC3H4
1.8165	0.390157	ZCCHC8
-1.9643	0.908902	ZFC3H1
-0.0921	0.846028	ZFP91
3.9855	0.021934	ZFR
0.0335	0.830842	ZMYM2
-3.0244	0.883522	ZMYM3
0.2045	0.80541	ZMYM4
2.7999	0.14727	ZMYND8
-0.0093	0.835803	ZNF148
-0.3463	0.872007	ZNF219
-0.2039	0.8585	ZNF281
-0.4416	0.879878	ZNF330
-0.4142	0.877569	ZNF362
0.9606	0.641658	ZNF428
-0.3784	0.874544	ZNF512
-0.3974	0.876377	ZNF512B
0.5519	0.741147	ZNF592
-0.3584	0.873287	ZNF629
1.4246	0.507888	ZNF638
1.3052	0.543792	ZNF687
-0.0444	0.840567	ZNF830
-0.1066	0.847788	ZNRD1
0.0355	0.829827	ZRANB2
1.4272	0.507893	ZSWIM8

## Sheet: Domain enrichment
Supplemental Table 4. Domain analysis.
	Number of proteins	p-value	-log2(pvalue)
ChSh	3	0.00011	13.1502
RRM	8	0.00029	11.7517
HELICc	5	0.004	7.96578
DEXDc	5	0.0045	7.79586
Efh	5	0.012	6.38082
Ku78	2	0.012	6.38082
SPEC	3	0.015	6.05889
CHROMO	3	0.016	5.96578
MUTSd	2	0.03	5.05889
MUTSac	2	0.036	4.79586
	Proteins with a z>=2 and a FDR<0.05
CBX1	3.7187	0.036039	CBX1
CBX3	8.1497	0	CBX3
CBX5	11.1627	0	CBX5
